# Supplementary material for: Small molecule inhibition rescues the skeletal dysplasia phenotype of Trpv4 mutant mice
Source: JCI Insight. 2026 Jan 23;11(2):e182439. doi: 10.1172/jci.insight.182439 (PMC12892883; doi:10.1172/jci.insight.182439)
Supplement: Supplemental data set 1 [file jciinsight-11-182439-s087.xlsx]

## Sheet: Average_expression
Supplemental File 1. Complete list of genes expressed in WT and TRPv4 growth plate clusters. Average RNA expression values are reported for each cluster as logarithmic unique molecular identified (UMI) counts normalized by total expression. Genes are ranked in descending order based on expression level in Art.Cart.1 WT cluster.
	Articular Cartilage				Articular Chondrocytes								Resting Chondrocytes										Proliferative Chondrocytes						Prehyp. Chondrocytes		Hypertrophic Chondrocytes		Perichondrial cells
	Art.Cart.1		Art.Cart.2		Art.Ch.1		Art.Ch.2		Art.Ch.3		Art.Ch.Prolif.		RCh.1		RCh.2		RCh.3		RCh.4		RCh.5		Proliferative.GPC.1		Proliferative.GPC.2		TGFBi+ Proliferative.GPC		Pre.hypertrophic.GPC		Hypertrophic.terminal.GPC		Prolif.Chondrogenic.Precursor		OB.Progenitors		Art. Cart. Prog.		Perichondrial.1		Perichondrial.2		Perichondrial.3		Perichondrial.4		Perichondrial.5		Perichondrial.6
Gene	WT	TRPv4	WT	TRPv4	WT	TRPv4	WT	TRPv4	WT	TRPv4	WT	TRPv4	WT	TRPv4	WT	TRPv4	WT	TRPv4	WT	TRPv4	WT	TRPv4	WT	TRPv4	WT	TRPv4	WT	TRPv4	WT	TRPv4	WT	TRPv4	WT	TRPv4	WT	TRPv4	WT	TRPv4	WT	TRPv4	WT	TRPv4	WT	TRPv4	WT	TRPv4	WT	TRPv4	WT
Col2a1	621.308	919.335	246.132	418.008	999.767	1043.19	737.068	992.6	793.314	1122.96	705.265	881.139	635.674	830.715	869.9	1095.33	1320.66	1541.19	1115.35	1276.27	401.309	517.994	597.757	716.341	552.688	661.291	609.636	837.994	692.944	790.838	664.136	709.316	27.9276	52.0801	16.3008	35.6699	30.3799	51.038	72.6215	115.862	19.1874	26.6472	19.0733	32.1537	18.4983	33.1711	25.4979	41.1809	33.4226
Prg4	223.161	177.902	294.011	242.058	38.7365	38.8281	87.4473	66.4597	29.7183	50.8454	60.095	38.2667	25.5404	22.6873	2.16016	2.38817	28.4169	25.6718	3.55878	4.00173	25.9856	18.6316	2.18325	1.69188	1.15932	1.01106	2.73787	3.76298	1.43754	1.46466	0.959704	0.734948	8.30114	5.48142	2.65992	1.28816	58.5667	32.7498	4.01313	3.56819	3.3059	2.11722	2.41298	2.13627	3.13617	2.93678	10.2559	10.0387	7.99556
Sparc	188.109	213.484	139.042	164.421	296.894	311.346	243.831	260.133	226.966	246.839	180.896	193.494	192.444	194.939	143.035	177.723	253.77	272.808	195.534	205.61	143.929	156.775	77.7911	99.2663	72.0211	93.5203	144.067	192.402	82.6755	104.058	94.6887	108.53	127.985	162.054	167.058	139.315	57.3982	63.254	242.965	253.036	224.214	230.022	105.496	117.254	165.513	163.315	164.505	170.486	147.58
Col1a2	117.294	134.832	103.376	113.085	476.909	555.522	171.837	210.585	229.267	158.399	139.779	145.457	201.663	184.213	45.0203	61.6468	131.125	166.518	82.5838	86.7476	180.502	164.748	21.9479	22.3916	16.3613	18.0881	47.595	56.0201	21.1164	23.5454	11.2558	12.3247	372.256	528.902	541.98	474.012	54.0709	61.8822	760.216	825.329	874.521	1027.84	315.46	365.09	667.946	703.968	440.687	481.62	511.1
mt-Co1	112.708	102.856	115.54	113.398	111.407	106.462	148.886	133.798	110.423	82.5578	108.655	101.994	122.972	115.257	106.675	97.6643	103.611	92.5491	113.987	106.662	124.896	125.966	47.1976	48.0551	69.0039	74.9509	147.5	146.378	78.9195	77.824	106.112	110.486	146.723	144.843	150.995	149.834	136.685	133.725	155.61	147.029	156.131	140.67	127.5	138.503	130.756	120.976	148.92	142.695	131.379
H19	112.086	106.594	90.6863	88.4566	109.328	106.411	178.658	139.353	97.2715	108.835	93.6876	91.5185	181.836	159.222	166.349	143.465	144.615	133.209	142.949	131.385	149.622	139.516	187.277	162.951	132.934	120.609	191.676	175.921	117.551	112.671	51.5134	55.7775	64.9711	51.4952	48.9211	69.5271	26.4375	19.4069	128.496	104.514	11.0284	6.19463	136.906	98.0326	166.765	154.571	37.1281	28.8072	78.3646
Col1a1	105.021	110.055	152.284	158.874	765.355	916.168	211.825	234.29	318.532	93.5045	169.712	147.6	221.365	178.736	29.239	26.6121	67.2885	84.5518	25.4489	24.9783	292.96	246.922	24.8096	21.2317	20.238	20.4376	50.6147	46.4464	27.1101	29.5003	12.5682	12.5335	683.958	948.408	971.5	909.125	130.24	161.021	1417.03	1514.15	1522.18	1704.58	520.065	617.586	1086.64	1176.96	849.488	948.025	785.426
Itm2a	92.9781	96.1547	106.618	117.101	62.293	58.9226	81.5073	75.4887	57.9106	47.4402	65.0822	60.5406	79.4142	79.406	46.3545	49.4387	68.4828	62.5951	66.2934	64.7202	67.7143	64.28	39.9116	44.2868	22.0296	24.4788	47.3368	47.8472	22.1663	24.4159	14.1571	16.1678	35.1907	34.1577	21.0429	31.5632	20.6503	23.5813	54.3196	48.7755	24.5869	19.874	59.9287	61.1345	63.2521	68.3855	42.781	45.8939	64.673
Gnas	87.3611	75.7947	89.6143	85.5071	64.5808	56.669	85.489	73.334	55.4754	56.3653	58.2311	49.2233	71.2288	61.4873	50.4847	46.3893	58.8975	54.3661	42.4029	38.9962	66.3837	59.8154	40.7074	36.0218	39.749	37.6452	71.6826	64.3505	46.0012	43.1564	43.7251	39.204	47.8804	41.5527	35.4454	35.383	31.7116	28.7948	63.0847	52.2716	41.6383	32.5344	87.4408	77.6283	80.1135	77.7665	42.0977	38.5365	63.7299
Eef1a1	71.119	74.7139	68.0841	73.8862	54.6634	56.3051	71.8358	68.1586	59.5742	70.1769	50.1599	53.4429	72.6621	74.0482	74.643	71.8884	60.6403	63.0167	61.5078	64.8698	67.8896	70.5665	91.5922	86.3359	68.6882	67.2287	80.4772	78.8441	70.1614	72.4034	58.6378	59.7288	48.3312	48.5945	71.3265	84.2248	49.9445	51.4507	53.1763	52.8516	52.6466	50.0376	66.6962	70.7523	62.3456	64.675	58.3592	60.5481	68.4429
mt-Co2	66.953	63.1239	65.6705	64.7348	74.0033	73.3165	88.3101	83.8496	68.1831	60.3259	75.5935	74.27	72.1627	69.2126	77.5279	70.9024	70.0316	67.2748	73.9149	69.9496	75.5728	76.9964	41.4822	41.36	73.5099	77.2388	85.9316	86.9881	81.8667	79.8622	95.3546	96.4769	90.8234	92.1317	93.0523	93.1053	71.7572	72.4921	95.549	90.6622	95.3468	90.0644	71.9155	79.6031	80.999	76.0955	88.0367	86.3462	77.7807
mt-Atp6	66.7464	59.7569	65.497	61.7702	72.4149	71.0038	87.9431	83.2704	68.4431	61.866	73.131	71.5003	74.3234	68.9755	73.6936	68.0016	67.4527	64.7297	72.564	66.1025	80.2586	77.2607	36.4406	36.3993	66.6818	71.0989	93.5773	95.0249	78.7291	76.0624	93.223	91.3673	96.0164	94.4983	112.614	109.501	81.8002	83.8988	100.952	94.3191	99.363	91.7936	77.1254	85.5033	90.3144	82.6163	91.6714	86.8753	83.1233
Col11a1	61.3119	83.4391	60.4572	76.868	65.0926	71.7643	65.2104	90.7222	84.9398	107.153	73.8166	93.0328	79.4806	98.8502	160.842	167.518	123.376	130.241	165.719	174.292	55.9094	65.2349	144.455	155.353	117.385	118.946	127.091	146.855	150.803	149.015	148.344	145.669	16.6439	24.7374	30.8546	28.5937	5.68165	7.8335	33.9001	38.6696	29.4416	34.9158	5.81477	10.3738	25.9036	29.6669	20.1296	25.5512	21.0681
Dlk1	53.4031	46.6618	37.4099	35.2575	49.2021	39.382	65.9212	56.186	41.0808	40.5884	46.5667	45.0736	67.8969	62.7972	28.5381	38.4333	65.7719	62.6536	58.4729	59.5837	50.7991	41.9867	13.9118	18.6524	5.70131	7.40007	11.7174	17.069	3.28346	4.67451	1.61682	2.35047	9.91321	8.25042	1.60201	2.34086	3.74447	3.25344	19.2321	15.6081	2.76374	1.96961	24.0937	18.9282	8.71899	8.6979	8.53031	8.29605	20.144
Col9a1	50.5471	62.045	20.1958	26.7066	53.482	51.5517	76.5183	85.4818	67.1858	78.6209	75.3883	93.1331	88.062	108.047	158.432	172.539	144.378	142.201	178.454	186.06	54.9685	69.429	141.954	155.375	115.178	125.873	109.664	117.786	130.739	139.941	118.333	126.991	3.5943	5.69979	2.04697	3.75686	4.17355	5.67657	8.56346	9.84549	1.88537	1.8784	2.46145	3.86147	2.09266	3.19787	2.75624	3.87058	5.7545
Bgn	48.0758	50.3075	44.4727	46.0436	78.7987	83.9514	53.183	54.8986	59.2169	59.2712	47.3224	47.719	47.7544	44.1381	35.8447	39.4333	53.7713	60.6947	46.2948	44.3813	42.5673	41.6479	11.7695	14.6208	12.0529	17.5726	30.0829	35.6239	13.0087	17.7842	8.19142	10.5286	44.8313	53.3185	21.5591	20.7971	24.6714	28.3782	79.0352	78.7372	61.0728	56.1009	33.4967	38.648	58.8361	58.4713	67.8601	70.2664	57.2988
Ptma	46.1301	42.2251	45.2472	43.209	35.5732	33.9934	34.6915	34.1084	48.1149	34.0911	87.4611	85.7372	47.888	49.3998	35.2303	35.8721	36.0911	34.3222	36.1744	36.506	51.8808	58.3073	33.4238	35.4804	57.5345	65.0295	36.096	34.7654	34.149	39.0479	19.4337	22.055	90.4429	100.58	47.2387	55.3118	53.0974	67.7689	46.6612	50.1933	37.7643	39.6254	38.1589	48.235	40.8134	45.5386	59.2204	62.8107	53.174
Tpt1	45.7203	48.2519	40.8242	42.9832	37.2955	37.464	48.5601	44.4037	39.5161	45.2446	40.937	43.4501	46.4721	49.0138	49.0954	49.3122	45.2481	47.1297	46.4167	51.2234	47.3187	50.4595	49.0004	48.9449	43.1955	45.4623	48.1741	48.6462	42.1738	45.4979	39.3825	43.4568	35.3799	35.9415	40.8697	47.6963	26.9736	28.6415	35.696	34.751	38.2468	37.1958	45.9363	47.6275	43.5381	44.1973	37.9097	39.8857	48.7424
Fmod	44.2019	55.6278	52.1228	64.1902	55.7405	64.8606	51.6563	54.5286	38.7755	58.4655	33.4176	37.3533	48.5273	46.5977	27.7758	33.8201	47.3957	54.4015	35.1919	35.2138	36.9409	35.1176	16.4429	14.9537	15.2345	18.5263	30.7245	40.1764	16.9032	20.2091	7.79586	11.2496	19.996	29.3071	10.7926	10.7211	2.484	4.17019	50.4608	49.7083	51.9755	49.5308	4.06201	8.47509	32.9936	35.0707	30.6874	34.6878	23.0426
mt-Cytb	39.3528	32.7994	37.1705	33.5742	43.5628	40.6391	52.4315	46.8051	41.5442	33.9015	41.3557	38.0354	45.4381	39.8402	43.0837	37.3395	39.6071	34.6031	43.689	37.2063	47.718	44.7704	25.4712	24.5134	40.868	41.1896	57.4308	57.104	49.6458	46.9991	55.5907	52.9258	56.7636	54.4403	69.4935	65.5157	48.3546	46.6372	62.9083	56.0922	65.8935	60.1016	46.0963	48.7412	58.4475	51.1331	54.8774	49.8805	50.6771
Col3a1	36.5638	30.8838	35.9034	34.2685	60.9449	55.4052	30.34	26.1132	26.8829	13.4764	30.8879	23.0151	32.3253	29.5948	11.4155	12.3807	30.5697	24.1118	22.7553	22.7082	25.219	22.623	3.93277	3.76781	3.57403	2.87178	10.8524	7.54966	3.98625	3.15582	2.13857	1.93454	103.769	81.7917	127.076	130.385	54.7314	57.692	69.3927	61.0854	102.3	70.3504	180.326	161.639	130.656	116.342	132.163	125.87	121.01
Col6a1	34.411	32.4577	37.5292	33.3454	32.225	34.9052	23.0114	25.7895	47.833	60.4474	23.2424	22.842	24.4715	22.3293	9.22296	12.904	22.1899	24.6227	14.844	13.9827	17.9165	18.6994	6.28507	8.74996	5.19129	8.90793	13.841	25.1198	6.81926	14.4346	11.1388	14.7962	33.1455	34.2239	13.1129	14.0747	40.0522	46.0017	32.0668	31.6164	40.3055	38.7903	30.1802	33.0673	23.9044	24.2663	53.6991	51.2757	35.495
Rps8	32.2067	27.8785	26.7005	27.0642	24.1369	22.0072	36.5965	30.3156	24.0306	29.1261	24.804	24.0264	32.5219	28.3797	34.9441	30.6437	30.9423	27.1683	30.8459	27.4738	30.067	27.5361	46.3431	39.7203	41.8393	36.5079	29.2696	26.2901	38.6737	34.8316	32.567	31.4794	23.2665	21.4584	32.2673	30.2099	16.0275	15.0454	22.3758	20.1258	22.5866	20.0365	28.4897	28.0545	25.546	23.5058	22.313	21.7705	28.538
Col12a1	32.1991	37.347	37.7919	47.3814	38.6938	41.8002	25.0435	27.4512	24.1642	18.0265	21.9413	20.0196	27.0733	26.3187	9.74645	10.635	21.8438	20.7901	12.114	11.417	27.0183	23.6605	2.08893	2.56775	2.43579	4.05501	33.2177	29.2652	4.49835	5.75122	2.93105	4.32586	25.315	32.1016	52.0487	50.5185	4.04586	5.09068	42.0552	46.715	37.7827	42.2651	8.70152	12.926	45.6634	48.5464	25.365	30.5064	26.8915
Sdc4	31.9118	40.7592	25.3909	29.6951	26.1177	31.5576	8.788	12.3592	35.3513	38.518	26.3696	31.2064	22.9617	25.381	16.9141	18.5614	28.7783	35.7092	34.9405	40.0408	9.12391	12.4078	15.2555	17.5397	14.1702	14.8483	19.4507	19.7944	13.6431	15.4556	14.4941	18.1385	5.57344	6.99522	4.73045	5.97301	8.80084	8.62259	4.80846	6.63994	2.90777	4.10098	3.42032	3.74425	2.57788	3.03683	11.5937	14.3942	8.03498
Plagl1	29.8874	35.2708	20.9583	23.4478	26.9129	27.9864	25.7176	30.6493	32.2056	40.1385	17.0919	20.3115	39.2595	44.6839	30.6981	39.8055	40.6629	43.7284	37.4171	42.4276	30.1688	31.9504	34.9146	41.0501	16.5187	18.9621	27.406	37.6098	23.2211	26.8485	18.8647	20.3908	7.83485	7.07513	5.11778	7.48094	7.46817	7.85904	12.111	13.4302	5.65219	5.16654	20.9338	19.3906	15.4186	18.2984	7.60399	8.14505	14.4478
mt-Nd4	27.7694	25.3941	27.7248	26.5473	28.7528	29.5778	37.0454	35.7052	29.367	25.7254	28.0759	27.9662	33.8946	32.1338	30.2402	28.1631	27.524	25.7979	30.8353	28.4069	35.5137	35.9959	18.618	18.498	26.2245	26.8848	45.1792	45.9026	31.4105	30.9489	32.3875	32.1263	40.2369	42.2271	48.5398	51.2078	35.6238	37.9334	46.2143	44.1306	50.2776	48.2998	34.5307	40.3319	42.8689	41.7646	41.3749	40.7753	39.0026
Hapln1	27.4419	28.6431	21.6365	22.6501	18.5028	18.7513	22.4026	25.4661	38.9142	45.1298	30.9037	34.6837	21.5931	24.7469	38.0431	38.7434	27.0027	28.0854	28.7005	29.4823	14.2152	17.1843	51.4666	62.0208	57.084	61.893	21.78	33.9266	85.4927	88.3654	145.776	141.162	4.88437	6.78948	1.23678	1.746	2.93502	4.83151	5.56669	6.99875	1.50079	1.55751	1.69756	2.52049	1.59431	2.24504	6.35489	7.98775	3.47276
Col6a2	27.0797	25.4518	33.868	30.7165	26.8333	30.3017	18.2137	20.9064	39.8127	46.7367	18.1777	17.5799	17.2243	15.1615	4.30139	6.77902	14.345	17.5053	7.46518	7.46361	13.9343	14.3125	2.39793	4.05715	2.13417	4.52532	7.90102	16.012	3.19567	7.87727	5.68983	9.24131	30.8291	32.3661	11.2083	12.6994	39.6446	47.759	29.8184	29.292	35.9364	34.1848	27.4099	31.8707	18.933	19.8731	51.3876	50.3759	30.4949
Col11a2	26.9942	33.3393	14.475	19.0846	29.4717	28.9678	31.28	40.6288	40.6937	47.3078	31.8364	38.0853	34.5933	39.265	75.3148	69.9884	60.835	58.9101	73.2638	68.5187	23.8542	24.2392	64.5653	61.8804	58.8857	54.4205	58.8079	60.6012	72.6475	66.7703	66.6079	59.1657	2.1531	4.31766	3.53398	2.61654	2.02578	2.61134	5.10709	6.85242	6.71782	10.5228	1.25903	1.88705	1.07283	1.60012	2.09442	2.77819	2.1047
mt-Nd1	26.28	24.7158	27.2041	25.647	29.2417	29.7691	35.6483	33.9811	28.2802	29.4949	31.4406	30.8635	28.5563	27.2657	30.4909	29.1429	29.4029	28.2323	28.7511	25.3352	33.757	32.6915	30.9895	30.1814	38.7098	38.7978	33.7915	35.4678	40.754	39.4896	44.4176	42.7394	43.4081	45.5237	46.7657	48.8663	32.6969	35.0948	42.7377	39.1431	48.301	44.9623	32.9381	37.7595	41.6598	39.1576	42.3059	40.6908	37.1661
Acan	24.2888	26.8528	15.0653	16.8778	22.4341	24.6749	25.2326	30.0037	38.0723	47.9657	29.3163	36.2685	26.6136	29.9428	61.9497	59.3436	33.9332	36.9512	43.383	43.246	17.4356	20.9631	91.2674	84.8	70.1134	67.1457	34.7266	40.0803	79.3301	78.4698	80.6155	75.8678	7.40597	10.0095	5.75077	5.13135	2.21993	3.0331	12.8792	14.2059	6.69073	6.97126	2.56136	3.64613	6.73652	7.13554	10.0521	12.0022	7.6057
Rps28	24.0149	23.0958	18.9376	20.2063	19.8298	19.3706	28.2394	25.2798	20.2787	24.1513	19.7364	20.8451	25.1287	24.4044	27.1861	26.6262	26.623	25.7205	25.9561	25.451	24.6981	24.4402	35.2551	32.5534	31.0759	28.5348	21.3704	21.9895	28.7618	27.4534	27.0961	27.4514	15.8681	16.2897	24.3698	24.7536	11.2898	11.0002	17.8796	16.9562	19.2522	19.123	21.4307	21.5202	21.0854	20.5311	16.2153	16.2977	22.5023
Rpl39	23.9968	21.6208	20.3633	21.0173	18.73	17.2816	28.2976	23.3908	18.4706	21.4048	21.0326	20.1932	25.4753	22.4529	28.8468	23.9361	22.9457	20.7236	23.6102	21.1994	25.4185	24.0306	38.4774	33.4102	34.4129	29.4577	24.3139	21.8243	30.7638	27.8383	27.536	26.8971	20.7455	19.1072	28.0303	28.5938	15.9632	15.4445	18.3819	16.8082	19.1211	16.9197	26.2059	25.8891	21.2736	20.2662	18.0746	17.6248	24.0424
Rps12	22.8091	20.755	18.7492	18.9042	21.2978	20.2624	27.8585	23.2882	17.8687	21.0673	19.3115	18.885	21.7408	20.0693	26.4831	23.7438	22.9662	21.8038	21.1741	20.6293	21.717	21.8104	32.417	28.2902	35.3943	32.6002	20.5875	20.2329	34.5271	32.0715	30.6558	31.0819	19.8838	18.9369	32.3227	31.6811	12.3259	11.5962	19.955	18.2345	22.0371	19.9259	23.4165	23.6016	21.6572	19.7819	19.4256	18.3081	24.1045
Serpinh1	22.7834	24.9429	19.1763	20.2794	32.1182	34.1297	26.8041	28.4824	29.9786	29.2784	24.1638	26.8663	23.8978	26.0709	31.0533	32.1984	29.9935	33.7572	29.8604	30.9091	22.6477	23.728	24.6868	26.0904	33.4902	37.813	25.9519	25.0111	45.8944	46.1873	33.5839	34.6319	22.3442	25.9435	45.6202	41.7199	15.4107	16.4598	27.2546	28.7673	29.6092	31.7247	21.6668	24.755	25.735	29.7517	27.7581	29.5147	22.8284
Mgp	22.4819	25.8335	27.8202	30.9678	8.34293	9.75534	17.3662	18.4395	11.5611	22.1749	13.6624	15.2041	19.5802	19.4823	13.7696	11.8097	9.02164	10.7491	11.2296	10.4962	20.8641	20.1824	2.08677	2.58689	7.80688	10.932	71.7971	70.5616	8.22734	10.0637	4.51041	5.16179	4.18644	4.5089	2.35915	3.23004	1.44694	2.2895	5.49935	5.23845	3.45345	3.4508	3.72487	5.65832	7.81199	8.54485	5.38671	5.62021	9.13202
Rplp1	22.3042	21.4799	18.2099	19.5994	19.4256	19.1335	26.1522	24.0916	17.7754	22.0491	20.7645	21.6692	22.9338	22.7666	29.8222	28.779	20.9747	20.8731	22.9153	23.4501	22.9893	23.8785	36.3186	34.634	38.2039	37.3743	24.1533	25.7833	35.7531	35.7341	33.7335	36.5817	22.5008	22.3807	34.7194	37.1233	13.7584	13.4636	19.434	19.0379	21.9616	21.5473	22.6727	24.7433	25.8452	26.0135	18.9364	19.2676	22.7947
Peg3	22.2758	21.675	23.0209	23.1342	15.968	15.1998	26.3813	27.7851	18.504	20.9887	16.3599	17.192	22.9805	24.8973	24.111	26.8206	27.1482	24.7768	25.1544	27.2582	15.9032	17.4604	25.1673	23.6646	14.6974	13.9687	21.7879	22.3788	16.5606	17.3145	13.3612	14.4806	7.54057	7.31528	3.85638	6.25483	5.19397	5.50369	12.1249	12.7508	6.31305	5.63251	16.4204	14.5682	11.2156	13.9499	10.2025	10.3826	13.0757
Wif1	22.1335	18.7387	14.0345	12.7174	13.8781	13.284	14.3361	11.6504	9.35162	8.02073	8.24279	5.84613	9.31862	7.46898	0.653002	0.625857	8.94665	7.31621	1.65406	1.55045	5.2954	5.44339	0.408714	0.322954	0.276804	0.245823	1.10832	1.41213	0.342167	0.42525	0.457797	0.276579	2.84105	4.15929	1.22684	0.921266	0.436764	0.425126	11.5054	10.4531	6.7939	6.19298	0.639845	0.770654	3.07623	2.55506	3.99178	4.22186	4.45074
Actb	21.4105	19.9286	25.086	22.1673	16.4327	16.1127	27.819	22.7488	23.9317	21.2014	35.9648	32.861	24.9115	25.3838	28.966	23.2258	16.6438	17.5092	25.3499	29.7224	22.8661	22.0518	27.1741	27.2311	32.0715	31.8458	33.7589	26.5128	32.993	30.6805	30.5665	26.3439	59.6696	53.7319	58.8005	67.9845	65.5147	64.9599	29.4839	26.6959	32.2686	28.3034	35.832	38.5739	30.9019	30.8165	45.2848	40.9788	24.1105
Hspa5	21.0906	15.7096	17.6193	14.3552	16.8054	14.0626	14.8718	16.6009	25.6049	17.0068	21.8422	22.7104	37.5792	33.1192	53.6155	40.2975	35.7583	27.1043	45.1239	31.2578	40.3422	35.4043	31.5677	21.6409	25.9044	21.5195	48.6517	31.7558	26.7043	22.9192	21.3914	21.6645	14.5866	13.1606	16.0696	16.7362	16.469	13.7699	16.3935	16.4614	12.1687	10.8544	22.4549	17.2311	13.5183	14.1657	15.6464	14.0475	19.7446
Meg3	20.4957	20.5858	18.6851	18.3874	16.0164	13.5321	22.0982	21.8194	13.5552	13.5887	11.4772	10.966	22.9148	23.5197	15.6502	18.9488	26.5097	22.4559	29.2429	30.9466	17.8894	17.3863	14.8038	17.471	3.81942	4.35368	9.15822	10.8173	3.22274	4.40658	2.16468	3.28181	6.40508	6.47574	2.63866	3.47081	5.82466	7.1094	11.5896	11.2179	8.37107	8.70112	14.5907	13.282	9.09618	9.17374	9.19457	10.0593	12.2959
Rpl23	19.8527	17.89	16.7734	17.2068	14.1366	12.6212	20.9665	16.7034	15.0421	17.4754	14.7368	14.465	20.278	18.1069	21.7629	18.4994	18.2457	16.4515	18.6379	17.1098	19.3394	18.3946	28.35	24.2042	23.0868	20.1863	19.7539	17.5876	21.5039	19.3523	17.1122	15.9873	12.1907	11.005	17.4311	17.4581	10.0973	9.25393	12.1133	11.0134	12.1001	10.6863	17.3688	16.9686	15.569	14.7309	12.7886	12.2271	17.7327
Rpl5	19.4733	19.4695	17.4187	17.7343	15.0901	14.475	20.8012	18.3177	15.6471	18.925	13.8311	14.0274	19.4739	18.9239	21.4316	19.6689	17.7763	17.3839	18.0345	18.0336	17.1247	17.1093	29.469	26.9567	23.6113	21.9903	18.4005	17.8653	23.5042	22.4971	18.6371	18.6434	12.0412	11.6473	18.3483	19.217	10.0468	9.59601	13.8505	12.9126	14.2557	13.171	16.0229	16.9982	15.2101	14.7847	14.1164	14.2606	17.6979
Rps24	19.2601	17.3148	16.238	15.5097	14.8878	13.1527	21.0356	17.4928	15.0916	17.1982	16.8356	16.0841	18.4778	16.5538	21.2295	18.3702	18.3695	16.1887	18.1204	16.2057	18.3447	16.9084	26.1363	22.3552	25.4946	22.3463	16.4513	15.5906	23.1134	20.9922	19.3734	18.5807	14.9215	13.7807	18.2984	17.8768	11.3203	10.1859	13.3134	11.5585	14.4097	12.0855	17.7928	16.9303	15.3445	13.871	14.4472	13.6396	17.6313
Hsp90ab1	19.1372	17.9061	20.7774	21.2682	13.6476	12.5621	16.2624	15.2883	17.6402	16.6645	16.1748	15.6321	18.5004	17.8908	16.4396	15.473	13.7588	12.9933	13.0191	12.7872	30.7062	26.1561	22.2794	21.7091	18.5829	19.3573	20.1323	21.0104	18.4588	19.409	13.3569	13.5712	18.0866	17.9446	21.2469	24.2106	23.6767	25.9277	16.4419	17.3651	14.899	14.9697	21.5727	22.9681	18.6052	19.3808	20.3076	20.2587	21.5515
Capn6	19.0101	17.1575	21.6369	20.1541	13.7343	12.6614	32.2571	26.137	10.3983	11.8136	15.9218	15.5659	29.9431	28.8916	18.6345	20.8198	21.6534	19.8705	24.7949	24.7423	24.6915	21.4088	10.6517	11.3853	8.75499	11.5504	19.2715	20.1707	12.3022	14.6043	14.5503	16.3323	8.12542	8.60928	9.50383	12.3513	2.15563	2.21877	18.7367	16.6789	5.1441	5.1201	8.78419	10.3766	16.972	18.5487	7.8035	7.61387	14.6869
Rpl17	18.8235	16.3647	16.6275	16.6163	13.2144	11.394	21.0391	16.1856	14.3336	14.9887	13.2023	11.864	17.8955	15.7295	19.9624	15.637	15.9418	13.7618	16.2568	14.2253	16.9258	15.7005	26.6593	22.0466	20.9055	16.3881	16.3381	14.1457	18.4982	15.7715	13.7923	12.4847	11.7236	10.1272	14.4651	14.4822	9.73463	8.61947	11.9565	10.07	12.5378	10.3245	17.2032	15.7769	13.0595	11.5053	13.6491	12.4933	16.5548
Col9a3	18.7657	25.5831	8.33769	13.6451	24.6835	23.2895	24.3096	31.8995	32.5795	39.168	27.2036	34.1902	21.1119	25.3185	56.5262	55.3424	46.1737	47.9869	55.3103	51.9758	14.3564	18.2382	39.1489	38.6308	41.8843	42.326	36.9675	42.2683	52.0174	50.8089	45.2892	42.2228	1.37054	2.01257	0.640045	1.28173	1.52212	2.00035	1.97954	2.71763	0.685729	0.720728	0.883594	1.2725	0.785537	1.35227	1.20665	1.8262	1.50022
Rps4x	18.3619	17.5356	16.305	16.3153	13.6847	12.5338	19.0296	16.3142	13.869	15.7784	14.7251	14.2619	17.2451	16.4095	19.0622	16.8921	16.0991	15.0646	15.9721	15.7389	16.3163	15.5271	23.3673	20.6961	21.2616	18.6135	14.656	14.3388	19.2189	17.6309	15.1261	14.4941	13.6353	12.2404	17.016	17.8929	10.9067	9.96954	12.1955	11.1522	12.9123	11.0461	18.235	17.6256	14.5073	13.7976	13.2581	12.7335	17.7394
Rps14	18.2057	18.8051	16.3059	18.0045	13.3928	13.1679	20.945	18.7304	14.1943	17.1562	13.6636	14.7314	18.4935	19.089	19.4503	18.9301	17.1702	17.1209	17.4343	18.6639	15.9202	17.8265	25.3073	25.4596	21.8829	21.0265	16.5023	17.4929	19.9425	20.1596	17.0895	17.92	12.1893	12.4957	16.5276	18.9067	10.9256	10.9622	12.8856	12.8686	12.8188	12.5446	15.6755	16.7248	14.2392	14.9029	13.1274	13.784	15.7148
Rps3a1	18.1441	16.1419	14.9502	15.0655	13.6372	12.185	19.7082	16.1527	13.9555	15.6147	14.5199	14.1091	17.6699	16.1091	19.3594	17.3229	16.6327	15.2341	17.1807	15.9386	15.3493	15.2156	24.0494	21.1454	21.7979	19.6586	18.4268	16.8884	21.0174	19.2078	19.4503	17.8699	11.6235	11.2939	17.3731	16.9681	8.89175	8.44302	11.9277	10.629	11.8976	10.7686	13.5063	13.4029	13.0188	12.0241	12.1377	11.5547	14.4178
mt-Nd5	18.0053	15.3371	16.0241	15.7037	17.3814	16.7659	22.7952	20.4345	17.0534	13.4153	15.3491	14.4928	19.6271	18.3463	15.4504	14.4026	16.5027	13.965	18.0346	16.521	17.0849	17.39	9.79118	9.08759	12.1796	12.5232	22.6489	22.9015	15.1221	14.8292	16.3493	16.8598	17.9726	19.0043	19.9536	21.2847	16.4535	17.3997	23.188	22.2048	21.8807	21.279	16.6482	18.7893	19.2839	18.2984	20.3633	20.0092	19.0976
Rps9	17.6318	16.0164	16.7122	16.0263	13.2107	11.721	19.8451	16.3078	13.8037	14.8893	14.2235	13.6152	17.7631	15.8946	18.8605	16.4969	15.6582	14.3295	16.137	15.1458	17.4847	15.8492	21.8656	18.8135	20.6064	18.5268	18.5528	16.4129	20.0416	18.277	16.9698	16.5007	13.9294	12.4132	19.2541	19.9533	10.6019	10.0824	12.7231	11.6249	13.5678	11.6189	17.3129	16.9913	14.2637	13.2875	14.5837	13.6133	17.1709
Rps26	17.4351	15.5196	13.765	13.7858	13.5279	12.2308	20.7595	16.838	15.4227	15.9548	13.5348	13.2521	17.4552	15.9602	22.7629	18.8426	17.3872	15.409	17.4179	16.2815	16.5868	16.4664	32.971	28.211	27.391	22.8624	18.0124	16.5767	24.9373	21.8516	20.0121	19.3523	12.5298	11.2054	20.9206	20.5043	9.74887	8.87046	11.6872	10.576	12.3234	10.3041	16.7779	15.8516	13.6853	12.6066	12.2217	11.5018	15.2917
Sox9	17.3158	21.9115	14.5864	16.6039	13.9142	15.7792	12.7702	13.9436	19.3317	21.6099	12.5535	15.4722	11.4058	16.313	17.2504	20.0734	13.772	18.1194	12.0785	16.4477	10.838	14.0367	19.6098	19.4679	15.3486	18.3772	11.2403	12.4321	22.84	28.676	18.0356	23.7126	2.78398	3.60495	2.89911	3.25437	2.49239	3.20499	5.8023	6.68888	2.57385	2.77861	2.08987	2.82832	2.59845	2.5181	5.2783	7.17019	4.92493
Rpl34	16.8677	15.845	14.7976	14.7001	12.8433	11.8207	18.6907	15.5512	13.2236	15.9656	13.1023	13.101	18.0338	17.0436	18.7588	17.0717	15.744	14.8728	16.1577	15.8209	15.4792	15.4849	23.5894	21.4178	21.6868	19.9032	16.3393	15.9101	19.8746	19.1993	16.6262	16.5498	11.8491	11.5352	17.6064	18.4076	9.69347	9.05646	11.7917	10.9711	12.7402	11.4333	14.2768	14.8339	13.473	12.8673	12.487	12.3756	14.5427
mt-Nd2	16.7419	14.5324	17.8692	16.0653	17.4588	16.9157	22.8307	19.2657	17.2326	16.233	16.6929	14.7631	18.2577	16.2376	17.1774	14.2695	17.5761	14.5144	16.6086	13.6667	18.4795	17.5727	20.5199	18.4798	20.8965	18.4124	20.9548	20.8407	20.9905	19.7081	18.2642	18.5542	24.0909	23.2264	27.2285	26.4538	24.5309	25.102	27.2455	23.4476	30.3849	25.512	21.6368	22.7082	25.9135	22.466	26.7551	24.9217	24.112
Rpl23a	16.7056	15.5637	13.7122	14.0463	12.171	11.3347	15.6048	13.3287	13.116	15.0497	12.5813	12.7866	15.6221	15.0398	16.9602	16.0426	14.7667	14.0355	14.3928	14.3596	14.6307	16.3839	24.0942	22.698	22.2357	21.1017	13.9996	14.3141	20.626	20.4271	16.7541	17.8807	12.5696	12.1502	17.549	18.7511	10.3358	9.99239	10.9439	10.4381	11.909	11.2628	15.9035	15.8604	13.4534	12.7824	12.4857	12.7641	15.1739
App	16.4992	16.8207	17.8588	18.0824	11.3492	11.4131	13.2783	13.5576	10.8537	10.2113	11.6684	11.3342	17.5857	17.6034	11.8958	11.4685	11.8559	11.353	13.673	13.6035	14.7334	14.8456	7.75546	9.11196	5.78843	5.77406	16.8616	16.0392	6.5711	5.69029	5.66086	4.91802	10.4583	11.2207	14.1161	15.2502	13.7317	12.8981	12.6011	13.0525	9.954	11.4353	9.02768	11.393	15.0892	15.1358	12.6087	13.761	15.2993
Nedd4	16.4114	16.2404	16.3933	16.6575	13.8208	13.3671	17.6023	17.2409	14.6373	14.3311	14.1748	14.1904	17.9246	18.5853	19.5237	19.7655	17.0249	16.1567	17.4659	18.6059	13.8334	13.8033	23.2899	23.8948	20.2369	20.1277	17.942	17.9211	21.4768	22.4564	17.2912	17.7853	13.3784	12.9561	14.694	17.2338	11.1195	10.0373	12.6546	12.9436	11.9174	13.0288	19.2058	19.9279	15.9755	17.793	11.413	11.9581	15.5381
Col9a2	16.3546	24.9018	8.93073	14.6638	15.0137	15.7047	24.4351	30.163	20.1734	31.6456	21.7938	30.1734	21.9765	29.2239	57.6262	59.9734	39.837	44.47	50.397	55.6721	14.6774	20.3275	49.1642	49.704	44.0627	46.0659	42.5684	51.2587	49.3427	51.8007	43.2395	45.1217	1.25296	1.86484	0.809515	1.46487	1.52463	2.14467	1.89671	2.34744	0.861637	0.937151	0.982181	1.35572	1.03005	1.40522	0.938732	1.38104	1.53852
mt-Co3	16.2224	14.5922	15.6006	15.0697	17.3343	16.501	22.9987	21.1308	15.8573	13.3117	17.5637	16.7513	18.884	17.4319	18.7024	16.7601	16.5538	15.3482	18.8351	16.9107	20.6497	20.6642	7.37848	7.00176	13.4014	14.1861	23.7503	22.796	15.17	14.6099	18.5447	18.5797	23.7581	23.0337	24.6836	24.3064	18.903	18.5394	25.3225	23.1279	26.5124	23.246	19.9806	21.5481	23.039	20.7371	22.6782	21.1414	20.4444
Col5a2	16.1545	15.4469	18.9154	19.5754	37.2066	37.7053	15.6396	16.1103	21.2348	13.6901	15.7398	13.3446	13.4044	12.4961	2.88541	3.54842	13.2218	13.8895	6.31958	6.76302	12.0688	11.2383	1.41963	1.67043	1.13168	1.07052	3.66715	3.30519	1.63805	1.44196	2.99115	3.22171	24.1586	24.6976	34.1806	30.479	13.081	17.0859	31.3451	31.6028	27.4975	21.2985	27.1401	26.0507	28.9561	27.3095	37.8496	39.6788	26.9835
Rpl9	15.5395	14.1746	13.0174	12.9657	11.0022	10.0873	16.4386	13.3978	12.0542	13.2114	11.6054	11.127	15.2762	14.6677	16.2322	14.6363	13.9918	12.5761	14.344	14.0683	13.6049	13.4932	21.382	19.2738	18.3256	16.4161	14.306	13.3809	16.5848	15.4728	14.1824	13.8725	10.0634	9.73982	15.1421	15.4863	8.02745	7.75002	10.0338	9.22786	9.62185	8.69684	11.7934	12.316	11.3366	10.8728	10.3062	10.4812	12.8709
Actg1	15.4512	15.4942	17.2406	16.1758	11.4019	11.6844	18.8017	15.1816	20.9957	17.5656	29.4681	29.1719	22.863	22.3441	24.8591	20.0343	13.3061	13.658	21.1134	22.1757	24.1832	20.7625	27.4047	27.8384	34.0059	33.7711	27.6961	22.3748	30.576	28.729	32.0275	27.7081	45.8696	42.2864	46.9467	50.7665	55.1704	55.2461	23.8278	22.7744	22.4504	20.7361	23.0488	25.1308	27.3409	27.8691	31.0749	29.8294	22.341
Ckap4	15.0792	14.7091	11.1546	11.3546	14.3204	13.4915	12.6826	12.723	17.1926	15.6518	21.4975	21.538	15.6879	15.1374	14.417	15.4214	17.0811	15.9768	17.0732	16.0227	10.8463	10.9344	13.2699	15.0362	21.8511	25.3837	12.016	12.4917	27.131	28.7026	25.4338	27.2586	14.5649	16.0653	15.734	15.222	6.83193	6.87906	10.0148	10.3169	10.5753	11.9146	8.54994	8.6443	11.5742	11.8774	9.97691	10.4318	12.023
Rps27	15.0661	13.6674	12.9603	12.4088	11.7651	10.086	17.5031	13.5276	12.2279	12.1454	11.9458	10.7517	16.4352	14.7568	17.6468	14.6462	15.3979	13.2709	16.4492	14.858	14.6781	14.7194	25.3129	20.809	18.6571	14.8508	15.3619	13.1089	15.7781	13.6299	12.4142	11.6316	10.9217	9.56608	15.1552	15.2374	8.93264	8.11079	11.3086	9.49445	11.7442	9.61046	14.9126	13.6485	13.9548	12.2036	11.4061	10.2704	14.9362
Hsp90b1	15.0496	13.2691	17.1096	15.4282	10.326	9.90939	12.543	11.4714	15.1253	12.2254	17.9277	18.3058	15.3556	14.2882	17.5629	14.7842	13.6239	11.5984	13.9134	12.3434	13.0446	13.225	19.5881	16.099	18.1687	17.8061	13.4236	11.9512	17.883	17.1424	13.8544	14.6604	14.6094	14.6959	14.6354	15.0492	14.3002	14.9948	10.0315	9.69341	10.5463	10.1922	12.0952	11.9125	11.3142	12.0219	14.9651	14.1679	12.2049
Rpl6	15.002	13.641	12.8356	13.1237	11.3957	10.4166	16.0671	14.0126	11.4358	13.521	11.6622	11.4241	14.774	13.6841	16.511	14.7058	13.5491	12.5182	13.6635	12.96	14.2031	13.4258	20.9051	18.4894	18.7223	17.2383	15.1481	13.6487	18.7943	17.1264	15.205	14.2218	10.393	9.95591	15.2521	14.8995	8.35704	8.12333	10.3047	9.37651	10.3482	9.13101	12.7912	12.5904	12.0381	10.9842	10.868	10.5312	12.8868
Rpl4	14.8708	13.1773	12.2902	11.581	11.2516	9.63341	14.9267	12.3414	12.3208	12.0051	11.0983	10.4369	14.7395	13.2003	16.4088	13.8231	13.6087	11.8802	14.4994	12.7282	12.9575	12.0877	21.3969	17.254	17.4861	14.044	13.6394	12.3247	16.1102	13.9191	11.9751	11.1667	9.55278	8.76281	12.7252	12.0608	7.53653	6.89132	9.65836	8.57383	10.4041	8.91066	11.9409	11.4904	11.4942	10.4711	10.1696	9.62882	13.0448
H3f3b	14.8007	13.608	11.668	11.2012	10.2955	9.09185	10.0865	10.2715	13.3991	9.75073	27.6804	28.881	16.0549	17.697	25.1536	27.8044	20.14	18.4634	27.4452	31.7235	12.0829	14.0712	31.1908	28.1348	31.299	24.4677	12.1941	8.4271	17.0079	12.8285	10.6329	8.62757	12.1856	13.1678	7.98855	7.97467	8.55482	9.43397	7.32472	8.18739	5.49648	6.12921	8.30846	8.67047	6.49814	6.80847	8.22236	8.82713	9.08972
Rps7	14.3934	13.5574	12.5098	12.7264	10.8461	10.0256	16.0187	13.2007	10.5879	13.1776	11.4066	11.1581	13.7162	12.8525	15.6517	13.8438	12.7218	11.8832	12.7146	12.1236	13.5025	12.3214	20.9966	18.2663	18.514	16.4377	13.1126	12.9525	17.0168	15.5676	14.0403	13.3751	10.2749	9.50342	14.017	14.2931	7.39474	7.37971	9.97633	9.02558	10.6855	9.47255	12.9378	12.97	11.7044	10.6961	10.5091	10.1871	13.0471
Mest	14.2541	13.7965	8.10709	8.4305	15.0287	12.3406	19.2149	18.5604	12.0909	13.2217	15.7543	16.3907	17.5193	18.2566	9.10964	12.9354	19.0576	19.8288	20.5297	20.7147	12.9865	12.5503	3.28339	4.45927	2.08897	2.54235	4.66655	5.20498	2.47124	2.59637	1.05214	1.31422	13.7657	14.2069	15.7053	20.1178	1.58394	2.1267	13.2351	12.7972	16.669	18.1386	12.851	14.5941	28.6401	30.049	10.1	9.47775	15.04
Cnmd	13.6526	13.3576	4.52355	4.86484	17.9301	15.3551	21.7394	20.1275	17.6858	18.6253	20.7813	23.11	17.9169	19.2945	32.6529	30.1484	31.8643	30.3158	35.1378	34.1003	11.4528	13.412	24.7272	22.5698	27.7654	26.5761	22.4445	18.5746	29.1853	27.9943	23.2535	23.9691	1.21489	1.41481	0.462088	0.863771	1.72323	1.69433	2.20319	2.24222	0.471714	0.422386	0.836518	0.913517	0.525512	0.696017	0.775788	1.0035	1.24165
Rps13	13.6169	11.667	11.23	10.6917	10.3864	9.07695	14.7645	11.614	12.0865	13.2158	10.6839	9.64097	12.9022	11.2198	13.9976	11.6777	12.0182	10.5053	11.8365	10.2473	12.1656	11.1756	17.6526	14.523	15.9969	13.9126	12.1441	11.4911	14.9714	13.0365	11.4505	10.8738	9.58263	8.71138	13.0318	11.9166	7.0051	6.03556	9.83517	8.42909	9.45177	8.00737	11.0559	10.7508	10.0024	8.58334	9.99721	9.35208	11.8063
Igfbp7	13.5952	13.2484	19.755	19.342	12.6554	13.5723	12.2141	10.7939	10.2392	11.6414	8.48678	7.51025	12.8661	11.0609	5.24975	5.69379	8.89763	8.31364	7.02097	6.93686	12.2073	11.1626	6.01079	5.9215	2.6402	2.98176	12.1678	14.1604	1.99991	2.6971	1.42043	1.92837	11.015	11.9911	1.87581	2.53398	7.48386	11.744	17.9487	16.4291	15.5869	12.8145	9.26166	11.0595	6.86537	7.59783	21.3395	21.4065	15.0701
Rpl37a	13.3422	11.8562	12.1249	11.516	10.4562	9.10433	15.2584	11.8659	10.0099	11.1896	11.8327	10.7185	13.3642	12.2209	15.072	12.8189	13.0862	11.3514	13.4743	12.5751	12.2721	12.7049	18.0636	15.5088	16.7099	13.6339	12.3699	11.1305	14.6613	12.5223	13.025	11.868	11.4525	9.93463	13.6357	13.9715	9.23118	7.47158	9.70746	8.38663	10.8025	8.62764	14.0156	13.1047	11.8556	10.4452	11.4053	10.3895	12.8407
Clic4	13.2325	13.4648	13.1041	12.6608	9.9765	9.93231	4.32847	4.66606	14.1445	14.0191	8.34876	8.13432	11.1218	11.6167	4.91119	4.14545	7.67762	7.47187	9.1432	8.402	7.97953	7.86218	6.09995	5.35565	3.87909	3.47837	6.15889	6.18701	3.90954	3.90278	7.59838	6.96387	7.13096	7.3838	4.70162	5.02733	17.1442	19.1354	7.311	8.00826	5.77727	6.57092	6.06887	5.967	4.635	4.87368	11.2355	12.8088	10.9315
Malat1	13.1712	13.0692	14.4687	12.8124	7.97303	7.16315	18.1807	19.0748	8.33139	8.95176	9.45189	9.5317	14.932	15.5602	16.4741	15.6936	14.6552	12.4564	18.3569	19.2752	13.9435	13.997	22.1596	22.4993	12.065	10.8513	17.0295	13.0986	12.9612	11.5056	15.0622	14.1541	10.4446	9.09549	8.12472	8.24093	15.5703	18.8262	11.2199	10.6992	9.98899	9.15664	12.7678	12.0069	11.2165	11.4246	10.699	10.6933	13.45
Eef1b2	12.7592	12.1206	10.8268	11.4951	10.6397	10.3216	14.4996	13.4261	11.0734	12.5091	11.1547	11.4498	12.6186	12.0361	15.4792	14.2453	12.4028	12.2222	13.0267	12.2463	12.2659	11.7787	18.5375	16.4557	19.2293	17.0561	12.575	12.2874	17.7056	16.4241	14.2265	14.1944	8.93377	8.78475	13.6218	14.3871	5.89812	5.65886	9.25275	9.11282	9.16131	8.37079	10.0272	10.7977	10.7351	10.4122	8.70503	8.98347	10.6161
Pam	12.6323	14.8257	16.5603	19.8517	8.52828	9.45607	10.8867	11.0572	9.12416	12.8283	7.97958	7.61586	10.9391	11.4401	7.62715	7.86513	11.0234	10.8249	8.66083	9.30939	8.46312	8.0382	4.86801	5.99008	3.41617	3.62831	9.11599	11.4173	3.95644	4.09038	5.76516	5.0594	5.58937	6.03243	4.17351	4.77867	7.41	7.57179	8.43755	8.47016	5.43453	5.88267	5.81954	6.66073	7.7699	8.70716	7.98147	8.59534	7.9451
Rps20	12.5194	11.3626	10.8827	10.6684	10.1181	9.12793	13.6268	11.5402	11.1008	12.1179	11.4838	10.7119	12.6854	11.2137	14.5953	12.3976	12.128	10.8863	12.6974	11.2553	12.6063	11.7031	15.9412	13.4235	17.6051	15.2343	12.3591	11.5643	16.4459	14.5149	15.2031	14.0464	12.0634	10.3621	14.8205	15.1404	8.40395	7.51513	10.0327	8.8364	11.7948	10.0032	14.342	13.7564	13.2212	11.8337	10.4186	9.9354	13.4753
Rps27a	12.3531	11.111	9.96082	9.79273	9.77718	8.83084	13.9138	11.495	10.3057	10.6952	9.33815	8.86877	12.6563	11.4491	13.7845	12.0131	12.1711	10.7387	12.3484	11.2198	12.2315	10.533	16.9538	14.8342	14.398	12.6163	11.383	10.0531	13.8761	12.3328	11.2805	10.9641	7.65234	7.14056	12.0785	11.9757	5.69759	4.84993	8.70976	7.64552	8.74307	7.65291	9.93101	9.85301	9.53684	8.51679	8.4357	7.99846	10.3106
Rpl38	12.3346	10.868	9.75335	9.37821	10.7613	9.48767	13.1972	10.3001	10.9785	11.2885	9.22693	8.71515	12.6735	11.1531	14.8573	12.6641	13.5376	11.7447	13.7487	11.7086	12.4315	10.8621	21.439	17.4041	18.2412	14.8952	12.0609	10.6586	17.3717	14.8713	17.3877	15.2313	7.78734	7.38463	13.6285	11.4992	6.64012	5.87915	8.81423	7.64661	9.83644	8.95552	10.9375	9.99074	9.38162	8.09664	8.73497	8.07721	10.2496
Col6a3	12.1184	11.7754	15.1886	14.1519	12.8788	14.0967	7.06847	7.95881	16.9339	22.0597	8.64971	7.70296	5.81735	5.07121	2.37355	2.84246	5.19248	6.36756	3.05106	2.73367	5.3083	5.10736	1.48987	1.99528	2.39553	3.29653	4.75212	6.03107	3.78719	5.36484	5.50196	6.26141	21.2107	22.4391	10.0709	11.7424	17.2395	22.099	14.6573	14.5911	27.3798	26.9113	16.5281	18.6106	15.5137	16.0155	33.7444	33.1381	19.6239
Rian	11.9719	13.7	10.8957	11.5119	12.0829	12.4289	12.0015	13.1808	11.3925	13.0887	9.37059	10.6943	12.8891	14.3241	8.52911	12.5452	15.4263	16.9388	15.2594	17.1827	10.3054	12.4507	5.82616	7.87988	2.13115	3.19112	5.09928	8.05435	1.84002	3.57915	1.21402	2.24972	4.60169	5.28064	1.5719	2.1421	3.5636	4.27734	7.52322	8.0372	5.33519	6.14599	7.79641	7.98311	6.01777	6.84819	6.40375	7.12001	7.11742
Morf4l1	11.967	11.3456	11.037	10.424	10.5344	10.046	9.54931	9.4252	12.5975	11.5309	12.5611	12.6123	11.1624	10.931	11.5017	11.4769	11.4749	10.9617	10.9551	10.5326	9.23499	8.79718	12.4697	13.3283	12.8814	13.4552	11.6656	11.4877	11.8223	12.4169	11.0952	11.9067	9.96368	9.78072	8.6646	9.08378	10.4879	10.2639	8.66561	8.75584	7.08225	6.98681	8.35431	8.5531	7.76584	8.23551	9.91713	9.72929	8.74079
Rplp2	11.7917	11.7114	9.71883	10.4434	9.18707	9.03596	14.6707	12.2227	9.18553	11.2392	10.9014	11.293	12.1195	12.5176	14.2275	13.5766	12.0798	11.7612	12.4504	12.8176	10.7707	11.7172	17.1607	15.6549	15.7996	15.3172	10.9089	11.2866	14.2587	14.0094	12.433	12.539	9.28945	9.5448	12.1977	13.4563	7.20341	7.67687	8.31026	8.21036	8.31802	8.28419	9.68536	10.6126	9.16475	9.51051	8.70272	8.98684	9.91923
Tsc22d1	11.6855	11.9343	19.6717	17.5642	11.1904	10.2852	10.2022	10.25	11.8931	15.4668	11.6353	12.7292	11.6185	12.6403	14.8315	14.6285	10.9469	12.255	21.7455	21.0762	17.9828	15.2091	11.112	10.7348	13.1105	13.1504	30.083	23.7652	15.0448	15.2907	13.5784	15.1017	8.26131	8.90683	10.1419	8.81184	8.96708	10.2643	10.3775	9.50417	10.2243	11.4301	7.05633	8.07394	9.42039	7.79571	12.084	11.5966	12.765
Emp1	11.5277	14.9536	7.67938	8.71851	6.81443	7.82543	2.67224	4.04613	16.3882	17.218	11.1474	12.8941	18.0963	22.2184	14.4038	10.7287	12.0909	11.8621	18.3609	18.2417	13.3098	14.4526	14.6138	10.9253	7.14985	5.5865	11.9714	9.5203	7.12173	6.57955	11.7063	11.4627	9.89331	10.1404	8.8402	9.52413	12.8033	13.3809	6.19148	6.40894	8.61694	10.4003	7.25261	7.41881	11.9495	9.75324	9.74092	11.0871	13.981
Rpl36a	11.4004	10.4214	9.60702	9.48163	8.76645	7.52377	12.8757	10.3008	9.45649	10.2687	9.25863	8.7886	11.5578	10.9278	13.215	11.5635	10.9112	9.83848	10.8545	10.3322	11.3448	10.9606	15.6423	13.7187	14.835	12.9408	10.6095	10.1118	13.3192	12.4981	10.3368	10.055	8.13923	7.22756	9.70121	10.7423	5.25587	4.6066	7.47772	6.7317	7.15923	6.14625	10.4747	10.1532	8.68923	8.25005	7.83809	7.4225	10.1714
Rpl37	11.1853	9.81216	10.0289	8.96234	8.31817	6.85117	11.6296	8.442	9.35432	9.45121	8.62456	7.70453	10.6872	9.52439	13.642	10.5449	10.2477	8.56635	10.4461	9.48228	11.0957	9.96876	19.7392	15.3118	17.5384	13.467	10.8973	10.1839	16.1318	13.1553	12.1469	10.6609	7.43867	6.25442	11.0723	10.969	6.8423	5.78279	7.32472	6.07099	7.41259	5.59439	9.36001	8.1717	8.20923	7.25768	8.52982	7.19706	9.63617
Npm1	10.7045	9.7271	9.76512	10.1034	9.13865	8.25253	10.3679	9.57064	10.6766	10.8377	10.584	10.4763	10.3398	9.74884	12.7831	12.1646	9.71076	9.09222	9.93328	9.36889	11.1829	11.6164	17.9648	17.5514	18.879	19.766	11.1179	11.8356	20.1855	19.5285	15.726	16.455	8.97162	8.98956	12.9824	13.8162	5.90679	6.17396	7.75428	7.76826	6.8016	6.72248	7.96933	8.82071	9.49547	10.3468	8.17154	8.39511	9.65253
mt-Nd3	10.645	9.18214	9.48773	8.80299	13.0244	12.3484	13.8746	12.6532	11.7465	11.2701	13.3034	12.5843	12.4236	10.6547	13.5177	11.8682	12.8188	11.2347	13.1343	10.4448	13.4762	11.936	11.1834	10.271	17.3699	16.6082	14.9973	14.6171	17.5695	16.7285	18.4889	18.9359	15.8611	16.2466	17.2833	17.1417	11.621	11.8736	17.6278	15.9852	19.6101	17.2145	11.8892	13.1161	16.9021	14.6178	15.9916	15.0371	14.5376
Fth1	10.4148	9.95697	11.3122	10.6643	5.51771	5.24694	8.64132	7.98466	6.78317	11.2175	8.35388	8.54139	12.8082	12.7462	13.4206	12.9618	9.94133	9.38736	12.798	12.1325	11.555	11.9147	16.2484	15.5305	10.6776	11.1479	16.2414	16.3148	9.57868	12.2248	8.42131	9.39479	7.60181	6.06775	7.27616	8.49224	17.9052	17.8957	5.95186	5.82941	3.67325	3.46859	9.00154	8.69705	7.60827	8.12806	7.33189	7.07452	9.01675
Fndc3b	10.4034	10.0816	9.86968	10.3686	6.93357	6.59216	5.91222	7.05682	8.83325	7.52226	6.426	6.35652	7.57712	7.96124	5.93539	7.08079	6.5397	6.76701	7.00638	7.16941	5.58786	6.17588	6.81119	6.82869	4.78613	5.25176	6.10861	6.77548	5.89678	6.64264	4.96776	5.65359	3.20617	3.45525	3.60981	3.71543	4.62261	5.26425	4.34119	4.63885	3.68727	3.76406	3.98169	4.15709	4.26786	4.40307	4.85453	5.5458	4.85273
Rpl35	10.397	8.99213	8.62563	8.70632	8.46917	7.53003	11.8663	10.073	9.13676	9.62045	8.59272	8.34367	9.80271	8.61077	11.3653	10.0247	9.93608	8.92978	9.84941	8.51822	9.7134	9.39508	13.3813	11.4594	13.5268	12.106	8.73344	8.3844	13.0055	11.5779	11.0756	10.4417	8.81793	7.67963	11.9563	10.7676	8.50923	7.69986	7.58285	6.94917	8.27842	6.72583	10.0858	9.97702	8.68899	7.89575	8.41885	7.99102	9.77911
Rps16	10.3913	9.86046	9.25907	9.39578	8.7166	8.37647	11.2869	10.065	8.43399	9.74796	9.10967	9.1195	9.95445	9.39085	10.7624	10.2977	9.48982	9.41683	9.5053	9.55742	9.39201	9.4407	15.5033	14.4952	14.9905	13.9855	8.63137	8.67113	13.5246	13.002	11.1938	11.922	9.36784	9.13265	12.8383	12.4179	6.43185	6.16107	8.32007	7.86088	9.15978	8.08964	9.50787	10.1106	9.58278	8.73256	9.42616	9.0238	10.467
Sfr1	10.3289	9.28071	8.71931	8.15399	8.80753	7.73802	8.75583	8.49276	11.0103	8.89925	9.03497	8.30182	10.3488	9.14443	6.81269	7.10786	9.48777	8.25841	6.07171	5.52729	9.19081	9.50673	5.76064	5.95372	4.6508	4.55752	7.0763	6.34429	5.07069	5.35053	4.21792	3.91031	7.00659	6.86918	6.27391	5.86323	7.86269	7.68538	8.30398	7.93523	5.98939	5.84762	7.76862	7.41898	7.18622	7.09669	7.57093	7.63011	8.1964
Nrk	10.2372	11.9638	10.1982	12.4306	9.80413	9.54084	14.6357	14.4058	9.61334	12.1945	9.24101	9.71534	9.55282	10.7136	10.9153	11.9181	14.6323	15.0445	11.177	13.0438	6.3471	7.11104	11.2909	11.4031	9.36352	8.41733	8.33197	8.35522	12.1892	10.8003	6.29743	6.52212	5.08969	4.71413	2.95011	4.18644	1.45193	1.74343	5.58541	5.28603	3.75671	3.36809	9.24554	7.53915	9.11954	10.439	3.42853	3.64946	5.698
Calr	10.2349	7.66935	11.1511	9.02694	7.15735	6.06396	9.51529	7.89294	8.26052	8.18127	7.7597	7.43945	11.5432	9.86858	11.5595	9.85103	9.75525	7.96858	10.5936	8.6897	10.7643	9.21687	12.7743	9.45722	11.7054	11.5316	11.7385	10.4351	14.3698	12.7001	15.2229	14.5432	8.31222	7.83643	10.425	11.1564	11.2254	11.2135	8.16219	7.08684	9.3616	8.2845	9.72698	9.68465	9.79282	9.59982	10.4368	9.26416	9.47247
Klf4	10.2051	11.1816	12.177	12.5291	8.7486	9.25011	5.78721	7.84525	17.5121	11.4122	9.54075	8.94165	11.4422	11.7154	10.2148	10.3034	7.25953	8.43685	5.50423	6.12689	36.4767	39.0643	9.46563	8.68222	6.77939	6.38768	14.8748	15.5163	7.54781	7.23999	7.47065	7.14892	7.11577	6.66282	5.82372	4.42869	21.9799	21.9686	11.6888	11.6583	5.69889	6.22507	9.91186	7.84091	13.3495	13.7262	9.2433	10.0821	8.50541
Rps18	10.2021	9.47521	8.30737	8.32498	7.71783	6.95114	11.2843	9.83719	7.13175	9.24391	7.58972	7.5845	10.0513	9.61488	11.3664	10.4108	9.77339	9.12917	9.54884	9.1346	9.66786	9.4002	15.0813	13.6367	13.9688	12.8525	9.25539	9.0483	13.3222	12.4858	10.8365	11.0062	6.70157	6.32551	10.8678	10.8707	4.83269	4.57995	6.86255	6.24106	6.49559	6.17543	8.75665	9.24831	8.00843	7.84691	6.93612	6.85573	8.92552
Rps25	10.1513	9.25332	7.96084	8.22807	8.42805	7.95465	11.8049	9.94084	9.40654	9.60974	8.63749	8.57224	10.4859	9.79976	12.5693	11.6555	11.0099	10.0021	11.5958	10.3307	9.67811	9.53015	17.5625	15.3425	15.5316	13.9531	9.71639	9.13684	14.1976	13.3164	11.8819	12.1769	7.13102	6.9471	11.034	10.2763	5.25155	4.98159	7.31693	6.92142	7.23716	6.78611	8.00259	8.32185	8.1027	7.68829	7.52543	7.36184	8.48281
Col5a1	10.1507	9.24412	12.1371	11.7934	17.1683	18.816	6.49642	6.81131	11.2524	8.05755	6.56189	5.29899	7.31273	5.95085	1.74651	1.9106	5.30491	5.35598	2.78336	2.42806	6.62383	5.55693	1.35793	1.65002	0.760009	0.792976	2.51666	2.39097	0.783753	0.951475	0.452639	0.525589	14.5271	13.3861	20.726	18.4656	8.82479	9.17425	17.2213	16.6963	13.6976	8.92975	18.8063	17.8914	19.0961	18.1189	25.0405	25.6255	16.9168
P4hb	10.1457	10.4181	8.40667	8.67945	10.6756	10.9726	10.1803	10.6096	11.9527	11.3357	11.2308	11.6718	9.67754	10.0108	10.4812	11.3115	12.4779	12.8031	11.714	11.552	8.34412	7.87692	12.959	13.3679	11.4599	12.4161	6.04123	6.98886	13.3375	14.4026	13.7756	14.3668	7.42559	7.80284	9.30495	8.4338	5.81911	5.90262	7.66748	7.79105	6.78806	7.01629	6.55861	6.86013	6.92138	6.82836	7.62264	7.75476	6.83976
Rpl28	10.1439	9.30973	8.47474	8.51617	8.18979	7.46622	10.5447	9.28561	8.18722	9.80268	8.14445	7.7369	9.68752	8.56384	11.7798	10.3769	9.73874	9.0381	10.2452	8.98353	9.77681	9.31172	17.5941	15.4482	14.701	12.4119	8.73264	8.35958	13.4915	11.9797	11.0221	10.4269	7.64749	6.87642	11.2078	10.2794	5.72458	5.34836	7.02117	6.29768	7.52277	6.47582	9.7314	9.50142	8.51693	7.5432	8.03418	7.61246	9.82796
Rps6	10.1047	8.41327	8.34305	7.69664	7.64631	6.33229	10.5292	8.74005	8.50715	7.92646	7.62934	6.87375	9.50021	8.13741	10.5642	8.80922	8.80571	7.37977	9.17751	7.84056	8.69202	7.51098	13.5485	11.1122	11.9483	10.3195	9.25951	8.13146	12.3296	10.6151	9.94712	8.97208	6.60533	6.01275	10.2316	9.19122	4.98235	4.70463	6.71276	5.86923	6.66561	5.50039	7.88946	7.76082	7.42041	6.61884	7.39637	6.85525	8.63229
Arf4	10.073	10.7257	8.36293	8.70863	10.0298	10.1575	8.3078	8.26987	11.5716	9.20853	9.05353	9.61922	10.9521	11.3366	9.32401	9.81048	9.98913	10.2998	9.85119	10.0603	8.87983	9.36426	8.58984	8.97968	8.63376	9.31433	8.25106	8.49059	11.2938	11.7507	13.4704	14.0874	7.81378	8.60585	10.8703	10.9227	6.25917	6.66525	9.19907	9.40571	9.12913	9.64294	8.09782	8.39924	9.53933	10.1382	8.78695	9.21965	9.46647
Pabpc1	10.0157	10.0479	9.27501	9.86392	7.42403	7.08152	8.25704	8.7806	8.84908	9.52747	9.5723	9.75042	9.38875	9.93005	11.0795	10.0551	8.61252	8.28557	10.5305	10.5257	10.122	10.1468	13.6218	12.0706	12.5643	11.4463	9.13397	9.5465	11.8565	10.9916	7.94531	7.50182	9.40884	10.0225	9.66902	10.9007	6.7074	6.57621	7.30661	7.12984	10.1332	12.7112	9.52084	9.77605	10.1092	9.4168	9.12815	9.11814	11.4321
Rrbp1	9.93394	9.12495	9.35988	8.17931	12.0134	10.4797	12.0363	10.2705	12.0342	9.29537	7.78564	7.24085	9.36111	8.3905	9.79457	9.22162	10.369	9.32545	10.0643	8.67196	7.53559	6.77532	9.70266	8.9915	8.18166	7.59753	7.45841	7.2143	12.9797	11.426	14.091	12.2486	7.22152	6.67338	12.2207	10.2781	7.45755	6.86481	9.96501	8.82102	10.762	9.35659	9.03943	8.04029	8.79706	8.21079	10.9964	9.61707	8.90155
Rpl7	9.88618	9.19795	9.30198	9.14468	7.49504	6.91538	10.171	8.98222	7.57	8.74148	6.91222	6.81198	9.16246	8.78204	9.85187	9.20421	8.60518	8.1286	8.19455	8.15188	8.83986	8.78235	12.2744	11.2727	11.5998	11.0459	8.93397	8.76987	12.3187	11.7273	10.9775	10.5882	6.91225	6.6212	10.9309	11.173	6.79044	6.4762	7.24827	6.85826	7.96442	7.27747	9.22321	9.75862	8.49282	8.24019	8.07599	8.12613	9.64663
Rps23	9.81904	9.12775	8.63962	8.67154	7.72573	7.06504	10.9332	9.17902	8.04553	8.85539	7.48873	7.62707	9.7096	9.11042	10.725	9.73656	9.14415	8.43804	9.37101	8.93744	9.22049	9.47307	14.6045	13.4457	13.3383	12.089	9.35531	9.26216	12.1893	11.5134	10.4887	10.519	7.47488	7.04435	10.684	10.8355	6.14151	6.06104	7.47078	6.90049	8.01926	7.24252	9.22355	9.19274	8.27426	7.93335	7.96199	7.62758	9.25932
Rpl14	9.79243	9.26924	8.24754	8.80683	7.82374	7.50167	11.7305	10.0863	8.28828	9.14405	8.10903	8.14709	9.89447	9.45695	10.2078	9.97803	9.90638	9.26059	9.68704	9.22191	8.72035	9.19702	13.1489	12.1576	11.4977	11.2151	8.64984	8.83671	10.9419	10.657	9.45258	9.73117	7.491	7.34028	11.5715	11.1631	5.68798	5.90745	7.17463	6.65124	7.04739	6.7214	8.44877	8.88565	8.52002	8.0846	7.41579	7.29406	8.19078
Rps2	9.75946	8.6187	7.94006	7.66139	8.52191	7.4714	10.6547	8.58974	9.14776	9.30556	8.23874	7.62157	9.26275	8.73176	11.3103	10.2048	9.89798	9.09114	9.8157	9.22212	9.34616	8.77501	15.0447	13.4741	15.4049	14.036	8.45712	8.35085	15.9945	14.588	14.099	13.1071	8.83215	8.53158	13.3295	12.884	6.27408	5.85131	8.39745	7.5165	10.2333	9.73329	9.26315	8.92663	9.09616	8.68925	8.98644	7.95528	9.98123
Col27a1	9.74534	9.26083	6.50676	6.0334	6.459	5.9353	9.91393	10.2855	9.76651	9.67852	6.158	7.21748	11.9166	12.5071	17.9541	16.6009	11.0922	10.6194	15.6014	14.9716	10.8269	10.5176	13.0642	12.6853	15.2814	17.2212	16.5583	15.8644	23.3537	24.055	23.6255	25.1462	1.90863	1.93755	2.66078	2.58104	1.2719	1.53284	4.46307	4.4509	1.38743	1.09769	2.50256	2.49741	3.4651	3.62606	2.86064	3.23836	3.50071
Thbs1	9.72385	14.5019	14.5647	20.2002	6.76458	8.68764	10.3648	11.6349	7.24608	11.8237	6.22313	8.09548	8.15856	11.6412	18.5775	17.2433	10.2994	13.3497	10.0873	13.427	8.07806	9.91881	23.2838	21.5559	12.8631	12.6345	12.1614	10.7975	21.8726	21.4537	22.8201	28.1708	1.78159	1.91248	1.93727	1.56794	1.64969	1.81182	2.5372	3.70837	2.79145	3.12346	3.24203	2.90459	2.27806	2.91232	1.47688	1.60975	1.91943
Rpl31	9.71999	8.66913	8.20199	8.16738	7.65563	6.75012	11.4229	9.1942	7.78673	8.4283	7.81437	7.38349	9.72968	8.62127	11.0111	9.32935	9.69356	8.25545	9.64367	8.81445	8.78719	8.90457	12.9119	11.5726	11.8279	10.2429	8.78897	8.10152	11.3324	9.88197	9.72394	8.97108	7.55153	6.37423	10.6029	9.68848	6.11395	5.21219	7.05463	6.05995	7.50767	6.31002	9.14704	8.49233	8.40166	7.20842	7.03551	6.44886	8.89223
Jund	9.66079	13.7469	8.50522	10.0469	10.9169	14.4531	14.2134	20.0173	17.2539	23.5938	14.2047	18.121	19.4195	23.8524	39.6217	42.0693	25.8324	30.4847	24.0027	25.1776	37.2634	36.2338	31.2289	32.7586	21.1157	21.3508	28.1539	24.9755	20.8542	22.5959	17.0147	15.8376	12.5772	13.5298	15.3142	16.6421	13.1076	14.5556	19.2469	20.2339	16.7799	18.514	21.8935	18.7595	23.3815	22.583	12.0187	13.0635	16.7097
Timp2	9.63521	9.18008	11.3124	11.1487	9.12939	8.67044	7.31082	6.60479	7.41198	5.81153	6.29406	5.53616	12.3135	10.9304	6.34854	4.93453	6.87874	5.87781	6.40756	5.88966	11.1558	9.89516	3.39968	2.92717	3.05682	2.38314	18.8688	12.2008	3.34064	2.5895	1.84255	1.77758	18.0233	20.0036	22.4052	25.2049	23.7223	21.0713	17.7863	18.6577	32.9758	35.2191	20.4284	24.4946	23.5859	24.7935	22.1709	22.6995	26.1957
Pdia3	9.63392	9.41561	9.75233	9.8883	7.95613	8.2599	9.37952	9.51395	8.68012	9.34996	9.5205	10.8532	10.5856	10.8794	8.84885	9.74361	9.63205	9.78257	9.0032	9.26479	9.41829	9.64911	7.36772	7.31673	8.10692	9.66707	9.13084	10.4111	9.22923	10.4522	9.26361	10.8686	8.74734	9.4741	9.33799	10.9027	9.19331	9.6829	7.83504	8.01196	8.38456	9.02531	8.17601	9.2199	9.29122	10.9394	9.14086	9.9525	8.78735
Rpl30	9.61085	8.54765	8.62035	8.37312	7.60402	6.60685	10.6996	8.52903	8.01923	8.51185	7.58013	7.27223	9.80566	8.61787	10.8331	9.5767	9.44944	8.20147	9.69754	8.62689	9.9533	8.72582	16.2066	13.7239	13.7893	12.0409	9.65624	9.00109	12.7779	11.1379	11.533	11.1454	7.08975	6.28965	10.3267	9.76936	6.73166	5.9017	6.77194	6.25399	7.32094	6.52946	9.04027	8.74915	7.83615	6.94788	7.88695	7.33077	9.21491
Nfic	9.47822	7.92904	8.85019	8.1196	8.8901	7.76937	7.67838	6.47279	9.43888	5.88024	9.87298	8.36614	8.90453	7.67358	4.42383	4.36683	7.80617	6.08931	5.57548	5.04647	7.48557	6.3793	3.03167	2.76356	3.84601	3.86351	4.80162	4.46551	3.25458	3.12423	2.90105	2.61371	9.45862	9.81726	4.17535	5.11643	7.96788	9.55043	9.2755	8.77854	6.67142	6.81024	6.56767	7.06653	7.2784	8.05065	9.4526	9.45774	8.01103
Mfge8	9.37785	14.7976	11.0049	16.0695	6.38778	10.7103	6.53237	10.8054	10.2183	15.6494	7.26041	10.3036	4.65386	5.42348	5.27169	10.1923	5.49079	9.22977	4.85138	6.05156	3.68805	4.50646	1.77092	3.43778	3.76516	8.73661	6.4442	13.8764	6.04667	11.2554	6.47637	9.18905	1.55835	3.16859	1.01371	1.14725	1.02773	1.36445	2.97484	5.67597	1.1244	1.41113	1.15105	1.39447	1.24601	1.49416	2.50491	3.29898	1.85209
Ucma	9.30633	17.6754	2.49449	5.52118	23.0651	27.006	33.2341	38.7387	22.1256	49.3124	29.3863	44.4909	20.7765	32.6066	49.2178	72.6414	63.0889	75.4483	68.2829	77.2369	14.5933	24.2658	21.3449	26.0908	14.8216	23.4517	19.8686	24.9052	8.46273	17.5525	2.02941	4.54603	1.12464	2.38765	0.571182	1.69099	1.33518	2.41091	1.65515	2.84973	0.545153	0.812264	0.637876	1.18787	0.749402	1.33303	0.58651	1.14939	0.946565
Ptms	9.19426	8.49206	11.3728	10.8558	6.60095	6.33116	6.78167	6.30886	9.36912	7.22741	13.5267	13.0708	6.64804	6.20967	4.84869	4.68237	5.28884	5.31495	4.58692	4.2977	7.00078	7.05024	4.35795	4.32836	7.08738	6.93098	6.50202	6.24284	4.68445	4.95201	3.0483	2.91693	17.3094	16.7935	6.84113	7.32936	14.6259	17.4678	8.04865	8.05951	7.50932	7.32396	7.76906	9.43158	7.04104	7.23669	14.0544	13.2804	8.06932
Rpl13	9.15502	7.43825	7.7812	7.20093	6.54073	5.36309	9.92492	7.86949	6.98425	6.92685	6.77883	5.98867	8.60166	7.21242	9.54006	7.87466	8.06758	6.56771	8.32141	7.02388	8.02713	7.1241	12.9252	10.7365	11.1574	9.05194	7.34586	6.3425	10.2996	8.70676	7.96882	7.37839	6.53229	5.29007	8.5508	7.89517	5.2496	4.80896	6.06273	5.08722	6.45026	4.95765	7.80854	7.20708	6.57608	5.68212	6.85532	6.15779	7.63186
Nfatc1	9.11201	9.0933	6.71964	5.93637	4.64346	3.68482	1.5675	1.55238	5.03769	4.81848	4.56469	4.06161	5.65068	6.44835	2.18733	1.65317	3.88451	3.2607	4.08925	4.50829	2.65969	3.14668	3.35224	2.36242	1.92795	1.31649	2.02028	1.78156	1.76683	1.41155	3.28354	2.78346	1.46009	1.92707	0.902359	1.05419	1.56078	1.58971	1.99121	2.11655	1.30927	1.90452	0.935007	1.11003	1.74845	1.99896	3.74789	4.09	3.94716
Rps29	9.09215	7.8667	7.8101	7.86636	7.74282	6.95378	10.792	9.30136	8.28721	8.82862	8.5379	8.29236	9.74977	8.40191	12.2814	10.6067	10.2873	9.21558	10.9649	9.49735	9.21259	8.52948	14.2168	12.7017	14.1377	12.7763	10.6248	9.31989	13.6192	12.2277	12.7117	12.1495	7.68395	6.73781	10.8235	9.39625	6.52931	5.81296	6.53013	6.06433	7.25329	6.82611	9.0168	8.64516	7.81148	6.81786	6.94087	6.63869	8.10387
Rpl35a	8.89669	8.24275	8.21253	8.27695	6.68588	5.74157	10.4922	8.42977	7.73515	8.02788	7.07888	6.68992	9.01933	8.31939	10.4613	8.6558	7.95422	7.22385	8.41595	8.22477	8.86358	8.30306	16.1731	14.21	13.8211	11.2717	8.0818	7.59716	11.7141	10.3708	9.43723	9.04409	6.21175	5.91586	8.08433	8.08294	5.39039	4.75031	6.10025	5.52776	6.95164	5.55367	8.3323	7.94053	6.72614	5.92102	6.98978	6.74593	8.2694
Fstl1	8.86224	7.52751	10.4098	9.84382	10.5457	9.46728	8.93778	7.628	10.6843	4.71061	8.99825	7.65341	10.7114	9.72301	6.04149	5.99747	8.31881	6.77427	8.4077	7.3893	9.98725	8.99701	3.71056	3.29757	2.64493	2.07679	6.27052	4.28708	1.85187	1.65855	0.754383	0.696379	24.381	19.709	10.1689	11.6896	48.2608	43.3983	13.0834	12.9055	18.606	18.4046	41.5094	39.0187	24.2908	25.8663	22.9822	21.7123	20.1489
Rps17	8.85354	8.14901	7.4983	7.40173	7.27668	6.31237	9.68101	7.93753	6.96748	7.76221	7.81235	7.45149	8.49745	7.74413	10.5843	9.10263	8.9773	8.07083	9.25088	8.31174	8.375	7.60418	13.4917	11.4103	13.0318	10.979	8.29966	7.45809	12.0706	10.5749	10.238	9.18415	6.4628	6.0284	8.84655	8.36177	5.19185	4.3294	5.91675	5.29165	6.11733	5.20162	7.57792	7.27287	6.83482	6.38012	6.32349	5.92886	7.72684
Crispld1	8.83733	8.11806	10.1836	9.01551	3.41279	2.99916	5.72086	6.91648	3.16123	5.34055	4.57935	4.82627	7.90598	8.56462	3.42693	4.61279	5.36936	6.27128	5.34368	6.53098	8.49131	7.88151	1.87071	3.88997	1.35442	1.95659	2.65261	2.80697	2.04991	2.83277	4.02028	6.49169	1.23874	1.65436	0.761558	1.10434	0.322168	0.638409	3.53858	3.76849	0.691748	0.742993	0.725451	1.71736	2.05641	2.71018	2.84192	3.0869	4.60676
Ecm2	8.61806	8.72679	10.3579	9.77074	6.24425	6.82633	8.80569	7.67437	4.52735	5.50579	3.412	2.93441	7.03998	6.72027	1.06585	1.74856	5.49006	5.55348	2.18419	2.42993	5.08036	5.73719	0.434287	0.64238	0.244862	0.371019	2.4392	4.03572	0.312974	0.456899	0.173854	0.235863	3.80946	4.85601	1.44379	1.74825	1.79114	1.75198	10.2111	9.61541	8.99016	7.83649	3.16445	4.07956	4.12658	5.14046	7.4719	8.18025	7.28548
Hdlbp	8.60285	7.9322	6.88847	6.38762	8.41919	7.81511	8.13096	7.43601	9.87737	8.28166	6.90124	6.6568	8.69592	7.91511	9.50524	8.97211	9.60053	8.54882	9.52677	8.30432	6.03194	5.97821	9.61385	8.95174	8.19889	7.939	7.54486	7.35206	10.8983	10.0187	10.838	10.0545	5.11523	5.41532	8.67919	8.00874	4.72769	4.46392	7.26739	6.91495	6.94366	6.87026	5.43426	5.36323	6.07985	6.28268	6.79449	6.56242	6.40148
Rps11	8.60032	7.71308	7.71189	7.75494	6.65609	6.16103	9.0021	7.60554	7.4322	8.63431	7.54057	7.30436	8.33763	7.3545	10.4303	9.25469	7.79389	7.28316	8.35642	7.68651	8.77364	8.08177	15.0439	13.051	14.4142	13.0912	9.35258	9.17558	14.0039	12.7462	11.9209	11.6893	8.11471	7.30331	11.7276	11.5894	7.54026	6.76846	6.60936	5.9324	7.67986	6.60984	8.77675	8.69395	8.26975	7.40085	7.91382	7.44609	8.38009
Rplp0	8.57422	7.47512	7.33385	7.12734	7.21694	6.5728	10.0604	8.1926	7.19042	7.71505	7.29444	6.78775	8.16495	7.15034	9.14213	7.89073	7.95755	7.15639	7.95966	7.18077	7.72016	6.9731	9.18257	7.88446	8.96535	7.65543	7.55202	7.19537	8.93013	7.88116	7.51559	7.02794	6.92909	6.1424	9.82536	9.23077	4.74766	3.89662	7.29362	6.46585	7.70614	6.45503	8.09135	7.91704	8.99894	7.86913	7.10159	6.31147	8.38389
Eif5a	8.56769	7.60649	6.90038	6.12643	7.2477	6.8225	7.00924	6.02593	8.84475	7.76695	7.0393	6.60516	8.82104	8.23126	6.9897	6.96323	7.147	6.76141	7.31251	6.41777	8.10846	7.35898	7.2044	7.15146	10.5962	11.6992	5.85364	6.1274	14.3629	14.042	13.2872	12.9193	7.4183	7.23884	10.6172	10.4796	8.18637	8.68926	6.48728	6.18101	5.2997	5.21512	5.2165	5.49218	6.16714	6.24497	7.8575	7.5702	7.37829
Rcan1	8.48491	12.5446	5.00884	7.53128	7.98569	9.64243	1.53205	2.9657	7.46775	13.1195	7.20154	9.8714	10.4706	15.1689	10.3965	9.34936	12.5838	15.2783	26.2857	30.7598	5.55886	8.23436	4.66772	4.97478	4.81966	4.58536	5.66112	5.74554	3.02406	4.84807	2.15584	3.98686	3.19346	4.07372	2.68865	2.34734	6.54891	5.64273	2.22724	2.51803	3.59473	5.84668	6.04828	4.445	1.60556	1.09171	4.64356	5.43845	8.74373
Fkbp9	8.48114	10.0865	6.09311	6.84368	10.087	10.8369	8.94983	10.8384	10.2661	10.9513	10.1127	12.3133	10.6852	12.7279	16.842	18.9101	15.8939	17.1157	17.4557	19.1733	8.2508	8.62804	14.6149	16.4908	16.4937	18.1422	10.8576	12.3164	20.2825	21.4117	18.998	20.1357	5.01453	6.4538	7.52978	7.40564	3.43546	3.46418	6.34024	6.83309	6.64358	8.81127	4.81179	5.46623	6.76277	8.36167	5.08684	5.78936	5.71064
Ddx5	8.43009	8.06637	8.62824	8.14132	4.88886	4.42586	5.25383	4.82082	6.53678	5.20985	8.16154	7.85353	8.40979	8.79276	6.488	5.36482	5.48843	4.7131	6.80542	6.59111	9.671	9.36339	7.88746	6.82629	7.19887	6.9531	7.50203	6.5388	5.5372	5.35357	6.17038	6.51001	7.77016	7.65714	6.90405	7.29271	9.142	9.12776	5.97635	5.94505	4.98238	5.28593	7.0889	7.04718	5.80119	6.09817	7.0155	7.04455	8.13441
Rpl21	8.39391	7.15603	7.01214	6.83316	6.35128	5.46117	8.94392	7.15724	6.32717	6.75668	7.28135	6.64961	7.91365	7.05407	8.61295	7.29897	7.48427	6.52251	7.82238	6.83138	7.48453	6.874	10.3674	8.68081	9.85626	8.40257	6.89365	6.21609	8.68549	7.88682	7.14456	6.94361	6.4467	5.71128	7.58219	7.11067	5.52114	4.66591	5.42032	4.89571	5.78827	5.07152	7.80187	7.42751	6.33523	5.79466	6.06135	5.69898	7.45053
Rps3	8.38617	7.26927	7.00988	6.93692	5.93583	5.20101	8.66434	7.23639	6.77761	7.14751	6.95104	6.37699	7.76738	6.92034	9.29751	7.80745	7.31195	6.53242	7.70059	6.96548	6.65013	6.53899	12.3224	10.5242	11.7283	9.90604	7.09152	6.67257	10.6057	9.42172	8.17405	7.35261	5.74897	5.40286	8.05238	7.76934	4.65763	4.34173	5.46419	4.78872	5.33269	4.66691	6.40478	6.27958	6.23194	5.63977	5.8612	5.36987	6.9659
Col14a1	8.32931	5.51644	7.96286	6.31814	12.3008	10.7872	6.06809	4.35096	5.23636	1.90811	4.90665	3.05513	6.2618	4.65259	0.773124	0.637912	2.97567	1.95082	1.74037	1.41711	6.80234	4.8219	0.510309	0.321731	0.321601	0.339801	0.911367	0.601965	0.553661	0.407523	0.214814	0.190639	12.5042	14.6732	2.28105	2.58094	1.29709	1.53856	16.0864	13.0391	31.1956	28.8154	18.944	21.8972	13.5914	12.7264	19.3335	18.6869	28.1952
Ccnd2	8.32336	6.90181	11.7212	10.1446	3.70562	3.45487	5.10143	4.69054	3.30554	2.33806	3.82903	2.83967	6.41689	6.02434	3.9449	3.63569	4.39695	3.38256	5.24233	4.36009	5.87102	4.27629	3.87048	4.02165	2.20329	2.49486	3.45206	2.15761	1.91797	2.52395	0.6553	0.923282	3.66762	3.75811	6.31095	7.8589	6.39379	5.96613	7.62306	7.43351	5.02638	4.32813	5.63866	6.43435	9.08288	8.84129	9.14647	9.30687	8.44097
Ssr3	8.29951	8.98065	7.57992	8.01881	8.25951	8.39486	4.54936	5.54978	8.93314	8.70757	7.55244	8.08899	7.56994	7.78057	6.89413	8.07244	7.85004	8.44227	7.24783	7.23892	6.56423	6.36284	7.87464	8.69223	9.1479	9.81286	8.26268	8.98979	11.4951	11.8315	14.1098	14.7633	6.03493	6.36452	10.5525	10.065	6.02139	6.24191	6.01095	6.57445	5.63625	6.42888	5.61033	5.6166	6.87087	7.04979	6.52342	7.08415	6.86786
Cd9	8.09097	8.28759	10.5531	10.2059	5.15057	5.18068	5.06904	5.40627	8.8271	7.54101	6.6539	6.65136	6.03052	6.31572	6.73321	6.23093	4.55577	4.6723	5.52383	5.45868	4.57621	5.82413	5.71048	6.49647	6.53286	6.09229	6.29814	6.5271	7.77716	7.32668	9.69158	8.91455	6.0604	5.66641	2.72723	3.19578	17.4139	20.3707	4.93648	5.1029	3.59483	3.32887	3.85955	4.51269	2.95096	3.10869	10.1565	10.2438	5.284
Cspg4	8.05577	6.92566	8.45548	7.59597	3.12152	2.74197	5.03084	5.4473	6.93046	6.37271	5.46034	4.80557	5.54621	5.08565	5.94609	4.99656	4.30891	3.59439	4.85839	4.40486	2.85734	3.02706	6.21857	5.75739	4.90093	3.96294	6.23407	5.39623	5.02182	4.3338	7.69652	6.32842	1.36777	1.42735	1.24013	1.29441	2.76189	3.30348	1.22808	1.30533	0.76266	0.64844	0.859903	0.865762	0.660789	0.629878	2.2815	2.49867	1.07143
Calu	7.90201	8.19485	8.54581	8.45866	6.63106	6.47774	5.22725	5.67455	6.68279	6.81475	6.9447	7.05715	6.60136	6.57068	6.4069	6.4284	5.32462	5.71149	5.2348	5.28042	5.46405	5.78827	8.6796	9.58514	8.22255	8.88865	5.71105	6.13427	9.88126	10.4032	11.7078	11.9206	6.8206	6.72979	7.38924	7.29539	7.10645	6.68264	5.64254	5.80436	5.69078	5.76083	7.29541	7.32108	6.67951	6.76235	7.65098	8.17904	6.81698
Nfib	7.90143	6.46898	7.36412	6.54988	4.48945	3.74042	5.85568	4.88635	4.24103	2.92554	5.33668	4.37879	6.76147	6.05899	2.01933	1.99641	4.54419	3.43128	4.14616	3.88253	5.27352	4.83172	0.767796	0.866471	0.626883	0.582811	1.12592	0.940323	0.447297	0.348755	0.183184	0.161573	5.95594	5.69163	2.18237	2.18065	3.61093	2.93075	5.02671	4.60673	5.66283	5.56648	8.4217	8.30352	5.94429	5.30875	5.55601	5.43545	10.0079
Nrep	7.88494	7.86712	10.4708	10.0268	5.44222	5.74414	8.91984	8.5512	6.32576	7.01284	5.70043	6.04993	9.48451	9.54111	7.11441	8.10659	8.16566	8.27725	7.36911	8.57916	11.3948	9.80602	5.01783	6.15643	2.664	3.25267	8.52219	7.67856	3.56046	4.13006	3.00242	4.05941	6.57232	6.34684	3.93988	5.01253	2.98638	3.28525	10.351	10.9525	7.11546	7.00637	11.4325	12.2664	5.07064	5.61825	11.3479	11.7653	10.9279
Psap	7.88332	8.78721	8.25726	8.93553	6.27598	6.6383	6.77286	7.59987	5.7723	7.68841	6.15482	6.68837	7.49387	8.25387	5.68495	6.50241	7.1871	7.84323	6.97573	7.71879	6.25184	7.0305	3.9971	4.48649	3.0494	3.73151	6.79324	7.33461	3.05039	3.77574	2.69874	3.19052	6.12075	6.3345	5.48446	5.76538	8.53275	8.12235	4.94365	5.0815	4.96079	6.25196	7.67036	7.90164	7.0346	7.42614	5.44528	5.75182	6.65385
Rpsa	7.84505	6.79701	6.12063	6.19214	6.00782	5.39167	8.48086	7.14404	6.70483	6.4577	6.50596	6.14387	7.38316	6.67064	8.76154	7.63953	7.14237	6.31953	7.34758	6.80203	6.94132	6.28379	10.6949	9.24385	10.783	9.12303	6.27336	6.11915	9.94606	8.93609	7.75241	7.73542	6.37676	5.87069	8.51569	8.55161	4.05945	3.38076	5.30118	4.76739	5.24617	4.82674	6.17594	6.27489	6.23254	5.89687	5.52699	5.26853	6.53604
Comp	7.81615	9.34447	6.71674	8.70149	14.5059	14.026	13.3097	12.9372	8.3467	12.2662	7.89673	8.75638	12.3427	12.2259	9.76646	11.2875	14.471	14.0785	10.7323	11.1376	10.2937	9.31107	8.00261	8.37042	14.1924	15.6432	17.9522	22.3727	22.0572	21.6892	36.0671	36.7949	2.15916	3.33329	0.426932	0.665663	0.623663	1.10735	7.01282	7.63152	3.62333	3.2224	1.47204	2.64653	1.73402	2.49976	4.64764	5.93965	4.53455
Cpe	7.73536	8.14966	7.52374	7.37138	1.52367	1.47657	4.41786	4.62965	3.1373	4.637	3.45271	3.56584	4.51657	4.99563	4.50813	4.87133	3.44802	3.4516	4.56001	5.22784	3.97103	3.76493	6.14135	10.1911	4.31649	6.16644	11.5866	14.4956	6.32433	8.41288	15.7937	17.0761	0.715401	0.698172	2.62894	2.23207	0.575091	0.917924	0.98757	0.929102	0.450394	0.478842	0.945389	1.10051	0.74485	0.907149	0.607654	0.656961	1.21759
Itgb1	7.61371	7.31575	9.33882	9.31312	6.07786	5.77059	5.00418	4.93197	7.9018	5.95751	6.48358	5.82991	5.93515	5.77129	4.12059	4.0974	4.62472	4.29587	4.37063	4.21096	4.98029	4.67948	4.81756	5.15434	4.07707	4.07383	5.81407	5.49114	4.10861	4.21314	4.15848	4.1275	9.7912	9.01341	9.79679	10.0199	16.2038	14.3272	5.63573	5.81744	7.9564	7.53815	8.50396	8.70139	7.15365	7.20798	10.5333	10.6941	8.31786
Pcbp2	7.60682	8.20573	7.77168	8.18791	5.93354	6.25752	6.53533	6.67025	6.13005	7.06564	8.85854	9.25041	6.3732	7.21539	5.83071	6.31732	6.11525	6.68596	5.77618	6.53162	6.00958	6.80008	4.97174	5.59779	6.53418	7.43326	6.38619	7.04983	5.95597	6.7631	5.54746	6.05815	8.66896	9.20947	6.88595	8.16408	6.88643	8.07222	5.57184	5.96875	5.25692	5.39056	6.11038	7.21477	5.57449	5.94943	7.83653	8.4198	7.5128
Myadm	7.58878	9.0831	7.99062	7.61814	5.7191	6.81156	4.56325	5.39882	12.6809	14.0507	8.14463	8.26059	8.43605	9.21762	7.6924	7.85421	8.09634	8.11659	7.17459	6.49069	6.37591	7.09433	5.93557	5.57496	5.86488	5.93259	11.0278	10.4951	6.1748	7.46424	6.78596	6.87549	8.16535	7.62899	3.23322	3.97159	26.3355	28.2666	5.07143	5.76751	4.32452	4.19822	6.73262	7.19502	3.66306	4.33696	9.88903	10.7795	5.224
Col15a1	7.55794	7.18961	10.6979	9.90322	7.67043	7.91285	4.64098	4.82995	7.58749	6.18829	5.28552	4.26951	5.6329	4.7158	3.7661	3.02289	3.08484	2.98359	2.38813	1.87553	3.24472	3.75254	0.861034	1.03989	1.59272	1.71844	9.38452	5.73685	1.70615	2.01815	0.4929	0.552122	4.79707	5.2889	1.4017	1.47186	2.16159	3.30768	6.90983	6.52185	6.40997	5.08904	2.41661	2.11783	1.1502	1.27131	10.1857	10.3811	3.86093
Tcf4	7.52927	6.72182	11.4057	10.8201	4.52439	4.10589	4.83423	5.05556	4.66143	4.26141	4.61654	3.88603	5.4415	5.62193	3.12949	3.1439	4.20747	3.70345	3.99153	4.02801	6.54133	6.22122	2.92896	2.62999	1.4002	1.42393	8.09682	7.87172	1.16048	1.32372	1.0972	1.35221	4.09641	3.61821	3.00972	3.81422	8.39629	9.322	4.50661	4.41085	3.23956	3.05938	5.77548	6.31395	3.38723	3.68543	5.92579	5.86495	6.02599
Cytl1	7.45599	7.13138	15.9957	16.4837	0.865972	0.576155	4.12148	3.26906	1.54429	1.50649	3.35753	2.26373	4.75207	5.46367	0.809854	0.68611	1.62107	0.866312	4.54728	3.25203	5.37122	3.86266	0.154643	0.494845	0.146927	0.291085	0.581701	1.5468	0.162564	0.400285	0.169618	0.279089	0.335431	0.384736	0.145242	0.199504	0.433996	1.08086	0.322854	0.31187	0.119388	0.0729621	0.157948	0.262224	0.130821	0.175482	0.941134	1.21568	0.558827
Lmna	7.40717	8.03465	5.42873	5.5895	4.36386	4.4298	2.52503	2.99532	8.36998	5.31102	6.25813	6.11659	8.64435	8.70857	5.4145	4.94549	6.33373	5.58777	5.20562	5.1843	8.17482	8.17982	3.96651	3.09996	2.91496	2.58587	5.73283	4.11929	2.39196	2.52126	2.07118	1.91328	7.88231	7.49554	5.41837	6.46906	8.83522	10.4734	5.08009	5.42828	4.21336	4.34344	5.23169	5.84733	6.99359	6.74069	8.42873	8.75106	9.24551
Rpl12	7.38829	6.63082	6.34672	6.15643	6.15846	5.44563	8.62055	6.93506	6.19486	6.60601	5.38999	5.1881	7.21088	6.35064	8.27918	7.16596	6.91967	6.22617	6.9331	6.30959	7.10057	6.49717	9.95604	8.14561	9.1683	8.06819	6.8459	6.40363	9.20673	8.22679	7.38447	7.10154	4.78378	4.55095	7.64978	7.25742	3.93448	3.54623	5.64529	4.93953	5.88089	5.12523	6.60613	6.75397	5.84708	5.30469	5.74863	5.42641	6.77928
Ahnak	7.3805	6.69326	7.59589	6.70369	3.63512	3.34351	2.7117	2.56562	7.8568	6.39248	5.02537	4.41415	6.87033	6.03073	3.31545	2.39434	4.22367	2.78433	5.5204	3.85781	4.04056	4.24857	4.41942	3.06714	2.27843	1.7353	3.97495	3.39358	2.21313	2.11947	3.11382	2.32733	5.95406	5.2338	3.96855	4.39676	13.7692	13.8219	3.77249	3.59759	3.82056	3.74619	7.21191	6.38852	5.58291	5.49538	7.75689	8.07897	8.075
Hnrnpa2b1	7.3024	6.3764	7.43069	6.75495	5.63561	5.08734	7.4288	6.32167	7.52546	5.9103	12.1267	11.6359	7.11867	7.09056	7.14965	6.88887	6.06786	5.71336	7.13516	6.70815	7.30675	7.78174	6.93422	6.79749	12.0145	11.942	7.86332	6.89459	9.2865	9.1763	7.5519	7.38595	12.805	12.2514	9.01133	9.47081	7.1298	7.76936	6.00801	5.68185	4.8748	4.74186	6.2992	6.72165	6.13529	6.11655	7.08869	7.09647	6.87228
Cd63	7.2915	8.30095	7.2776	8.06515	9.21593	10.1999	8.95519	9.06721	7.77738	10.0379	6.81654	7.49728	8.76588	9.44807	6.71832	7.77686	8.21153	9.57901	8.52902	9.11857	8.46824	9.12761	5.43835	6.3121	6.26131	7.9704	8.86614	9.84839	8.50586	9.43283	8.99299	10.7834	9.18107	10.4678	17.2276	17.755	8.49019	9.42447	10.0901	10.4043	11.2077	12.9564	9.8893	11.2099	10.5513	11.319	9.20545	10.266	12.5956
Creb5	7.25207	7.27508	11.3702	10.5708	2.21676	1.83708	2.57859	2.75221	2.81351	2.25851	2.29264	1.79697	1.65115	1.76293	0.499109	0.391579	1.37216	1.05693	0.76244	0.500149	2.47994	2.11982	0.693391	0.375742	0.254296	0.218879	0.54117	0.541479	0.332914	0.271086	0.541945	0.432642	2.05771	1.57195	0.921602	1.08887	13.3116	12.7877	1.12148	0.965097	1.33947	1.52024	3.69622	3.58796	0.6509	0.570109	4.58048	4.80487	3.29596
Nfix	7.20769	6.21014	8.59289	8.07177	6.64364	6.04481	9.44526	8.20378	6.67994	4.12583	7.64687	6.91827	7.78301	7.51637	5.48531	5.26652	5.74984	5.14643	5.63931	5.35194	6.85049	7.44335	3.69687	3.65552	3.12423	3.11334	5.51625	4.40679	2.58049	2.60185	1.20996	1.35184	9.49733	9.89287	5.04532	6.09008	5.99947	5.36711	10.2492	9.57604	10.6732	10.3622	11.3509	11.9073	10.6805	11.044	10.0682	9.64494	10.5988
Fn1	7.18407	10.2012	13.3343	12.4454	7.03335	11.806	8.90462	12.7747	12.7608	33.2326	8.8965	13.4458	12.3862	15.0541	13.8159	18.7266	11.8306	17.466	15.5613	16.8136	7.5606	9.76598	7.09324	13.2944	4.76958	8.65313	40.7433	53.0061	6.57548	9.9574	18.4063	22.7649	16.6128	11.8239	8.47111	9.69495	59.535	59.2154	6.08899	6.18712	8.71413	7.39545	15.3182	14.8475	9.27561	8.73658	26.2549	21.7341	13.4411
Mmp2	7.16277	6.19872	8.24617	7.01693	8.305	6.9189	7.8283	6.75704	4.23722	4.02269	5.48713	5.15606	8.51014	7.90498	9.07119	8.08155	8.53657	7.62509	10.2506	8.94245	8.59815	7.14722	4.20186	2.97628	3.59243	3.26716	9.97403	7.30917	3.0464	3.00612	1.44887	1.82446	8.05833	7.57445	15.381	14.3637	2.19441	2.1468	11.6367	9.61824	13.7135	12.333	11.1692	11.0901	22.3076	16.6355	8.14448	7.87628	16.2912
Nap1l1	7.13823	6.41704	6.3509	6.39126	4.95223	4.44554	5.29523	5.19983	6.1803	6.09198	9.62808	8.80985	6.05858	5.84865	6.8787	6.34901	5.17361	4.76531	4.91506	4.69956	5.95791	5.42108	8.57923	7.60921	11.9964	11.5195	9.07859	8.63652	7.56488	7.46276	4.97564	4.7791	9.36319	8.99835	6.70852	7.92153	5.82548	5.41087	4.61321	4.4012	5.41575	4.6759	6.36604	6.60131	5.98634	6.16252	5.74172	5.73434	6.69352
Ywhaz	7.13791	7.47938	7.36405	7.04613	4.29388	4.47863	3.59515	4.02531	6.8689	6.09561	6.91354	6.97178	7.94755	8.43736	5.87986	5.4592	5.55116	5.15063	6.18865	5.78623	7.29303	7.56118	6.30669	6.05144	5.71444	5.79249	6.83367	6.07943	5.06359	5.11513	6.21345	6.12654	6.91794	6.69528	6.54411	7.14982	9.81175	10.219	4.60867	4.7615	4.19512	4.76902	6.44149	6.58546	5.39002	5.50859	6.74672	6.98728	7.62396
Ybx1	7.12221	6.51244	6.29534	6.10062	6.86278	6.38374	7.22109	6.81895	7.27973	6.92482	10.0129	9.71792	6.68163	6.47458	6.87876	6.9125	7.09606	6.75745	7.54717	7.23667	6.76062	6.16604	8.23137	8.58859	12.0815	12.5614	5.78818	6.28066	10.8369	10.8823	10.7839	10.8134	11.7969	11.7671	11.492	11.5072	8.40431	9.4761	7.24349	6.692	7.58378	7.41334	6.17144	6.99022	7.35553	7.40732	9.91194	9.88077	7.08114
Laptm4a	7.10965	7.08346	6.73187	6.80859	7.13584	7.24524	7.83898	8.113	7.53167	8.14084	7.89571	8.42807	8.04578	8.10467	7.7208	8.68533	8.696	8.869	8.03946	8.34982	7.27912	7.00813	7.20131	8.44248	6.78429	7.46588	9.5822	9.88304	7.03682	7.77696	7.77057	8.84093	6.33845	6.52215	7.13915	7.69371	7.76284	7.35984	6.76372	6.94488	6.95271	8.31209	8.02802	8.74135	8.48631	9.14709	6.56182	6.79748	7.3973
Ncl	6.96937	5.8591	5.99753	5.73554	5.07507	4.52626	6.60176	5.61497	6.77289	6.04621	7.59374	6.76538	6.65777	5.98305	6.51542	5.85684	5.82463	4.97782	5.70739	4.85545	6.48464	6.85795	7.76005	7.34143	9.6882	9.56585	6.23649	5.84122	9.68472	9.04107	6.66358	6.38143	7.78154	7.1289	7.34555	8.11896	5.76397	6.07495	5.2315	4.72547	5.01763	4.36066	5.74312	5.95465	5.21595	5.07619	6.06919	5.84572	6.15072
Gabarap	6.95599	7.63216	6.7686	7.30384	7.97754	8.60183	7.58138	7.97924	8.0804	8.52751	6.45076	7.19755	7.67927	8.07628	6.84543	7.86458	7.87802	8.41469	7.50847	8.19398	7.03029	8.17456	7.58236	9.24905	6.14396	7.15185	6.74076	7.70488	8.35395	9.31863	10.7738	11.1855	6.31806	7.4112	9.77698	9.93133	9.07413	9.59088	7.98746	8.47071	8.51096	9.2168	7.12212	8.03386	7.97165	8.28556	8.5073	8.90897	7.91732
Arf1	6.9412	7.32664	7.12495	7.22603	6.29178	6.46068	5.14117	5.29521	7.22378	7.23413	6.27377	6.81466	5.92918	6.08582	5.75702	6.2098	5.50436	5.9667	4.99781	4.89533	5.41792	5.45634	6.13476	7.12241	7.20937	8.18411	5.92965	6.10255	7.92479	8.87433	8.7137	9.52204	6.36255	6.43005	7.00024	7.41517	7.48736	7.59163	5.52017	5.98942	4.97306	5.18578	5.78964	6.18098	5.64336	5.98308	6.92867	7.31225	6.17301
Rps5	6.93089	5.53005	6.0631	5.39516	5.41267	4.38564	7.97455	6.02492	6.08177	5.6125	6.18663	5.26108	6.81913	5.46153	8.06988	6.43158	6.67306	5.32279	6.50099	5.48194	5.99252	5.5011	12.0682	9.35918	10.8118	8.23023	6.33396	5.38834	8.91129	7.24559	6.80774	6.08973	6.17319	4.75158	7.51936	6.80976	4.12575	3.58442	4.87527	3.87798	5.18215	3.89324	7.04344	5.95369	6.28085	5.23729	5.56979	4.71831	6.64843
Prelp	6.90238	7.81076	10.6403	11.6959	5.36795	5.72745	4.65919	4.25564	7.34608	7.39452	5.89851	5.64128	4.98292	4.76315	8.43981	5.69042	3.7168	3.55924	4.84314	3.79844	4.0274	4.25133	6.10696	4.46739	17.9304	16.1183	5.32801	4.735	18.7466	18.1115	5.99296	7.46022	3.613	3.14218	0.400602	0.518272	6.44587	7.96148	3.27324	2.9166	2.08752	1.1696	3.78856	3.81961	2.16982	2.81751	8.51251	8.21044	3.51428
Cnbp	6.89652	6.48233	6.83054	6.56558	4.78349	4.7122	6.27282	6.04678	6.12673	5.7591	6.15805	6.09834	6.23235	6.37402	5.75603	6.17086	4.97504	5.22947	5.05424	5.20286	6.44616	6.14641	6.11774	6.32179	6.98144	8.0596	5.62045	5.70309	7.73822	8.27828	5.23779	5.52735	6.18964	6.06523	5.91657	6.31034	6.14223	6.31451	4.85821	4.88041	3.75774	3.7114	5.34965	5.69203	4.97127	5.08117	5.79815	5.9612	5.71036
Fosb	6.89328	11.0517	7.77985	12.1613	9.62399	13.0582	19.6134	27.7419	17.5857	19.1758	13.5049	18.6458	17.0104	21.7767	52.5374	52.0874	24.2787	30.3448	16.11	18.3487	71.7471	79.4947	52.5834	48.2549	41.4876	34.7266	36.4835	30.1215	39.1163	35.7028	25.9173	24.2463	9.55286	10.2906	12.025	14.1422	6.60237	8.2341	20.1917	18.6953	15.8876	17.0973	21.4275	20.2602	27.9516	27.3893	6.91085	7.82238	14.2688
Rpl27a	6.85481	6.72251	5.86103	6.22601	5.55315	5.42233	7.34462	6.59918	5.4999	6.45686	5.45959	5.53544	6.89017	6.70815	7.70742	7.29646	6.69644	6.42105	6.77345	6.85765	6.84992	6.88208	10.6473	9.96118	10.2425	9.66356	6.52881	6.36458	10.1835	9.51263	8.72475	8.4902	5.20426	5.01452	8.79041	8.32823	4.52936	4.1586	5.0507	4.86467	5.69232	5.32077	6.65731	6.81959	5.90807	5.52149	5.32808	5.35094	6.83584
Rpl32	6.83081	6.03921	5.60848	5.56995	5.34539	4.93061	7.65747	6.50798	5.35865	6.62398	5.56582	5.40219	6.21545	5.80397	8.44206	7.1316	6.40013	5.73106	6.35137	5.75924	5.85743	6.17839	13.3901	11.305	12.1954	10.2946	6.14839	5.96061	10.891	9.62425	9.14284	8.53156	5.55748	4.92816	8.1636	8.1465	3.96645	3.53455	4.65916	4.24958	5.10954	4.3038	6.43138	6.31443	5.69772	5.17519	5.29439	4.77212	6.03128
Hmgb1	6.77255	5.93141	6.30837	5.96828	5.41031	4.9109	5.47147	5.03274	5.65484	4.53207	15.6664	14.7577	6.11299	5.77657	5.00322	4.75851	4.85476	4.29835	5.15755	4.83334	6.10117	5.40258	4.40243	4.64031	10.453	10.9178	5.51379	4.77718	5.23994	5.56318	5.35652	5.3031	17.8843	17.7068	8.02347	8.53919	6.14892	6.22	5.42791	5.24995	5.14726	5.23531	6.86116	7.53147	6.12134	6.00337	7.76652	7.58382	7.99866
Msi2	6.74002	7.16068	6.32188	7.03313	4.64968	4.69936	4.93407	6.17531	7.44249	7.01455	4.78225	5.12901	5.69771	6.5339	5.72917	6.75491	6.11288	6.21786	6.43238	7.49905	4.43383	4.27184	6.09505	7.47379	5.51836	6.10928	6.24497	6.47692	6.0021	6.80533	5.7424	6.66196	1.66344	2.07846	1.49016	1.90896	3.02478	3.8544	2.63752	2.83016	1.63231	1.71276	1.71821	2.09665	1.78634	2.242	3.32402	4.09922	2.70613
Gas1	6.72289	10.2661	21.7451	25.2669	5.6357	7.3407	3.57564	4.82833	2.94358	8.95799	3.83648	3.99463	2.07302	3.24881	1.66738	2.60244	4.01201	5.77431	5.81141	6.4597	3.91943	5.33655	2.07748	2.70891	0.608282	0.526845	0.52812	0.85408	0.410417	0.388558	0.200089	0.156289	7.31075	6.55901	1.70787	1.89479	21.8906	23.8744	3.14858	3.37328	9.01468	12.259	21.9519	19.7458	2.45507	2.55531	12.8768	13.0408	6.39454
Rpl41	6.69478	5.75103	5.3739	5.44775	6.28008	5.95443	7.83488	6.87629	6.44664	6.85363	7.26659	6.63518	6.70203	6.0268	8.69514	7.32736	7.15099	6.33326	7.35979	6.27616	6.69062	6.4036	10.5304	9.32191	11.4616	10.0578	6.85047	6.21772	10.9965	9.59274	10.7084	9.95367	8.16049	7.29477	11.1596	9.24855	5.55799	4.56084	6.40737	5.87075	7.09424	6.07652	7.38955	7.01898	7.20926	6.2559	6.72672	5.99337	6.99411
Zim1	6.65997	7.12373	6.09705	6.66259	4.11017	3.7929	5.12131	5.63537	3.88349	5.06361	3.17268	3.45577	6.43146	6.77217	4.09595	5.17459	6.08662	5.7709	5.31023	5.83171	4.12106	4.63022	3.95875	4.03293	1.58007	1.67182	4.18444	5.76094	1.7705	2.16096	1.2582	1.59104	1.8958	1.63231	0.541327	0.931954	0.692827	0.873428	3.17899	3.23431	1.13431	0.991062	5.52755	4.25354	4.21998	5.06128	2.05346	2.09588	4.2634
Ifrd1	6.61111	8.29723	3.32046	3.91403	7.5196	9.16707	2.69094	4.80377	11.6671	11.2299	8.17672	9.66863	15.2381	15.831	18.5925	18.1503	16.5994	19.6921	23.7102	23.5239	12.8439	15.589	17.0336	17.0066	7.27386	6.34156	7.35296	6.4285	8.84153	8.15055	7.82515	7.17836	3.68176	4.39641	3.80183	3.56805	3.32134	3.20795	5.23056	7.03996	4.81445	6.35224	5.5523	4.73146	8.43115	6.88814	4.61775	6.0678	9.13206
Rps21	6.57735	6.3189	5.5789	5.82604	5.58888	5.28012	8.48762	7.37641	4.99974	5.96704	5.6269	5.77094	7.04924	6.85751	7.03428	6.95223	7.34831	7.10697	7.26274	7.07105	6.3174	6.1457	7.41423	6.88032	6.65726	6.4673	5.7022	5.93822	6.53034	6.32334	5.90673	6.33802	4.57392	4.74936	6.98047	7.14521	3.2451	3.16362	5.14728	4.95327	5.25309	5.1373	5.12277	5.4445	5.78826	5.48612	4.61612	4.62669	5.68888
Ptp4a2	6.55516	6.2114	5.9858	5.8172	4.77977	4.58698	4.48733	4.66275	6.39312	5.2378	6.5694	6.24943	6.96643	6.79496	4.84077	4.77186	5.48535	5.09418	5.42447	5.28554	5.90705	5.78491	4.59685	4.72467	4.32395	4.28781	4.88684	4.28559	3.89714	3.9506	3.75991	3.56593	5.9673	5.74226	4.64192	4.70706	6.19682	6.17197	4.47627	4.40405	4.09031	4.18572	5.24306	5.37929	5.29186	5.37448	5.50553	5.19755	5.54777
Ubb	6.55161	6.21042	8.03912	7.50198	5.97039	5.62982	6.92115	6.30684	5.47791	5.21899	7.89104	7.77458	6.7282	6.41359	6.79881	6.17676	6.2422	6.08098	6.57411	6.22404	10.0149	9.00984	5.95668	5.80135	6.28391	6.05136	7.21456	6.65706	5.24508	4.99934	5.07017	4.9584	9.27111	8.52608	7.94517	7.81028	8.28822	8.81766	7.44265	6.73726	6.83594	6.20552	7.66618	8.0557	8.48764	7.71765	7.47237	7.51833	7.73784
Rbm39	6.46546	5.84501	5.86295	5.35235	4.06713	3.41976	4.88216	4.78549	5.87169	4.51707	5.23896	4.82792	6.53978	6.14689	6.23465	5.33538	5.53533	4.44907	6.21389	5.59729	6.00042	5.75582	6.77087	6.01663	5.17211	4.81568	6.82587	5.63985	5.09554	4.61732	4.6285	4.65067	3.95564	3.65992	3.82587	3.914	4.17618	4.42883	3.97731	3.83784	3.53284	3.37647	4.73177	4.23511	3.79226	4.26682	4.3946	4.27868	5.53141
Bsg	6.45188	8.59106	7.83236	8.59294	5.66865	6.74882	7.10311	6.80435	5.95804	9.98415	6.59292	7.5016	6.63267	7.28006	6.20652	6.78615	7.5897	8.85617	6.01159	6.41574	4.98462	5.41658	20.2978	24.3494	13.4359	14.287	6.58426	8.44406	11.6367	13.4776	11.8816	14.4891	5.00806	5.4389	5.86453	6.33909	6.29978	7.44675	4.21983	4.14267	4.36967	4.81851	4.00949	4.6132	4.95641	5.55454	5.97495	6.28754	4.44858
4930523C07Rik	6.40644	6.19648	6.41691	5.73749	2.93459	2.78009	2.20699	2.82048	5.89731	6.91446	3.85001	3.91799	4.06997	3.89598	2.2771	2.59527	3.63605	3.46207	3.40072	3.27392	2.9289	3.41978	0.936815	1.21152	1.39044	1.59301	3.54528	4.56288	1.71996	1.83289	2.66827	2.36146	1.19569	1.34357	0.3006	0.489566	3.87598	4.9743	1.06843	1.3389	0.565644	0.725447	0.955158	1.07003	0.377577	0.488176	2.65159	2.89332	1.48736
H3f3a	6.40519	5.79003	6.96639	6.45333	5.26086	4.7847	6.09217	5.5092	6.32256	5.00355	9.97152	9.49132	6.50282	6.20351	6.66119	5.85069	5.74373	5.10145	6.34722	5.67686	7.20529	6.84979	5.75989	5.31854	7.32776	6.95883	7.40318	6.20872	6.18571	5.92717	5.7551	5.37221	11.3209	10.6815	8.54757	8.60682	8.58653	8.93412	6.2845	6.02712	5.37429	5.12684	7.09051	7.62907	6.1677	5.91083	7.76144	7.60208	7.37909
Vim	6.38886	5.94071	8.70369	7.27277	5.58333	5.52171	3.37796	3.21787	13.3853	7.76462	12.4791	10.5627	3.94877	3.73837	12.4446	8.56921	3.80303	3.59026	2.88993	2.14037	6.74028	6.05553	18.0936	13.2829	19.8927	15.5365	7.57393	5.37994	20.4471	18.6013	8.04366	7.87665	46.9428	34.9115	36.9104	34.9721	72.4676	69.5269	9.65591	8.70613	16.1677	13.6874	39.6715	39.0096	24.9751	20.2827	41.7084	36.0676	24.7775
Ecrg4	6.25669	7.38719	6.90732	7.61572	7.40447	8.26395	8.74942	8.52568	6.3121	6.02764	6.04086	6.58757	6.62976	6.76866	5.62731	6.80182	6.76842	7.27821	6.0689	6.03431	5.91732	6.35696	1.48833	2.12345	2.0772	3.69976	4.23546	6.28888	2.62003	4.00697	1.22015	1.75745	4.48183	5.76026	0.993691	1.3243	0.585489	0.57542	8.85688	7.93309	7.81371	7.21475	3.31077	4.4495	8.3392	8.52205	4.52786	4.84902	7.58424
Clint1	6.21777	6.01438	5.82703	5.91748	4.23902	3.7276	3.53674	4.00938	5.47591	5.22535	4.63044	4.86329	5.82202	5.56312	3.90556	4.22004	4.2609	3.92763	4.80036	4.45839	3.48492	3.7827	3.71538	4.05055	4.19308	4.61796	4.71293	5.33934	4.80768	5.10292	5.66479	6.06199	2.07425	2.12811	2.48105	2.39331	2.28513	2.50754	2.53501	2.59573	1.83942	1.87715	2.3755	2.25562	2.12591	2.23039	2.48126	2.82687	2.7165
Calm1	6.20135	5.60363	7.98607	6.58737	4.86394	4.24725	6.09484	4.5941	8.52828	7.09308	7.13924	6.16093	5.54239	4.65473	4.94349	3.74713	4.96181	3.97003	4.27409	3.09041	6.52189	5.51694	5.13228	4.30834	4.94725	4.78473	5.59112	4.20565	5.70866	5.76361	8.7458	8.81523	10.8472	9.03126	10.9476	11.3361	26.3091	28.8362	4.60455	4.30295	4.49242	3.84001	6.56026	6.36781	4.89896	4.71897	11.4565	10.1451	4.02573
Ubc	6.18695	5.808	7.13672	6.5197	4.2643	4.38356	4.34676	5.3066	6.71663	5.59136	5.35941	5.24322	8.01906	7.48212	9.44205	8.06906	6.09039	6.11678	6.17836	5.5684	19.2524	16.2489	12.9203	11.7143	10.6877	8.47986	13.3491	12.8377	10.4083	8.52924	9.07682	7.59379	5.60477	5.25912	5.88998	5.86382	7.78008	7.24967	9.16441	9.2524	7.36819	7.12915	8.60413	8.32642	9.06098	8.2913	5.99517	6.05396	8.4022
Ppia	6.18654	5.28659	6.64162	6.14146	5.67192	5.39951	6.21858	5.416	6.66313	6.16538	9.39735	8.78361	5.53277	5.09703	5.80561	5.41963	5.25341	5.01977	5.20009	4.67914	5.94685	5.18153	7.58848	7.29415	11.1371	11.4323	5.07449	5.16756	9.44655	9.4925	9.04125	8.80493	11.2739	10.9482	8.67749	9.20939	10.3432	11.6427	6.42899	6.31441	5.31435	4.8755	5.06607	5.57316	5.62366	5.37183	7.5445	7.73291	5.42011
Cfl1	6.17698	5.41575	7.31964	6.04741	4.79534	4.2847	5.16245	4.20645	6.5091	5.51985	7.63411	6.33123	5.71107	5.13003	4.97828	4.14992	4.10946	3.79391	4.26921	3.81637	7.94729	6.85526	5.54845	5.32855	6.72054	6.62031	6.91375	5.82023	6.83247	6.32421	7.04656	5.84883	13.2237	10.9187	15.3678	14.3855	19.8924	17.554	6.39675	5.66906	7.0851	6.09652	8.05399	7.84341	7.67378	6.7918	10.7599	9.23472	7.8725
Rpl15	6.11937	5.6853	5.73059	5.78745	4.911	4.65375	6.65341	6.15859	5.90022	6.04211	5.55927	5.49629	5.86804	5.52106	7.22597	6.37882	5.68961	5.30722	5.89358	5.45153	5.6937	5.71532	10.0893	8.97183	9.37498	8.52163	6.94002	6.08107	8.90081	8.23012	7.92131	7.51056	5.54686	5.15956	7.55201	7.09438	4.45538	4.04903	4.7427	4.43244	5.00498	4.29798	5.84805	6.06967	5.56654	5.19839	5.44635	5.09067	5.98358
Ppic	6.10482	6.98975	5.31459	5.73561	6.98038	7.3312	5.55191	6.26545	5.89197	6.91981	5.07492	6.15067	4.86569	5.3346	4.04093	5.15575	4.83485	6.20265	4.4187	5.20525	5.64546	4.98226	2.34958	3.10687	3.70827	5.27231	5.16715	6.12804	5.11279	6.19941	5.49654	6.83866	8.09925	8.78577	12.7295	14.5196	5.29524	4.88328	6.71771	7.24612	9.08531	10.572	9.36555	10.0201	7.54939	8.01394	7.10922	7.49965	8.55082
S100a10	6.10146	6.42628	5.9451	5.50424	4.23825	4.69812	2.05642	2.18791	9.44137	10.2474	6.52033	6.71241	4.44929	4.31505	3.80433	3.52253	4.79703	5.04128	3.67963	3.22437	3.05368	3.24489	4.34077	3.97653	5.73791	5.47081	3.82574	3.80194	5.4333	6.26358	5.61557	5.54689	12.5925	10.6129	5.5183	5.47351	20.2047	18.7112	4.17456	4.35699	5.05954	4.29048	9.37735	9.21509	3.96975	3.96172	13.3261	13.282	7.84654
Eif1	6.07871	5.58522	5.45919	5.05123	5.00329	4.7391	4.46205	4.42183	7.71144	6.2636	6.96708	6.79502	6.28901	5.9248	6.06795	5.66757	5.83526	5.31974	5.88347	5.32428	6.64962	6.09133	8.52518	8.07616	6.77749	6.23025	6.27211	5.67018	5.90228	5.39769	7.16233	6.28117	6.01632	5.62751	5.33359	5.31177	6.81972	7.24059	4.94705	4.64515	4.55019	4.24254	4.99897	4.79708	5.01157	4.66976	5.65091	5.58032	5.19606
Tnc	5.90981	5.29188	10.7184	9.55489	12.7707	11.0416	4.54142	4.02176	8.16748	5.67227	5.41662	4.06087	3.4094	2.98532	1.17884	1.47604	3.17753	2.74162	2.42314	1.91655	3.99226	3.63461	0.540874	0.543514	0.409905	0.40745	4.63971	3.7639	0.412599	0.478503	0.289152	0.345047	9.86602	9.91262	19.4677	19.6012	4.15768	5.50246	9.61005	9.42303	7.51248	5.10037	2.81056	4.07015	8.84672	9.29786	21.5141	23.3822	8.90436
Sdk2	5.90604	4.53001	6.56316	5.76393	3.97387	3.39582	4.48164	3.95526	4.82057	3.72385	3.70139	3.08245	4.22286	3.99387	2.67799	2.63564	3.47954	2.92332	3.1646	2.79229	3.0605	2.92071	2.02312	2.17972	1.78671	1.86938	3.5113	3.49069	2.05364	2.13468	1.9823	1.95995	1.72346	1.92471	1.23666	1.14782	2.3675	3.34368	2.44395	2.57975	1.19574	1.0469	1.2159	1.39729	0.651554	0.670299	3.76958	4.08414	1.94734
Purb	5.89079	5.64706	5.20152	5.01199	3.02361	2.73119	2.79475	2.78426	3.86504	3.2025	4.64339	4.26164	5.32602	5.51902	3.68626	3.37875	3.48429	3.26112	3.47133	3.60829	4.96551	4.76131	3.58861	3.56334	3.21803	3.31311	3.7277	3.07509	2.58579	2.71999	1.82415	2.13366	3.181	3.04455	2.16016	2.50448	3.51729	3.75729	2.54575	2.6818	1.72369	1.59395	2.38946	2.58121	2.62041	2.67935	3.14506	3.50542	3.65098
Rps15a	5.88308	5.80436	5.17526	5.39301	4.75358	4.5119	6.42875	5.53415	5.72767	5.68372	4.9139	4.87089	5.63729	5.69871	6.72359	6.1865	5.52676	5.23497	5.62769	5.86875	5.37373	5.76231	9.96666	8.97701	8.81543	7.52246	5.41022	5.58093	7.8725	7.12788	6.35755	5.97663	4.94929	4.75752	7.38451	7.66249	3.8132	3.34003	4.39774	4.1706	5.02778	4.33349	6.04468	6.01324	5.22951	4.95075	4.85676	4.73466	5.87394
Morf4l2	5.88227	5.46099	5.67704	5.38455	5.39185	5.1486	5.47026	5.35774	6.33755	5.78676	6.13571	6.57638	5.79966	6.08283	6.45263	6.50255	5.99121	5.83424	5.8452	6.14379	5.98862	5.56536	6.55556	7.17069	7.20701	7.42392	6.21655	6.00414	7.16247	7.52147	7.24498	7.63963	5.46846	5.49356	5.40841	5.80943	5.05469	5.06797	4.95252	4.99893	4.16487	4.30466	4.83726	4.94679	4.43777	4.73497	5.5746	5.40596	5.063
Xist	5.83339	3.6509	5.3542	2.9378	3.56473	1.90191	4.07194	2.14483	2.11889	1.78034	4.94147	3.45148	5.87197	3.99735	2.38919	2.53817	4.60091	3.10484	4.31483	2.54765	5.97744	3.85628	2.74141	0.950143	2.22512	1.9116	4.90806	2.6578	2.06744	1.53087	2.21443	1.78219	3.42464	2.75093	2.87497	2.32757	2.20102	2.19222	2.93386	1.89944	2.50835	2.54911	3.70423	4.13174	3.07318	2.44006	2.73256	2.19634	4.48087
Atf4	5.76335	4.71689	3.92375	3.33171	4.27524	3.45798	2.89758	3.09905	8.09337	4.65196	6.15542	5.53668	6.70432	5.6702	6.69	5.40798	5.73022	4.31644	6.20339	4.98779	8.55859	7.15015	5.95483	5.07096	4.61426	3.73642	5.29385	4.22898	4.52481	3.67516	3.58466	3.14868	2.85695	2.78371	2.86578	2.66327	2.94764	2.97637	4.10484	3.85791	2.65675	2.40192	2.45702	2.39151	3.41494	3.08643	3.35822	3.24409	4.05038
Stk26	5.74559	5.51612	5.40377	5.38785	3.3747	3.34321	3.22692	4.36148	4.10349	4.69424	5.80158	6.57204	4.37334	4.91358	3.62002	4.83641	4.01911	4.55744	4.6239	5.0907	2.90104	3.63309	2.50795	3.73284	3.80223	5.04374	3.97431	4.34898	3.53028	4.18883	5.32355	5.48436	1.07109	1.52146	0.470416	0.573839	0.267805	0.466838	1.17399	1.58453	0.959513	1.02246	0.316026	0.494541	0.652522	0.747736	1.12907	1.24431	0.721272
H1f0	5.73636	5.13504	4.31414	4.29236	6.52093	5.86792	5.55263	5.68633	9.90806	8.52982	11.9881	11.7527	5.3248	6.15812	15.6434	16.6417	14.891	13.4348	15.3535	16.3998	2.77676	3.64099	16.9425	17.2133	16.9248	12.9247	10.0579	8.58912	11.6197	9.42533	10.9133	9.31132	6.1245	5.76678	2.6369	2.65682	2.95392	2.78818	3.2202	3.37873	3.34219	3.25122	4.10741	3.81334	2.40298	2.67836	3.97443	3.4709	2.568
Errfi1	5.72009	8.87698	12.6724	13.5266	3.62042	2.98874	1.09322	1.69316	3.55392	3.27569	2.79939	2.91407	3.79185	5.22066	6.55796	4.20269	2.33388	3.48746	4.48558	4.49139	4.81172	5.23419	4.98509	4.61884	2.45897	1.60446	8.44801	5.41519	3.43198	2.23663	2.98373	2.72602	2.41985	1.50836	3.12188	2.58248	18.9661	14.5175	0.908494	1.10863	0.610218	0.521983	3.13977	2.05649	1.82696	1.38178	4.7524	5.92978	2.82822
Sec61g	5.68506	5.59228	4.7275	4.49307	6.47948	6.38769	7.03388	6.55675	6.79465	6.68401	7.16739	7.13794	5.79573	5.84511	6.75441	6.9118	7.10177	7.1721	7.08947	6.64361	5.67983	5.13981	7.11141	7.64659	8.12809	8.71577	5.19217	5.77301	9.63727	9.45062	11.9442	11.9817	6.98282	7.25863	10.4441	9.83968	4.21724	4.39276	6.30062	6.02171	6.39846	5.9953	4.57833	4.92802	6.71284	6.16245	6.40914	5.93915	4.94239
Tm9sf3	5.66286	6.1542	5.37198	5.49966	5.0794	5.21047	3.39568	4.10372	5.5994	5.71083	4.81545	5.50328	5.55173	5.8948	5.3978	6.00378	5.86783	5.74908	5.36567	5.47748	4.60304	3.88524	5.21463	5.39272	4.85777	5.20028	4.73945	4.87727	5.74228	5.87523	4.73542	5.05528	3.37034	3.46588	3.87379	3.99732	4.68379	4.61465	3.59845	3.85124	3.16761	3.51892	3.61074	3.68213	4.0656	4.39575	4.00271	4.42141	4.1793
Tmed10	5.66031	5.15017	6.29084	5.50276	4.84377	4.65809	4.78987	4.44038	5.9798	5.53643	5.41175	5.46572	6.05632	5.42587	5.20231	5.20622	5.49539	5.27327	5.50299	4.74423	4.64665	4.29477	4.63631	4.58522	4.86619	5.06258	5.69977	5.12876	5.39171	5.43067	5.62947	5.51193	5.06036	4.84304	4.50583	4.24762	6.54975	6.80976	4.81505	4.66841	4.4514	4.25709	4.62761	4.61462	4.80903	4.86536	6.26955	6.1937	5.50235
Grb10	5.6276	5.80184	7.37739	7.82887	5.70295	5.16119	6.78161	7.05348	5.76313	5.86022	6.08322	6.38513	5.66098	5.56833	9.29852	8.42965	5.17702	5.21224	5.66941	5.57856	4.77464	5.08338	11.1055	10.7172	10.2029	9.59712	8.27513	7.18926	10.3175	9.9946	5.98366	5.91174	5.141	4.57918	5.70291	6.39427	3.13558	3.31302	4.70083	4.51003	3.42519	3.0204	5.09739	4.78655	7.08759	6.88452	4.75229	4.6467	4.69591
Bzw1	5.61796	5.31696	4.5841	4.38417	3.27883	3.10336	2.0825	2.31593	5.4525	5.67285	5.00504	4.84829	5.57381	5.24633	2.80194	2.87504	4.29464	3.94401	4.73341	4.65599	3.30165	3.32603	2.46112	2.71202	2.72639	2.8334	3.11242	3.06371	2.6728	2.80972	2.73177	2.98897	3.14621	3.01966	2.5616	2.85982	3.68991	3.74266	2.27775	2.33476	1.65127	1.59727	2.44934	2.44114	2.02994	2.27575	3.0457	3.35034	3.68509
Fau	5.57014	5.40013	5.59233	5.62731	4.2502	3.89476	6.05985	5.16146	4.44697	5.04267	4.78741	4.58624	5.45569	4.83864	5.9502	4.96659	4.81333	4.34043	4.95349	4.56414	5.23586	5.32326	12.3869	10.9659	8.68865	6.74507	5.16332	4.50924	6.41382	5.82397	4.69933	4.65068	4.40335	4.09268	5.09401	5.09847	3.96578	3.58997	4.06756	3.61788	4.33905	3.55727	5.43343	4.91687	4.62593	4.00561	4.84172	4.44161	5.50527
Set	5.5348	4.54661	5.08434	4.72058	3.61694	3.21301	4.16056	3.76232	4.46745	3.97708	6.64029	5.86158	4.32314	4.2354	3.9358	3.8375	3.52051	3.23925	3.44413	3.16266	4.06834	4.44955	4.27839	4.32725	6.47242	7.22854	4.14057	4.03452	5.35362	5.63322	3.5006	3.45909	6.29159	6.00608	4.71104	5.27742	3.5662	4.20747	3.4497	3.235	2.73862	2.71886	3.27492	3.82467	3.30035	3.33939	4.51135	4.50418	4.00184
Rpl26	5.52662	4.93493	5.0991	4.90237	4.33251	3.80055	6.43585	4.91344	4.71437	5.03883	4.52823	4.0417	5.56563	4.85565	6.57611	5.38848	5.29688	4.65514	5.44857	4.6876	4.93727	4.8731	9.48349	7.82957	8.025	6.47128	5.2734	4.51856	7.2413	6.03974	5.88174	5.3924	3.69027	3.30196	5.31379	4.60945	3.26002	2.73799	4.027	3.43756	4.08602	3.29611	4.96027	4.63907	4.28402	3.73091	4.29977	3.95428	5.26423
Atp2b1	5.52078	5.33652	4.70905	4.51989	2.20444	2.3928	2.86183	3.35269	4.20219	4.43488	4.59197	5.07804	5.03492	5.33983	2.94201	3.13809	3.39228	3.23544	3.62259	3.77203	2.89058	3.08049	5.59176	6.06637	4.97656	5.34943	2.41984	3.09908	5.61492	5.67716	9.84647	10.0287	2.47986	2.40544	2.05092	1.76474	5.96344	5.06366	2.25139	2.6362	1.28593	1.37716	2.49213	2.53953	1.57858	2.01985	2.81635	3.19548	3.14009
Canx	5.50784	4.84917	5.77656	5.3884	3.96339	3.78251	3.82573	4.06597	5.53347	5.1189	5.85772	5.87394	5.20236	5.09834	5.01514	5.00332	4.49562	4.12524	4.54747	4.3685	4.45676	4.32808	7.36745	7.34272	7.38672	7.93071	5.30637	5.55271	7.86534	7.89396	7.7983	8.00273	4.83347	4.67623	5.13352	5.07907	6.74549	6.33219	3.70294	3.67775	3.42018	3.25699	4.42104	4.44621	4.06769	4.12166	4.78277	4.76739	4.30088
Abi3bp	5.45199	5.20507	6.29166	7.15608	4.8087	4.56567	3.75017	3.43738	2.49426	0.955036	2.56912	2.18076	4.08078	3.90613	0.610136	0.562325	1.42453	1.06118	0.973955	0.954856	4.49331	4.05582	0.467396	0.559377	0.185623	0.234441	0.859325	0.708413	0.245424	0.282904	0.161908	0.169653	4.72997	6.69343	0.813204	1.14899	2.00466	2.25268	7.94486	8.46236	13.9324	14.7628	3.75403	5.2638	8.12466	7.82891	7.52252	8.01065	7.03908
Phlda1	5.43968	7.28877	5.44566	7.02289	2.51607	2.82141	3.00669	4.88114	5.37704	5.19725	4.31283	4.93557	3.52475	5.15381	5.38572	5.70298	3.3961	5.37061	3.59505	4.87119	5.81669	8.10657	6.69732	6.93547	3.38123	3.18925	5.44766	5.65307	3.66484	4.55298	2.48543	3.65281	2.51185	2.23444	2.79485	2.64039	4.34745	3.29336	1.43556	1.96811	1.49859	1.30972	6.1327	4.36007	1.40571	1.33483	2.23083	2.41501	3.56822
Rps15	5.42855	4.31064	4.53968	4.37488	4.06662	3.38465	6.31384	4.77663	3.7544	4.12236	4.8357	4.14123	5.14181	4.31821	5.91843	4.69661	5.13624	4.11027	5.05168	4.23441	4.76959	4.06955	7.65114	6.10333	7.46684	5.85605	4.38404	3.745	6.48174	5.38098	5.09024	4.48809	4.41558	3.72198	4.69658	4.52616	3.35416	2.94695	3.62843	3.04288	3.92084	2.95568	5.01089	4.52281	4.116	3.40414	4.07009	3.7202	4.73348
Gas5	5.40813	5.21835	4.16851	4.61938	3.52054	3.31499	5.38518	4.54212	4.0675	4.85213	3.19999	3.27148	6.1215	5.69901	7.02065	6.18707	4.81254	4.471	5.15854	5.04804	6.01254	6.65698	11.1053	9.78025	7.18479	5.96122	7.16281	6.47803	6.3486	5.91649	3.32854	3.36189	2.27554	2.24269	3.47294	3.56922	1.84052	1.82059	3.29928	3.19371	2.84785	2.82206	3.94525	3.85258	3.99732	3.88711	2.79839	2.7688	4.87781
Rps19	5.3828	4.64843	4.78735	4.46389	4.03898	3.39943	5.77048	4.88208	4.83893	4.84121	4.67163	4.21499	5.11766	4.21097	6.14209	4.82477	5.03095	4.15588	5.05361	4.20426	4.59957	4.31638	8.45017	6.59931	8.03949	6.23766	4.69417	4.4948	6.76813	5.68616	5.39274	4.80094	4.35466	3.69325	5.52743	4.93353	2.75718	2.39947	3.69502	3.06783	3.83188	3.10395	4.80029	4.41873	4.10432	3.42559	4.04574	3.58254	4.92863
Prnp	5.36694	5.73631	4.94965	5.12209	3.27724	3.64075	3.45846	3.87482	4.54328	5.35433	3.16792	3.27711	4.17098	4.18879	3.10908	3.42539	3.00977	3.05425	2.09227	2.22002	2.45864	3.12045	1.36139	1.40491	1.7211	2.24491	6.74242	7.08954	1.68826	2.24684	0.936244	1.20093	1.52012	1.78244	0.568667	0.696796	2.36365	3.23946	2.01198	2.5914	1.61301	2.04633	2.54015	2.66311	0.751821	1.07256	3.30514	3.53115	2.24991
Tob1	5.3586	6.02059	7.55481	6.94391	4.48388	4.73071	2.06286	3.14651	8.33159	7.56525	3.43527	3.85277	5.21408	5.44178	3.50487	4.33472	3.66463	4.25384	1.94688	2.14162	12.4188	13.4792	3.87331	4.022	2.18707	1.92436	4.19294	6.31197	2.59854	2.36082	5.58014	4.78692	2.91052	3.33205	1.45279	1.30501	7.80184	9.57466	5.83373	7.05116	3.4117	4.01188	3.05557	3.58727	2.74541	3.40968	6.35817	7.12912	4.07135
Rack1	5.35083	4.96146	4.94756	4.90052	4.63292	4.10258	5.83096	5.04698	5.63902	5.18741	3.95497	3.80136	4.96725	4.57949	6.38798	5.48812	4.85707	4.38567	4.90032	4.31182	4.96175	4.48359	8.28403	6.92657	7.80012	6.66681	5.38142	4.97433	7.96469	7.07327	6.59179	6.23436	3.94337	3.74629	6.44834	6.11165	3.63912	3.34529	4.11942	3.76533	4.16844	3.60541	4.99711	5.19525	4.6063	4.32742	4.77773	4.36168	5.38579
Sulf2	5.34446	4.19554	5.82119	5.37442	4.62453	3.55729	2.4187	2.07918	3.9365	3.06154	2.75847	2.09952	1.01068	0.872693	0.606765	0.788129	1.9954	1.9725	0.85975	0.838542	0.991165	1.00106	0.224225	0.196953	0.249774	0.200098	0.91402	0.72544	0.253317	0.220127	0.199323	0.180828	2.09575	1.72578	0.688909	0.628827	4.73333	4.42986	0.895556	0.680923	2.72306	2.01468	3.04337	2.8372	0.906777	0.750006	4.44812	3.96496	1.59616
Rpl3	5.29643	4.74244	4.42983	4.41822	4.19947	3.7689	5.45357	4.58978	4.68688	4.90537	4.14718	3.92445	5.10374	4.75186	6.07068	5.14149	4.8767	4.51258	5.0272	4.6463	5.09707	4.58567	7.43445	6.09554	6.90069	6.13234	4.99024	4.75581	6.85454	6.04426	5.66624	5.188	3.81722	3.43658	5.73364	5.47806	3.0656	2.85026	3.81503	3.45928	3.73732	3.19256	4.64649	4.33293	4.23085	3.70087	3.99648	3.68672	4.63276
Dstn	5.2431	5.70741	6.17107	5.34317	3.35828	4.04916	3.01617	3.16795	7.79669	14.3979	4.14806	4.40638	4.02932	3.92982	4.59356	4.7726	3.80033	4.71744	2.88844	2.75767	3.07952	3.50899	4.12346	4.27842	3.71918	4.16403	5.49932	6.05215	4.63704	5.07733	4.80786	4.3391	5.04571	4.36945	5.0105	4.11527	10.7042	12.3951	3.66638	3.68426	3.64387	3.1671	3.43646	3.54904	2.41562	2.19564	7.36099	6.95448	3.55819
Tceal9	5.18744	4.93722	4.76256	4.5145	5.03228	4.9975	5.54709	5.37025	5.00152	4.73507	6.60239	6.28344	5.81329	5.69276	5.30539	5.58622	5.75662	5.59462	5.31332	5.09033	6.57295	6.36505	3.72971	4.00731	4.95298	5.00455	5.11522	5.22061	4.14761	4.219	3.3215	3.57826	4.88581	5.59844	4.25102	4.47141	2.09238	2.23874	5.44139	5.20622	4.50159	4.73648	3.39267	3.81398	4.88123	5.04406	4.01002	4.20179	4.40404
Top1	5.17893	5.05613	3.84577	3.61927	2.51348	2.05213	2.35375	2.15276	3.69474	3.5407	3.05973	2.73387	5.44692	4.86467	3.01963	2.22108	3.24877	2.48996	3.84015	3.29042	3.44527	3.23883	2.85696	2.37119	3.30375	2.73506	3.31229	2.61306	3.66168	2.67788	5.39305	3.80388	2.17349	1.90112	2.42818	2.24411	1.99358	1.96037	2.21034	1.9987	1.63977	1.68587	2.39093	2.32383	2.67909	2.54595	2.58292	2.44527	5.03294
Cthrc1	5.17135	7.01196	9.57992	13.2434	2.89101	3.06392	4.55425	5.82488	3.58487	7.83291	5.13351	6.60672	4.37803	5.27706	7.96345	8.67242	5.73538	6.38304	7.99639	8.32858	4.49165	5.15472	1.47498	1.46109	2.60038	2.68504	15.9653	20.4661	2.54733	2.16453	0.809776	0.92439	6.43672	6.89727	12.9483	11.4474	5.41134	6.26212	2.74362	2.67815	12.6115	11.2659	5.03992	5.74399	9.29102	8.6881	6.06459	5.9428	3.61065
Tmem59	5.17069	5.4009	5.96851	6.34538	4.55198	4.48776	5.15457	4.71963	4.3066	4.43203	4.52364	4.37977	4.63181	4.93249	3.89057	4.09044	4.75188	4.90345	4.21256	4.39774	4.17273	4.33413	3.44953	3.51506	2.67974	2.73828	4.58851	4.68634	2.6219	2.78078	2.24334	2.59751	4.16605	3.89202	6.63684	6.6811	5.52941	5.51037	3.82429	3.87282	3.84826	3.80242	4.60775	4.69988	5.30655	5.42453	4.64531	4.55278	4.32514
Crtap	5.16662	5.51315	4.05204	4.51325	6.04292	5.99399	5.34641	5.43552	4.50337	5.83593	5.5772	5.74154	5.78083	5.84516	5.38996	5.99635	6.87182	7.0512	6.48297	6.7613	4.42668	4.09405	3.58248	4.07525	4.41407	5.05785	3.82729	4.54403	5.34842	5.59102	4.7662	5.23772	3.74761	4.41028	4.02092	3.8892	2.44355	2.1793	4.46956	4.41169	4.17491	4.85933	3.27689	3.44575	5.18105	5.58973	3.31155	3.45914	4.01749
Fam180a	5.1517	5.14897	3.68018	3.27221	4.33569	3.63309	2.16097	2.43275	7.47663	5.65139	3.48097	3.57019	5.06273	4.66461	2.07993	2.36276	3.79874	3.73542	2.20985	2.76103	3.09336	3.16472	1.98754	2.32229	2.45178	2.85962	3.04733	3.76843	2.5501	3.24666	3.9509	5.46906	0.779121	1.13031	0.231379	0.382633	1.36761	2.14893	1.79283	2.06907	0.481052	0.568312	0.226189	0.380324	0.66164	0.806843	1.98948	2.44508	1.55162
Fgfr2	5.14118	4.49137	5.95962	5.65899	2.334	2.21095	2.96932	3.10416	3.36538	3.62167	2.80989	2.65778	2.91173	2.92302	1.44316	1.78054	2.48339	2.58949	2.18006	2.3145	3.65321	3.59139	1.72689	1.95093	0.904561	1.06452	2.72221	3.58982	0.681279	0.987582	0.417236	0.614996	1.71228	1.83769	3.49011	4.82937	1.35253	1.39653	2.02322	2.0159	0.713048	0.663253	0.914709	1.11384	3.42734	3.89744	1.49633	1.60766	1.97029
Crim1	5.13068	5.93713	7.43719	8.00169	1.92037	1.97359	2.18318	3.03877	2.51091	4.22433	2.11194	2.17915	3.00123	3.60159	1.71825	1.91684	2.05176	2.18893	1.83481	2.09506	2.48418	2.70402	1.35955	1.54231	0.855463	0.883462	4.45191	7.84392	0.804379	0.808698	1.32334	1.28755	0.672156	0.704868	0.305062	0.393937	1.00549	0.910484	1.25696	1.39263	0.585986	0.700137	0.639336	0.785066	0.640027	0.740615	1.09104	1.28933	1.00753
P4ha1	5.07944	7.1032	4.41407	5.80623	6.42043	7.62917	5.13516	5.93426	5.42323	7.66682	4.82188	5.83173	4.59695	5.85813	5.7314	7.11504	6.92459	8.49989	6.04035	6.85671	3.44804	4.64175	7.44319	8.63257	6.77535	7.81275	3.0108	4.08419	8.59768	9.6288	7.61166	8.37184	2.26667	3.09905	3.06736	3.01439	1.96539	2.98322	3.99393	4.96874	3.50506	4.45503	1.3349	1.59214	2.62049	3.05955	3.86758	5.27662	2.55723
Cnn3	5.05533	4.11933	6.26992	5.58721	3.38733	3.06112	4.10332	3.93556	4.10022	3.42398	4.06122	3.99564	4.27114	4.29461	3.96965	3.77987	3.27704	3.19144	4.33061	4.13806	4.26433	4.42516	2.6905	3.10148	3.60712	4.11773	5.29921	5.44519	3.49342	3.86629	2.19971	2.45785	5.28237	4.99706	6.23047	7.0985	2.25881	2.25387	3.55879	3.20765	4.8102	4.62891	4.23996	4.67178	4.76225	4.73762	4.53745	4.54062	5.45701
Rpl7a	5.04031	4.60323	4.38833	4.49159	4.21366	3.71897	5.00551	4.30597	4.16382	4.49966	4.12891	3.88726	4.65624	4.36642	5.0465	4.55639	4.41903	4.17598	4.49134	4.12691	5.26844	4.6529	6.17585	5.47195	6.20657	5.78308	4.65933	4.36054	6.30429	5.88732	5.43695	5.33813	4.33378	4.22332	5.93259	6.05284	3.40922	3.34132	4.10663	3.81431	4.15256	3.79678	4.65814	5.04947	4.50663	4.34846	4.63047	4.34487	4.94171
Actn4	5.03179	4.74074	5.22326	4.99705	2.61426	2.50755	2.47707	2.67599	6.01541	5.64145	4.26363	4.06854	3.33808	3.25605	3.06529	2.95211	2.33383	2.49474	2.64097	2.35898	2.41315	2.65936	3.91462	3.56084	3.60531	3.38839	2.90731	3.42727	3.3934	3.39246	3.94548	4.10354	4.10369	3.94817	2.15575	2.41643	6.57125	6.60858	2.13153	2.11089	1.91302	1.73087	2.35511	2.50803	1.96797	1.93693	4.60469	4.71083	2.88446
Eif2s2	5.01689	4.13573	3.95459	3.47439	3.81157	3.33671	3.36272	3.04118	5.55247	4.21985	4.69263	4.1544	4.77677	4.11114	4.06592	3.63429	4.26972	3.43903	4.53532	3.56956	4.01172	3.77817	5.22967	4.87499	5.30004	5.13519	3.92931	3.55755	5.88169	5.19028	6.60529	6.00277	4.06967	3.7687	5.28326	4.83646	3.64633	3.70868	3.7803	3.25329	3.31544	3.17634	3.05352	2.95791	3.52617	3.19464	3.95895	3.74092	3.98968
Tmed9	5.0079	5.32427	4.38122	4.59602	4.57602	4.74154	4.5721	4.63897	4.6072	4.90426	4.35697	4.94706	4.94132	5.25214	5.91028	6.42335	5.25849	5.54869	5.64222	5.89905	3.67545	4.35499	6.50049	6.93537	6.17748	6.99079	5.17712	5.40966	7.61447	8.00119	7.92921	8.34476	3.35313	3.66594	5.26317	5.60517	3.51393	3.8283	3.56306	3.85035	3.49908	3.92167	3.04481	3.71473	3.47924	3.75677	4.43016	4.68338	3.78535
Pcbp1	4.95937	5.19589	4.92562	5.07681	4.25006	4.51468	4.49813	4.35955	4.90157	4.48563	4.80169	5.17454	4.74259	5.14692	3.3946	3.94291	3.83421	4.18914	3.29102	3.69018	5.48306	5.51279	3.80156	4.44541	4.59439	5.76832	4.32255	4.72868	4.51771	5.39374	4.97606	6.04125	4.52099	4.74161	4.73312	5.43115	4.6662	5.53511	4.58385	5.23417	3.55157	3.71102	3.88278	4.57961	3.68452	4.385	4.78526	5.01709	4.50174
Xylt1	4.95572	6.12229	4.51539	5.6246	4.26049	4.20348	3.54663	4.70256	5.81519	6.54409	3.84502	4.41521	2.85743	3.56066	5.14038	6.1921	4.22597	5.1788	4.63767	5.46139	2.17883	2.41278	8.0317	9.1444	4.87921	5.33502	3.76975	5.04874	5.35814	6.21866	4.94839	5.87838	1.03806	1.24355	0.564659	0.522999	2.40057	2.86896	1.30339	1.41648	0.781974	0.839366	0.923705	1.02681	0.861434	0.96587	2.06224	2.48924	1.24498
Eef2	4.94242	5.12567	4.84922	5.33077	3.85654	3.88746	4.68852	4.54101	5.00496	5.23224	3.73632	3.82674	4.99278	4.80682	6.00863	5.32989	4.2119	4.33526	4.23572	4.28326	5.06464	4.93932	8.63403	7.74972	7.0508	6.0439	5.54552	5.16989	7.07624	6.37044	5.59013	5.20638	3.53147	3.58086	5.52278	5.98045	4.14805	3.65942	3.89582	3.75603	3.98744	3.87358	5.03922	5.17477	4.82187	4.7249	4.3245	4.1943	5.16163
Ybx3	4.93947	4.51324	5.47154	5.12508	3.2088	2.93672	3.35953	2.91361	5.71228	4.26734	3.67508	3.13911	3.9569	3.68766	2.54973	2.64107	2.84944	2.63199	2.77067	2.57642	3.30511	3.12752	3.02588	3.0785	3.64402	3.89228	2.62095	2.39999	3.43969	3.42808	2.38962	2.28787	6.36356	5.69453	4.27614	4.85007	10.9733	10.8997	4.04971	3.83248	3.79975	3.53624	4.86511	5.05972	4.71062	4.79009	6.86983	6.76619	5.13273
Susd5	4.93844	5.13098	2.37567	2.60211	3.8761	3.23157	6.19907	6.0567	5.96296	4.382	7.37957	8.06311	8.10131	8.16502	8.04311	8.25153	8.55123	7.96836	10.0636	9.51052	4.33063	4.94276	5.6338	7.48707	5.08209	5.35192	7.11549	5.86544	4.39207	4.87233	4.454	5.03391	0.48068	0.699218	0.316562	0.393103	0.249073	0.333754	1.05213	1.22982	0.115709	0.135325	0.177983	0.233616	0.373258	0.488337	0.576521	0.631555	0.554162
Plod2	4.92638	6.18419	5.85097	6.3963	6.96208	7.39927	5.51594	6.52325	6.94204	9.56401	6.28182	8.05051	4.46268	5.64055	12.1203	12.5547	7.06737	8.39531	7.28925	8.35619	3.71829	4.38899	22.4959	22.4836	22.5337	23.0945	8.5802	8.72379	21.2543	24.6781	15.063	20.2023	3.0493	3.39649	4.62837	4.26869	2.44065	3.15602	4.76066	5.83771	4.6234	4.17186	1.88286	2.49246	2.05358	2.04727	5.54278	6.13391	3.51769
Anp32b	4.91172	4.49327	4.50136	4.36823	4.04913	3.88195	4.89549	4.15294	4.37829	5.79993	9.14455	8.55517	4.50924	4.25001	5.02551	4.99092	4.28086	4.1712	3.82137	3.58672	4.64933	4.15206	6.18233	6.15421	10.0924	10.221	4.78799	5.34944	6.38745	6.41181	4.36556	4.23823	9.31746	9.23566	4.68688	5.24912	4.12012	4.44445	4.00927	3.87492	3.16331	2.99433	3.41366	3.7923	3.81316	3.99797	4.4735	4.68041	3.9603
Igsf10	4.89279	4.36947	9.1755	9.41403	4.18069	4.25572	3.35017	3.35935	2.75845	1.34158	2.35217	1.7936	2.69083	2.37475	1.31422	0.952356	1.70651	1.29289	2.14562	1.82372	2.78505	2.29257	0.561915	0.607091	0.544645	0.519768	1.68711	1.08181	0.667804	0.590256	0.457077	0.467296	2.89848	2.99808	1.97258	2.43081	0.738389	0.707107	4.83297	4.8171	4.25547	3.85049	4.30085	4.51951	5.04283	4.88647	5.99335	6.31011	8.15742
Trps1	4.8857	5.38488	6.03022	6.43971	4.42638	4.95311	4.5438	5.22503	4.4799	4.28102	3.08982	2.95093	4.05194	4.6197	2.61077	3.05614	3.3134	3.37833	2.87085	3.27413	5.44934	4.86316	2.71948	2.95601	1.48467	1.78118	3.38977	4.02943	2.32554	2.63961	3.71166	3.70316	2.81994	3.37889	1.37276	1.63587	5.65735	5.91721	5.16068	6.30581	3.18813	3.60497	4.12473	4.64797	2.10308	2.46984	5.089	5.84271	5.42563
Kif21a	4.88442	4.89991	4.1302	4.333	2.29101	2.1627	1.97998	2.57752	3.66207	4.31015	2.55894	2.78003	3.03685	3.21344	2.17618	2.4132	2.77412	2.67093	3.85365	3.71277	1.55069	2.03929	1.89758	1.91271	1.38505	1.49807	2.68276	3.23179	1.56385	1.70261	1.60127	1.70853	0.571013	0.670684	0.466071	0.559189	0.457095	0.6306	0.773463	0.856515	0.511687	0.476168	0.443704	0.579322	0.438806	0.503514	1.09833	1.31628	0.794656
Eif3a	4.87696	4.42348	4.9604	4.6886	3.48304	3.08376	3.55918	3.41798	4.22907	3.61208	3.7606	3.47864	4.14594	3.84257	3.05472	3.06173	3.02362	2.67377	2.78703	2.47342	4.11209	3.59344	3.23088	3.35565	3.6791	3.60593	4.10287	4.02511	3.85855	3.71929	2.76998	2.87896	3.69466	3.31074	4.00264	4.13865	4.37196	4.42167	3.41769	3.17265	2.86698	2.68852	3.91812	3.85731	3.38333	3.53352	4.06607	3.92158	4.64873
Txn1	4.86452	4.77513	4.19008	3.91846	3.92655	3.97151	3.57677	3.4395	6.78648	7.14945	6.49972	6.52215	4.4619	4.44648	4.42836	4.19629	4.09592	4.10822	3.9545	3.60942	4.13648	4.14078	5.46669	6.02069	7.7348	8.49601	3.69044	4.09138	7.20334	8.55113	7.81745	8.35485	9.56807	7.9977	6.23233	6.03726	15.1827	17.1041	3.26881	3.28719	3.02032	3.0267	7.44178	6.89006	3.62489	3.47149	6.8304	6.23087	5.22928
Serbp1	4.85426	4.12569	4.96553	4.57346	3.72412	3.13828	4.45081	3.83902	4.47382	4.20532	5.05934	4.46183	4.33129	3.81515	4.40268	4.09835	3.66924	3.12171	3.93495	3.20655	4.59924	3.55358	5.27509	5.02091	7.2516	7.24161	4.71359	4.23976	6.86061	6.42732	5.26116	4.90223	6.30724	5.56065	6.55147	6.48854	5.58406	5.26221	3.82964	3.37248	3.44278	3.16403	4.54898	4.61578	4.36311	4.14229	5.09994	4.98771	4.71151
Slc29a1	4.85267	5.47958	5.73112	6.6404	5.00832	5.21722	4.17861	4.53917	4.58023	4.11162	5.10729	5.21065	3.94486	4.3757	1.79016	2.70369	3.36898	4.07484	2.48455	2.73667	3.39953	4.14789	0.851279	0.930762	1.52988	2.00494	1.55757	2.10202	1.07499	1.35026	1.04475	1.44582	2.79138	3.31162	0.866061	1.15307	2.48861	3.06583	3.21228	3.76591	1.03689	1.12322	1.93749	2.11856	0.848956	1.16178	3.84892	4.88565	2.22242
Luc7l2	4.84248	4.49863	4.32276	4.37945	3.31826	2.9578	4.11017	4.10547	3.79356	3.38325	4.36541	4.22767	4.52457	4.53471	3.98816	3.92431	3.92331	3.52066	3.89127	4.00656	3.82052	4.17888	4.63765	4.50642	4.08023	3.93358	4.37135	4.00134	3.3715	3.40348	2.93378	2.92733	3.64834	3.46689	2.45199	2.7722	3.32997	3.76091	3.18107	3.26969	2.58912	2.5414	3.15497	3.23547	2.8338	3.00876	3.49331	3.54439	3.96271
Hspa8	4.84087	4.21197	5.48549	5.21396	3.38471	3.27825	5.46016	4.84853	4.46372	3.84073	5.11728	4.65915	5.85414	4.90918	4.2437	3.72936	3.78774	3.30427	5.53913	4.99559	16.5449	12.0081	4.39659	4.31563	4.63077	4.48794	7.81631	7.81993	4.10573	4.01089	4.26264	3.9707	8.45406	7.69729	9.07529	8.65927	6.93496	6.92396	6.82294	6.99186	7.52735	6.62269	10.0799	9.2758	9.05229	8.39124	5.66984	5.47828	10.8912
Hnrnpk	4.83998	4.47521	4.58768	4.37089	3.55448	3.31321	3.42875	3.26241	4.03125	3.82485	5.03625	4.79701	4.51969	4.14347	3.72795	3.53059	3.68757	3.24399	3.69667	3.54218	3.94626	3.62838	3.90355	3.92187	4.71514	4.91611	4.25311	4.11951	4.13108	4.21489	4.06854	4.05609	4.62237	4.55108	4.08025	4.2175	4.21588	4.20716	3.09215	3.05636	2.70287	2.7154	3.62832	3.69078	3.13718	3.22943	3.96078	4.02168	4.03995
Selenof	4.81341	4.82675	5.19418	5.28239	5.30634	5.54856	5.61241	5.68129	5.08215	5.28062	5.19029	5.50968	4.35404	4.49164	5.30296	5.62942	5.19104	5.73904	5.13271	5.01541	3.7385	4.45311	4.70541	4.90455	6.0513	6.77106	4.99961	5.12464	7.80128	7.77625	8.55287	8.70068	6.03389	5.95124	6.61105	6.98102	6.5188	6.7036	5.34438	5.36319	5.29114	4.97532	5.06339	5.80018	5.57181	5.42196	6.18823	6.25602	4.89638
Hmgcs1	4.7851	4.68345	2.56383	2.42667	3.6381	3.67658	1.37156	2.20609	6.12846	5.93962	7.63387	7.59221	6.04112	6.02011	10.0649	10.466	8.04522	7.50309	4.46622	4.94793	3.5357	3.92876	13.1768	13.8518	9.72667	10.2763	4.75414	3.96714	11.4113	10.6089	8.92624	7.91845	1.40354	1.69619	1.36213	1.55542	1.22001	1.83884	2.29417	2.76265	0.645696	0.752344	0.682748	0.793487	2.22392	2.32348	1.39338	1.79726	1.73064
Cdkn1c	4.7359	5.95831	4.11165	4.52487	6.89795	5.93108	12.0829	8.84184	5.52213	5.60995	8.83041	8.73951	14.6282	11.2426	9.93828	6.53711	8.78798	7.7003	9.55558	7.27037	13.7284	8.44008	9.79295	5.59522	7.98376	5.16915	12.2575	8.98843	16.66	10.0086	51.8174	30.7683	5.72626	4.62755	5.94033	6.61349	1.1492	0.856868	12.7181	8.35632	4.37531	2.78926	6.779	5.59503	15.5948	12.9503	2.2485	1.71262	9.55879
Rpl18a	4.72733	3.9836	4.05083	4.04356	3.75341	3.1835	5.2562	4.32614	3.58879	3.79774	3.41569	3.14568	4.40785	3.72504	5.35337	4.31494	4.10817	3.51112	4.18243	3.48948	4.12045	4.05997	7.65864	6.04749	6.59923	5.15089	4.34265	3.65951	6.29939	5.15188	4.55308	4.09754	3.49285	2.84123	4.979	4.74519	2.53698	2.21173	3.24976	2.8787	3.68162	2.88093	4.61813	4.31667	4.25837	3.55214	3.77183	3.34249	4.83702
Ctnnb1	4.68251	4.7849	5.51962	5.48713	4.42807	4.07055	4.0988	4.33957	4.1038	4.44311	5.8109	6.38064	5.13742	5.28762	6.28194	6.42032	4.31671	4.4132	5.74803	5.72615	4.86571	4.57106	8.19826	8.26891	10.5476	10.3887	7.27594	6.14329	9.40819	9.89331	6.52022	7.71358	4.82418	4.71751	7.80686	7.89818	4.67053	4.67184	4.02087	4.17738	2.88809	2.98869	3.75639	4.30573	4.00888	4.39283	4.43639	4.51491	4.50543
Hnrnpa3	4.66675	4.0345	4.13907	3.7252	3.03983	2.83606	3.19439	2.9053	4.09365	3.22909	6.58842	6.11471	4.50167	4.34089	3.70651	3.56169	3.66378	3.03649	3.75087	3.54966	4.12573	3.40437	3.5232	3.5612	6.00351	5.97562	4.34584	4.00851	4.37907	4.27371	4.38071	4.24406	6.25067	6.51261	4.17479	4.88312	4.26355	4.43964	3.10184	3.07279	2.80702	2.82353	3.37468	3.60738	3.14896	3.17736	3.91196	4.03416	4.0244
Sec62	4.6526	4.24179	5.55997	5.31872	4.5653	4.05655	4.81059	4.53058	4.03392	3.99426	4.72818	4.3153	4.60468	4.21359	4.05425	3.8586	4.69048	4.29412	4.18067	3.90485	4.75739	3.69672	3.9894	4.27375	3.58453	3.29403	4.4308	3.95036	3.78201	3.45502	4.72757	4.36007	3.76066	3.59471	3.20048	3.15149	5.45457	5.2835	4.38801	4.21118	3.60699	3.28996	4.35356	4.20265	4.10016	3.91755	4.65657	4.37428	4.15237
Ddx3x	4.63789	3.76688	5.15895	4.23599	3.65435	3.00842	4.0146	3.5748	4.16733	3.05703	4.22669	3.94781	4.45917	4.25632	4.00798	3.65879	3.15401	2.88877	4.12278	3.78235	7.51547	6.9786	4.04609	4.52756	4.517	4.73649	4.29905	3.34891	4.42342	4.5717	2.8982	3.37033	4.73409	4.58075	5.8803	5.51591	3.86986	4.18521	4.73567	4.13022	4.05898	4.40827	4.6054	4.5309	5.09675	4.907	4.55581	4.38394	6.77251
Iqgap1	4.63478	4.31148	5.69765	5.40676	4.12962	4.07775	3.04933	3.00366	6.25541	5.41574	4.24327	3.79474	3.09377	2.86991	2.33639	2.20318	2.7256	2.37488	2.49032	2.22814	2.16308	2.19431	2.98087	2.84864	3.09406	2.77868	3.14626	3.30704	3.06005	2.93074	4.38461	3.44492	4.10145	4.03063	2.57887	2.63942	6.25786	6.72638	3.15577	3.22083	3.40674	3.20873	2.6368	2.75197	2.61153	2.46354	6.09956	6.17647	3.36396
Raph1	4.61565	4.51489	4.1268	3.77601	2.47155	2.3318	1.16495	1.49449	7.30307	4.70785	3.22249	2.99401	2.3502	2.45993	1.1382	1.41556	2.16504	1.78153	2.32509	2.1604	1.23732	1.59538	2.20208	2.96624	1.74783	2.03164	2.00769	3.03043	2.38511	2.74381	3.31038	4.26286	1.88245	1.86974	1.50585	1.72075	4.99069	5.64743	1.17321	1.24218	0.820797	0.935928	1.80359	1.76958	0.897561	1.03424	2.97457	3.5716	1.83209
Copa	4.58236	4.32194	4.27807	4.10014	4.11252	3.88808	4.40518	4.32191	4.26805	3.99353	3.90639	3.8378	4.5282	4.31934	4.27034	4.45194	4.71815	4.31101	4.48528	4.32074	3.34483	3.5432	4.18934	4.34299	3.77459	3.90224	4.16119	3.80108	4.57551	4.68861	4.41558	4.64293	3.03202	2.92318	3.54438	3.91135	3.09361	3.13708	3.60326	3.50591	3.07527	3.28672	3.77956	3.70986	3.17431	3.42663	3.56327	3.71814	3.6435
Nr4a2	4.58115	4.45487	4.9263	4.37943	1.71674	1.77235	1.31536	1.43241	1.76747	2.27511	1.75088	1.4909	5.06341	4.60625	1.79239	1.7576	2.65784	2.43856	2.42977	2.55034	5.30647	5.32081	0.85175	0.955318	0.431918	0.463929	2.65853	1.92347	0.488425	0.559793	0.376034	0.485964	0.91098	0.941589	1.09606	1.10588	0.755615	0.696273	1.56963	1.56857	1.00662	1.14253	0.761992	0.782405	3.06977	2.36157	1.82387	1.68129	2.66753
Rab6a	4.51243	4.46817	4.44792	4.28839	3.61384	3.37082	2.31447	2.481	4.45401	3.13863	3.84642	3.6803	4.53722	4.30662	3.31136	3.07424	3.29404	3.15814	3.64943	3.59653	4.06689	3.83205	3.22218	3.06638	2.88819	2.96038	4.18258	3.44677	3.398	3.26502	3.39035	3.21099	2.94154	2.97141	3.37904	3.49329	3.95195	4.36296	3.18191	3.12141	2.63844	2.75078	2.74927	2.74131	2.89875	2.74189	3.9507	3.92034	3.82005
Oaz1	4.50359	4.27268	4.25703	4.38593	3.91862	3.83619	4.70433	4.37131	4.32922	3.72561	5.82826	5.96507	4.29851	4.31744	4.05778	4.01219	3.79239	3.7942	3.70083	3.6159	5.26551	5.19662	3.57941	3.66252	4.91552	5.47354	4.29999	4.00842	5.04223	5.11432	4.87922	4.97852	6.34297	6.41455	5.93854	5.938	4.97623	5.21463	4.45523	4.38811	4.27091	4.2868	4.33735	4.98836	4.57072	4.5677	5.4684	5.36524	4.40224
Meltf	4.40612	7.09958	6.18172	7.67159	3.48344	4.51056	2.83247	4.83404	5.69907	11.2055	3.73885	4.81611	1.74234	2.55918	7.24793	7.12416	5.14962	6.74725	5.54139	5.64299	0.902287	1.56439	5.43401	4.95075	5.16424	5.47536	3.10177	6.15904	5.09762	6.2312	2.26012	3.13796	0.150764	0.281405	0.119266	0.196471	0.221459	0.372156	0.145235	0.191084	0.0952326	0.117226	0.125638	0.226387	0.118451	0.222336	0.346057	0.523467	0.170208
Srrm1	4.38867	3.68895	3.70919	3.36578	2.93135	2.33201	4.01246	3.25494	3.03016	2.76831	4.50732	4.00994	4.19687	3.78588	3.66826	3.25006	3.62882	2.92039	3.68919	3.52733	3.54692	3.42494	4.00679	4.0676	4.76747	4.2692	3.79752	3.09628	3.52971	3.24539	2.56135	2.57827	3.46091	3.08588	2.64453	2.67312	2.80273	2.56917	2.85947	2.5607	2.48083	2.23337	3.07725	2.82925	2.84393	2.76357	2.76858	2.68306	3.52242
Ctsb	4.38334	4.32373	5.69435	5.95287	3.05269	3.04119	3.93701	3.7264	3.0634	3.59754	3.42835	3.27054	4.7348	4.54699	3.52096	3.1242	3.54048	3.40129	3.81209	3.81783	4.91358	4.20716	2.72764	2.67906	1.91461	2.01141	6.80495	6.33511	2.02474	2.24481	2.21567	2.08447	5.03358	4.35747	6.09968	6.31499	6.19797	5.69889	4.11129	3.94073	4.37708	4.04382	7.16857	7.17836	5.86027	5.50944	4.99888	4.79587	7.13246
Gapdh	4.35507	4.61391	4.78853	4.94291	4.27455	4.38872	4.03115	4.04349	5.68627	6.45014	5.82353	5.70528	3.32177	3.30304	5.56609	4.78213	4.13232	4.26117	3.76832	3.26309	3.69392	3.28557	18.4336	16.834	15.7409	14.0294	2.38518	2.79089	13.0991	13.05	10.8119	11.2335	4.48105	4.33686	4.45253	3.82255	7.37933	9.11698	3.17736	3.09388	2.42626	2.31097	2.08261	2.28546	2.77034	2.34683	5.24427	5.04052	2.69898
Tpm3	4.35293	3.90926	4.06829	4.03712	2.37351	2.25848	2.31667	2.17345	3.81791	2.88943	4.90516	4.27421	4.29179	3.86837	2.27662	1.95669	2.52226	2.0624	3.45797	2.90332	4.04405	2.98052	2.08584	2.07507	2.90127	2.83373	2.84162	2.43241	2.28047	2.3175	2.59382	2.35407	5.03831	4.559	3.54557	3.54192	3.94276	3.91933	2.53163	2.36283	2.86169	2.75281	3.0173	2.99547	3.43057	3.09826	3.77392	3.55626	4.96515
Fam120a	4.32338	4.29506	4.01809	4.10311	3.27706	3.35761	2.83471	2.9712	3.56876	4.18276	3.49984	3.79565	3.68592	3.97486	3.65956	4.12222	3.58797	3.75832	3.54492	3.77383	2.26114	2.79271	5.77279	6.25266	4.85819	5.36903	2.82131	3.21986	6.0117	6.50033	5.0642	5.35916	2.70449	2.62523	2.09792	2.69151	2.92159	3.0897	2.20667	2.3782	1.67256	1.907	2.59932	2.85058	2.49289	2.74797	2.71718	2.98768	2.8511
Eef1g	4.30128	3.96161	3.39578	3.4319	3.53892	3.09207	5.12259	4.26903	4.00591	3.91652	3.53638	3.40109	4.67241	4.4018	6.16155	5.45073	4.95642	4.41782	5.324	4.93202	4.45836	4.00654	7.03147	5.98043	6.66187	5.94919	4.35196	3.96011	6.99963	6.21761	4.90759	4.55559	2.72326	2.46462	4.75769	4.78713	2.13557	1.94319	3.07773	2.76103	2.69775	2.48348	2.99974	2.90024	3.60993	3.32018	2.74956	2.61837	3.31351
Rab1a	4.29439	4.06863	4.12361	3.88497	3.76345	3.67858	3.24078	3.27385	5.35803	4.06739	4.2655	4.45341	4.03674	3.91245	3.70709	3.72153	3.58824	3.5083	3.36898	3.14821	4.01371	4.11622	3.6607	3.94971	4.37708	5.01529	3.73122	3.82619	5.35512	5.57684	6.7418	6.88374	3.93494	3.89767	4.26564	4.142	4.64749	4.65474	3.84521	3.88802	3.2371	3.12412	3.37421	3.38395	3.52257	3.46364	4.4413	4.37777	3.72241
Calm2	4.29415	4.16035	5.46222	5.18828	3.60281	3.67515	3.07039	3.16569	4.98142	3.69289	8.41257	8.8205	4.19479	4.38726	2.798	2.82617	2.86407	2.96192	3.56567	3.7948	4.48352	5.21896	3.33123	3.67396	6.64329	7.03942	3.68841	3.79082	3.24983	3.70239	5.40103	6.14634	10.4413	11.324	4.93075	5.25111	8.73138	9.58078	5.22232	5.7024	5.12529	5.60418	4.39806	5.12358	4.31458	4.70859	6.7933	7.34642	5.42009
Sox6	4.27747	4.07738	4.32395	4.2452	2.42041	2.19634	2.77779	3.09741	3.35573	2.78527	2.67913	2.44558	2.80278	2.89112	3.08977	2.75269	2.49932	2.2424	2.73651	2.63014	2.51947	3.04534	2.22704	2.179	1.92728	1.88966	3.22101	3.18344	1.98078	1.97183	1.49655	1.45748	0.862544	1.04966	0.802576	0.994678	1.19647	1.59766	1.44184	1.46936	1.06172	0.915107	1.17334	1.34865	0.835682	0.849091	1.83043	2.20678	1.57797
Spred1	4.27207	4.75239	4.03533	4.16244	2.29644	2.13157	1.51148	1.58752	3.30399	3.56186	2.20514	2.25762	3.19915	3.37852	1.75771	1.78177	2.56806	2.40143	2.85723	2.79358	1.85099	2.09667	1.26399	1.19251	0.920222	0.86618	2.192	2.08539	0.916811	0.840804	1.37424	1.19948	1.21088	1.15588	1.35755	1.63484	2.09403	2.07255	1.11505	1.12673	0.698783	0.670461	1.45245	1.39623	1.36175	1.368	1.63993	1.91167	2.21052
Ywhae	4.26248	3.88943	4.52757	4.22777	3.38069	3.22396	4.12309	3.85649	5.11131	4.58398	5.49055	5.12255	4.24891	4.03268	5.09053	4.54051	3.93958	3.58144	4.18849	3.8323	3.61465	3.65807	5.95645	6.03393	7.45249	7.38014	5.00611	4.48358	7.19328	6.99636	7.5868	7.08317	5.69194	4.77026	5.28116	5.13964	7.40845	7.11688	3.39034	3.06777	2.98548	2.72037	4.1829	4.02327	3.3258	3.15348	4.5261	4.12141	3.95062
Efhd2	4.25471	5.20756	2.03509	2.57108	2.03137	1.86097	0.953432	1.1506	3.61603	4.1811	2.72561	3.12375	3.85058	4.78143	3.81255	3.11753	3.81063	4.12884	5.74456	5.95322	1.53966	1.78712	4.8094	3.24418	2.05413	2.10656	1.78625	1.85418	2.05853	2.11784	2.84705	2.59825	0.585782	0.688534	0.470017	0.618912	1.19223	1.27505	0.537587	0.630883	0.409531	0.514521	0.562112	0.643884	0.376094	0.473346	0.653561	0.825481	0.840666
Tmed2	4.23835	4.21805	3.66003	3.70493	4.45922	4.22111	3.52393	3.37762	4.69647	4.442	4.56934	4.64361	3.86345	3.79901	3.49487	3.92003	4.22368	4.33828	3.65629	3.6425	3.05943	3.01639	3.30574	3.50601	4.03547	4.3721	3.57111	3.7264	4.44921	4.6397	4.55665	4.69622	3.57944	3.56695	3.8008	3.7143	3.07721	3.19456	3.26046	3.29183	2.8991	2.89433	2.69455	2.96202	3.14449	3.29676	3.65345	3.6414	3.27378
Prrc2c	4.23461	3.67951	4.21635	4.06142	2.5924	2.22044	3.47296	3.14071	3.19926	2.63759	3.21484	2.88397	3.91172	3.48293	2.83569	2.51418	2.95693	2.29939	2.97998	2.67185	3.66507	3.23482	2.83213	2.68482	2.48748	2.37391	3.43712	2.92781	2.19088	2.12602	1.39205	1.51569	3.5833	2.95379	2.5784	2.85329	3.90146	3.65276	2.62539	2.46437	2.26004	2.12123	4.29343	3.81287	3.39548	3.24557	3.21942	2.9451	4.21451
Tgfbi	4.22537	4.19089	3.67772	4.07596	4.58177	4.65791	2.10215	2.22633	6.31499	4.95641	3.82675	3.40961	1.80837	1.5292	7.90565	4.63673	2.80982	2.54474	2.39205	1.77317	0.906242	1.33788	2.82904	1.78516	4.41704	4.16227	17.0767	10.0441	5.03414	4.43151	1.89698	1.42938	5.13259	4.81636	3.1708	2.41757	5.7114	6.89966	2.98789	2.88411	8.33908	6.16517	5.316	6.11242	2.43782	1.89243	8.3009	7.42541	5.51462
Wsb1	4.21585	3.64594	3.93531	3.56148	1.76563	1.5191	1.8724	2.11658	2.0984	2.46188	2.40578	2.27233	3.68975	3.87921	2.21637	2.17325	2.64767	2.54435	3.27497	3.34627	4.29644	4.76504	2.21085	2.15676	1.11511	1.13069	3.2116	2.79401	1.02899	0.99617	1.2247	1.25376	1.44787	1.43745	1.19688	1.27069	1.26396	1.39795	1.43852	1.55925	1.26122	1.45474	1.84072	1.96205	1.77451	1.74851	1.52514	1.81498	2.66154
Fap	4.21515	3.06394	3.53935	3.84879	3.74847	3.06528	4.25875	2.90245	2.24513	1.0256	2.5422	1.73054	3.85442	3.47038	0.707768	0.726005	2.80421	1.80409	1.24133	1.10804	3.27255	2.66921	0.169141	0.152146	0.154768	0.15139	1.72298	1.7387	0.12922	0.152124	0.124135	0.105174	1.98291	1.56212	2.6048	2.42842	3.30846	2.00642	2.23082	2.05053	1.13934	0.77875	1.9535	1.76922	1.37721	1.46607	2.29991	2.31194	1.67383
Bpnt2	4.20813	4.18818	4.02985	4.14313	3.14138	2.99851	2.42519	2.77105	3.9782	3.54949	4.14598	4.21259	2.97495	3.0871	3.27858	3.50599	2.9714	3.09624	2.54576	2.63874	2.42369	2.49111	4.44848	4.95847	5.8769	6.53861	3.32832	3.57131	6.05461	6.82865	5.74958	6.82405	2.76597	2.84333	2.06702	2.33951	2.78221	2.6194	2.01274	2.16862	1.74608	1.84162	2.24976	2.33075	2.0433	2.22817	2.90462	2.8557	2.42079
Anxa5	4.18326	4.20633	4.5857	4.48335	3.57114	3.45048	3.99318	3.84228	5.14042	5.09696	3.98079	3.92579	4.00579	3.73834	3.95782	3.99173	3.55238	3.5351	2.97445	2.85693	3.22574	3.42727	4.35255	4.7986	4.4014	4.62133	4.43985	4.91363	5.90368	6.59402	6.83316	6.68617	6.06273	5.09228	5.69842	5.84008	8.4366	8.11547	3.88477	3.55687	4.09573	3.21135	5.7923	5.457	4.53845	4.36997	8.18999	7.83434	4.45358
Hif1a	4.18063	4.32622	3.58457	3.6961	3.86429	3.95777	1.91433	2.49586	3.80429	4.08634	3.52776	4.03746	4.04402	4.52251	3.17319	3.85633	4.2577	4.61885	5.30385	5.94937	2.72348	2.45059	3.44131	3.94758	2.8669	3.38615	2.98128	3.43555	2.35842	3.02428	2.44215	3.22198	1.61513	2.00869	1.37535	1.52003	2.70205	2.80009	2.23316	2.54565	1.4826	1.7934	1.57544	1.61637	1.35854	1.40663	2.62757	3.02773	3.40713
Aldoa	4.175	3.99268	3.97861	4.26412	3.74436	3.76957	3.2694	3.05642	4.67833	5.47851	1.83073	1.73451	3.08608	2.77327	3.97481	3.60101	3.67524	3.57113	3.04107	2.60422	2.37347	2.23297	12.0053	11.3994	5.79107	5.57669	2.13003	2.1963	8.15185	7.79676	7.56747	7.44015	1.21983	1.23335	2.69557	2.39269	5.19476	6.45515	2.84259	2.75297	2.17431	2.16065	1.93174	2.05567	2.20123	1.93755	4.01547	4.03943	2.48609
Ssr1	4.1326	4.25743	3.34907	3.23148	4.38759	4.39984	2.9052	3.22235	4.27429	4.17514	4.06841	4.33385	3.7119	3.81707	3.66072	4.21106	4.02128	4.25363	3.75625	3.67874	2.88583	2.81762	4.39313	4.67294	6.25912	6.94043	3.06682	3.70916	7.32261	7.7314	8.37334	8.58172	2.88099	3.11896	4.15178	4.13366	2.38291	2.72361	2.75158	2.8382	2.27663	2.44618	2.13432	2.38297	2.41596	2.55121	3.24985	3.29112	2.57674
Lman1	4.12193	4.38873	3.21454	3.31353	4.403	4.51434	3.3297	3.97525	4.47369	4.50689	3.24237	3.72474	3.37154	3.63083	3.15316	3.9759	3.87752	4.3706	3.18	3.2977	2.65369	2.63308	3.50147	4.22041	4.32377	5.48972	2.33333	3.14899	5.63865	6.87229	5.0207	6.40345	2.25877	2.517	4.09824	3.96475	1.63612	1.98914	2.80974	3.06991	2.43533	2.6951	2.10521	2.28686	2.50237	2.79533	2.98121	3.19448	2.37011
Srpr	4.1168	3.75942	3.51509	3.39551	4.2116	3.91075	3.91731	3.83333	3.82738	3.58626	3.6019	3.43308	4.37345	4.03956	4.20257	4.07375	4.49609	4.12494	4.85515	4.26106	3.08376	3.20429	3.46295	3.14334	3.24106	3.06822	3.86351	3.31039	4.24287	3.95611	3.80514	3.71937	2.57015	2.77823	3.56873	3.09419	2.43978	2.16143	3.84998	3.57333	3.02539	2.92282	2.40957	2.32029	3.69051	3.42355	3.27104	3.12738	3.19433
Itm2b	4.09753	3.78731	5.56916	5.58571	3.26544	3.10845	3.88861	3.32377	3.64824	3.17974	3.84877	3.45147	4.74222	4.37963	3.17735	2.78456	3.36417	2.98996	3.11991	3.01211	4.0724	3.57221	2.3646	2.31364	2.37905	2.30883	5.33074	4.60185	3.37484	3.17415	6.73105	6.13853	6.46992	5.63845	6.78355	6.05952	12.9846	12.8885	4.5653	4.39125	5.48074	5.61149	8.69812	8.56472	5.52962	5.83182	7.16159	6.64099	6.18186
Cavin1	4.09566	4.40586	4.62397	4.63977	3.31846	3.74796	2.75615	2.86429	6.53443	7.17461	4.07521	3.96684	3.87911	3.70387	2.64151	2.35746	2.86993	3.25983	1.94	1.66476	3.80334	4.46626	3.1987	3.35723	2.14338	2.22159	3.01621	3.35145	2.37234	2.87703	2.25263	2.16014	7.71297	7.38555	3.58232	4.42603	15.1235	15.0844	4.90196	5.24997	5.17277	5.2195	7.9212	8.8916	5.07031	6.1494	9.28591	9.31219	5.75324
Enpp1	4.08936	3.95638	4.48602	4.56224	2.70555	2.74931	1.45378	1.77132	3.30063	2.06055	3.97741	4.0051	1.94646	2.0681	1.3669	1.40962	1.82626	1.68746	1.72036	1.86785	1.41944	1.61394	0.673547	0.682998	1.09167	1.14285	1.48615	1.33109	0.878744	0.888017	0.923901	1.0025	2.41325	2.74249	0.833057	0.625187	2.53824	3.46152	1.52275	1.76942	1.52488	1.20581	0.859964	1.2421	0.992394	0.7913	5.83082	6.67683	2.17672
Rpl19	4.08377	3.48683	3.60947	3.48647	3.1345	2.69176	4.44596	3.60734	3.58759	3.45394	3.32445	2.89802	3.78572	3.33741	4.14732	3.41934	3.58646	3.12717	3.76001	3.24383	3.86498	3.20166	4.88833	4.15084	4.65075	4.00141	3.44784	3.1066	4.5276	4.02824	3.86297	3.59919	3.19209	2.97107	4.42769	4.18337	2.80012	2.3322	3.05244	2.57442	3.29556	2.6377	3.64232	3.62985	3.47585	2.9383	3.3146	3.10238	3.56035
Arpc2	4.08172	3.53006	4.19941	3.90347	2.71243	2.38514	2.60752	2.37655	3.47288	3.31095	3.88258	3.26573	3.49794	2.94644	2.59409	2.30961	2.55278	2.24529	2.47054	2.15374	2.92242	2.87012	3.06693	3.27455	3.22985	3.22127	3.62108	3.10765	3.41572	3.14471	3.95407	3.70601	4.52554	3.96698	4.55126	4.45119	8.19588	8.07429	2.77322	2.5664	2.45598	2.35391	3.21578	3.25305	3.07025	2.94817	4.45812	4.24904	3.37542
Ltbp3	4.07002	3.47955	4.80457	4.3999	3.02566	2.62462	2.9069	2.3451	2.63841	2.41753	2.78253	2.34088	3.3533	2.82631	1.81214	1.66953	2.66464	2.3674	2.18065	1.98538	3.23345	2.40751	1.0782	0.97002	0.760308	0.728638	2.54548	2.40616	0.650015	0.579687	0.512638	0.424554	3.06747	3.28461	1.66022	1.72024	3.29415	2.80157	3.60405	3.1543	4.70392	4.2302	3.23166	3.60445	3.94887	3.76041	4.18004	4.17659	4.49808
Col16a1	4.06874	4.0207	2.8498	2.76777	4.35355	4.26199	4.36488	4.37841	3.84991	3.15002	3.53361	3.22986	5.45775	5.22628	2.29321	2.70507	4.34847	3.95649	3.80663	3.73703	4.90186	3.90816	0.959591	1.11173	0.902919	1.11267	2.04468	2.47771	0.889267	1.17151	0.483641	0.600689	2.69075	3.03034	3.418	3.88284	0.508796	0.602868	5.1906	4.81232	2.93538	2.81478	1.20277	1.57815	5.33315	5.72842	1.97538	2.21831	3.46866
Eif4a1	4.0683	3.67837	3.57724	3.38395	3.2446	3.16503	3.8374	3.48321	4.60047	3.88618	4.51999	4.45683	4.12369	3.98829	4.07496	3.87175	3.0705	3.02934	2.87345	2.93318	4.92907	4.91962	5.52124	5.677	7.66523	8.39605	3.68051	3.606	8.08521	8.22265	8.73202	9.11778	5.24183	5.09725	8.04774	8.54576	4.29318	4.63772	3.57355	3.43256	2.97022	2.83109	3.56855	3.58188	3.89232	4.03024	3.93648	4.01837	3.77534
Srpx	4.06678	4.51826	1.67835	2.01474	5.46405	5.57687	7.74398	8.60658	5.29378	3.77248	6.05454	6.89001	9.43524	10.4218	4.7815	6.49742	9.66071	9.57857	8.20552	8.78988	6.71666	7.02938	2.31206	3.76149	2.70635	3.52133	1.6476	2.06052	3.59179	4.17195	2.41271	2.98424	1.91245	2.34172	1.54699	1.92426	0.373692	0.479378	5.7315	6.03781	1.25457	1.39874	2.37314	2.51265	3.99849	4.29098	1.51183	1.73202	3.79115
Herpud1	4.05847	3.44118	2.81472	2.59694	4.68619	4.57978	2.56253	3.14426	5.96439	4.18884	4.32267	4.28501	5.20265	4.73572	6.19623	6.22748	6.39402	5.76763	5.61428	4.42969	6.95736	5.57101	5.47337	4.22391	3.44093	2.90975	4.87192	4.39395	3.2761	2.79558	2.86111	2.77966	1.83421	2.04348	1.67435	1.5241	1.60587	1.55291	3.46053	3.59755	1.86252	1.91731	1.40943	1.61671	1.98597	2.53434	2.66922	2.65399	2.96474
Rpl22	4.05356	4.04808	3.50891	3.7926	3.21509	3.028	4.31015	3.84528	3.27647	3.79704	3.16364	3.18962	4.19796	4.03996	4.78616	4.39848	3.92518	3.77737	4.16113	3.99173	3.72772	3.86507	6.73961	6.21117	5.51611	5.07573	3.83104	3.89328	5.15252	4.89049	3.89379	4.10156	2.72414	2.59444	3.64822	3.72656	2.54275	2.51001	2.59334	2.47592	2.64153	2.41685	3.53131	3.55203	3.05693	2.92303	3.03449	2.89964	3.45952
Eif5	4.04732	4.18347	3.14219	3.31291	2.77217	2.65237	2.05527	2.12856	3.85358	3.71423	3.36998	3.19181	3.83266	3.63415	3.24453	2.94633	3.0936	2.74108	3.05569	2.70592	4.42417	3.98005	4.05611	3.66437	3.1202	2.92234	3.4557	3.11112	3.19739	2.65219	2.96946	2.66752	2.64622	2.65109	2.69129	3.02607	3.07514	3.06594	2.36777	2.32373	1.95411	2.05403	2.11955	2.21161	2.1522	2.29158	2.68776	3.02033	3.16277
Csnk1a1	4.0341	4.01444	3.85736	3.7895	2.59561	2.58673	2.43842	2.46572	3.5794	3.64375	3.77008	3.99688	4.32523	4.52721	3.89336	3.54961	3.6878	3.29435	4.55827	4.51317	3.40873	3.20229	4.6998	4.92331	4.19007	3.86881	4.19513	3.59837	3.94511	3.74332	4.09258	4.07211	3.40868	3.18699	3.32421	3.4464	4.59037	4.74249	2.39953	2.45371	2.93778	2.951	3.73319	3.65105	2.45296	2.36111	3.5932	3.62967	4.19905
Dag1	4.01882	3.71202	4.69095	4.62172	2.43525	2.498	2.44245	2.37154	3.63724	3.26574	3.00232	2.70059	2.35397	2.30909	1.79543	1.97706	2.34855	2.44881	1.60042	1.63154	1.97756	2.10405	1.98068	2.41576	1.5567	1.82996	1.99582	2.02507	1.50057	1.75381	1.3328	1.37701	2.67291	2.42779	1.61612	1.65348	5.40827	5.8993	1.96094	2.002	1.55905	1.62227	2.37727	2.32154	2.16886	2.41958	3.33326	3.27008	2.31859
Gpc6	4.00186	3.94998	2.5738	2.73948	2.18094	2.14967	4.53427	4.55086	2.83826	2.89182	3.47772	3.36389	5.03419	5.2989	3.41935	3.36806	4.21199	3.79183	4.79714	4.89675	3.95167	4.10598	2.51686	3.01216	1.87786	1.90634	3.62561	2.87048	1.57683	1.68711	1.18655	1.41391	1.3043	1.33591	0.559133	0.834814	0.936615	1.17918	1.75516	1.85215	1.21571	1.40144	1.39613	1.69042	1.13394	1.27885	1.31866	1.79585	1.63436
Ssr2	3.99417	3.78623	3.02701	3.01214	4.26198	4.37298	4.60611	4.42435	4.69374	4.6471	4.27986	4.64058	4.50627	4.47132	4.90034	5.37899	5.61958	5.52952	5.31877	5.05982	3.51798	3.26523	4.20832	4.34102	5.51051	6.04207	3.726	4.11352	7.11963	7.09259	7.40562	7.27238	3.15389	3.24554	5.07299	4.65814	2.30535	2.30676	3.19516	2.99322	2.88347	2.98733	2.49726	2.62624	3.46221	3.49934	3.09081	3.33675	2.95335
9530068E07Rik	3.99367	3.84192	4.05049	4.12358	2.77921	2.64068	3.25083	3.02561	2.9994	3.31251	3.58124	3.51539	3.61888	3.59642	3.25911	3.39232	3.251	3.14365	3.23436	3.26891	2.43116	2.78254	3.34096	3.48468	3.05267	3.11427	3.0556	3.1547	2.81078	2.95001	2.16712	2.42147	2.73808	2.63487	2.38259	2.48879	4.06038	3.86218	2.08539	2.14453	1.92731	1.87818	2.69871	3.03933	2.34345	2.57612	3.07861	3.16555	2.63933
Rpl27	3.99355	3.9993	3.58372	3.81276	3.40891	3.2702	4.33197	3.94449	4.24954	4.21734	3.51338	3.74334	4.00912	4.10322	4.51235	4.53552	3.75173	3.90345	3.95766	4.1604	4.48774	4.02376	5.71349	5.90212	6.11195	6.63954	4.32728	4.29636	6.70438	6.80099	6.31691	6.76173	3.74523	3.87167	5.8329	6.51717	3.42533	3.48945	3.43371	3.34551	3.46052	3.38494	3.70407	4.04332	3.73789	3.79588	3.85951	3.83534	3.6909
Mbnl2	3.99351	3.68892	3.83352	4.0211	2.51266	2.38989	2.7626	3.30267	3.32673	2.87063	2.36028	2.47128	2.94701	3.01455	2.74328	2.82179	2.56126	2.57571	3.08648	3.02835	2.63985	2.63644	3.04191	3.073	2.17445	2.1423	2.71089	2.90683	2.50959	2.47711	2.27161	2.45353	1.98922	1.8567	1.5835	1.72044	2.29703	2.61579	2.35282	2.4104	1.97938	1.83241	2.05037	2.17677	2.13268	2.15071	2.75435	2.90437	2.7482
Eif4g1	3.98973	3.62518	3.67907	3.36619	3.25435	3.02173	3.52805	3.23863	3.78365	3.38514	3.30272	3.17287	4.02484	3.82667	3.29605	3.36227	3.61711	3.24157	3.4412	3.28606	3.34328	3.19561	3.46707	3.4957	3.87236	3.83251	3.75758	3.42841	4.28102	4.10504	4.12206	3.80529	3.163	3.06307	3.76851	4.04311	4.07052	3.76493	3.21464	2.92908	2.80281	2.72599	3.25205	3.04526	3.34027	3.57273	3.33394	3.20199	3.35932
Rab2a	3.98634	3.47982	3.64934	3.34631	3.41327	3.16709	2.67905	2.89633	4.66081	3.35446	3.26906	3.14714	3.67036	3.26961	3.31417	3.25877	3.40475	3.15627	3.13151	2.91705	3.1977	2.58741	3.39817	3.33411	3.20893	3.30218	3.66609	3.35302	3.69546	3.6487	3.77549	3.38044	2.61955	2.45769	3.16491	2.80036	3.49718	3.74485	2.92293	2.91772	2.70893	2.61844	2.90272	2.83516	2.95304	2.9557	3.28349	3.27975	3.07958
Eif4g2	3.97467	3.36259	4.17031	3.61859	3.18291	2.72814	2.99751	2.74057	4.14038	3.16006	3.56431	3.24294	3.51365	3.19324	3.6145	3.09347	3.18405	2.72773	3.37956	2.94297	3.64092	3.21305	3.59555	3.4135	4.21805	4.03362	4.55632	3.63064	4.62306	4.29241	5.72102	5.25943	4.60522	3.97786	4.67618	4.85641	5.45866	5.07889	3.52454	3.27804	3.05687	2.75327	3.99179	3.85835	3.57578	3.26039	4.50625	4.13194	4.2636
Creb3l2	3.96023	4.31537	5.29406	5.50172	2.76931	2.75152	3.19398	3.56509	3.12166	3.52901	2.82507	3.11738	3.03975	3.36098	3.48699	4.17115	3.11597	3.34981	3.60067	4.07777	1.85132	2.48364	3.93032	4.21169	2.36775	2.69636	3.07961	3.66308	2.7686	3.11331	2.00474	2.36798	1.34641	1.38249	0.870433	0.950975	1.63684	1.54956	1.5111	1.51066	1.03717	1.02981	1.36384	1.41247	1.28514	1.28264	1.84449	2.10209	1.65999
Zbtb20	3.94969	4.13277	4.48169	4.50304	2.64205	2.75346	4.27761	4.46812	3.67496	3.65592	2.35119	2.5066	4.22919	4.90359	3.87556	3.78855	3.62525	3.49833	4.54512	5.21581	3.31391	4.51851	7.65722	7.80281	3.13989	2.97982	3.77438	4.18363	3.45987	3.56226	4.67962	4.77702	1.95346	2.01444	1.01412	1.15951	2.44999	2.55052	3.44278	3.46336	2.39991	2.282	3.68677	3.33939	3.06118	3.08522	3.06999	3.41217	3.92638
Loxl2	3.94885	4.5166	6.63748	7.76188	8.88829	9.75039	3.17234	3.30801	5.97516	9.25242	4.10889	4.3168	1.26242	1.30233	2.67223	3.50921	4.76274	6.01928	1.97509	2.22779	1.14314	1.18837	7.74881	7.36796	4.77476	4.70007	3.52444	5.58463	4.50683	4.7768	4.5934	5.38146	4.89863	4.33486	9.63906	7.8145	5.76378	5.47377	2.75841	2.67573	6.5695	5.99827	3.95917	3.81002	4.60758	3.36609	5.83818	5.14672	2.54265
Fibin	3.92741	4.23458	8.11608	9.81144	8.19617	7.7156	5.63477	5.63315	4.05198	3.42445	3.62793	3.5548	2.28095	2.53286	3.31697	4.0649	3.81017	4.54598	2.56692	3.20639	2.59756	2.95135	6.55278	6.78124	3.7255	3.72984	1.46939	2.26197	3.59121	3.61954	2.37502	3.3236	1.16495	1.53219	0.465318	0.417381	0.245622	0.340756	4.59085	5.06615	2.14491	1.7266	0.717623	0.999549	1.68969	1.62667	4.289	4.62054	1.3729
Klf6	3.91051	4.05251	6.04768	5.45212	3.85868	4.8293	3.27752	4.83683	5.20404	5.6639	4.35707	4.73094	3.79406	4.66212	8.03168	10.1292	3.85072	5.49576	5.7001	7.28826	14.6908	14.6989	11.5428	12.9136	9.47207	9.70435	9.97773	9.01612	10.3522	10.0492	6.1459	5.80473	8.75217	7.30101	11.4798	9.56319	12.042	11.7994	6.60865	7.5203	8.95129	8.7277	20.8161	13.786	11.6353	9.97368	7.76797	7.87192	9.03434
Ssb	3.90181	3.29319	3.74234	3.36336	3.26319	2.82474	3.6612	3.3222	3.59824	3.23355	4.15777	3.73313	3.66562	3.18736	2.97397	2.91199	3.18355	2.82984	3.10845	2.63215	3.126	2.72535	2.9897	3.22056	4.04688	3.96506	3.17896	3.01419	3.54709	3.52143	2.67705	2.82208	3.89892	3.66804	3.19838	3.06289	3.46521	3.50716	2.8502	2.55528	2.33102	2.0974	2.78452	2.8456	2.5416	2.48938	3.32899	3.19371	3.08181
Anxa2	3.89755	3.75162	4.17059	3.52869	2.50283	2.18251	1.99943	1.96357	6.40863	5.63914	3.7043	3.62363	2.66315	2.56061	3.84942	2.93528	2.50854	2.48855	2.72016	2.41859	1.53055	1.85527	5.46079	5.01684	5.06201	4.61959	3.92923	3.33565	5.5052	6.13109	6.76764	6.77951	7.80542	6.02721	6.32476	6.6875	15.4241	15.7715	2.19236	2.01445	3.5616	3.085	5.82702	5.62743	4.3912	4.43992	8.09062	7.3018	3.67376
Insig1	3.89428	4.01985	2.6836	2.52868	3.19891	3.3436	1.37323	1.843	5.36054	4.51525	6.83435	6.97065	4.91351	4.81526	6.10671	6.19573	5.91825	5.97891	4.57206	4.88543	3.71673	4.12307	8.32502	8.2157	6.47695	6.66438	4.20585	3.46898	6.1821	5.51255	5.95318	5.41305	1.49394	1.65032	1.506	1.51921	1.3821	1.71159	2.2751	2.93893	0.884872	1.08984	0.557021	0.738576	2.06409	1.97014	1.67056	1.75956	1.69676
Glg1	3.89343	3.89338	4.52057	4.69897	2.96896	2.95658	3.39353	3.58523	3.3703	3.2695	2.92295	3.07543	3.79117	3.884	3.15298	3.26253	3.32142	3.18488	3.28376	3.2261	3.11606	3.21675	4.42123	4.76599	2.75515	2.78926	3.04662	3.15743	2.62681	2.83773	2.27024	2.23543	2.79523	2.87462	2.90086	2.94976	3.61068	3.35295	2.87643	2.8902	2.78921	2.84398	3.2766	3.31204	3.21756	3.32412	3.42654	3.71644	3.52018
Picalm	3.88512	3.48179	4.03249	3.93218	4.12741	3.75004	3.0855	2.74113	4.65013	2.82881	3.18807	2.87818	3.49862	3.5035	1.70096	1.64966	2.98795	2.72262	2.70723	2.70264	3.60439	3.70832	1.84309	1.97373	1.51101	1.52441	1.54329	1.5342	1.57026	1.54028	1.69036	1.66484	3.66989	3.83964	3.79729	3.9549	4.73849	5.0137	4.18338	4.31417	2.91855	3.00893	3.40374	3.43892	4.33592	4.41698	4.49156	4.897	4.26699
Maged1	3.87495	3.85977	3.56175	3.53498	3.71888	3.56719	4.61272	4.09885	2.77337	3.1773	3.67058	3.83415	4.47979	4.56156	4.32286	4.42587	4.63221	4.24453	4.68427	4.78055	3.46108	3.72376	4.16526	4.42533	3.03518	3.30665	3.98229	4.01629	3.07983	3.43401	2.53579	3.12319	2.42532	2.5642	3.47848	3.62814	1.42801	1.52332	3.34226	3.44493	2.60657	2.99195	2.97313	3.05183	3.16418	3.52876	2.73586	2.86568	2.9789
Fkbp10	3.87332	3.88644	3.17483	3.24815	4.59029	4.42993	4.23255	4.20381	4.23959	4.44859	3.31323	3.46935	3.91105	3.82004	3.98634	4.13845	4.73083	4.7555	4.38147	4.02723	3.47999	2.83649	3.74871	3.96625	3.3322	3.63137	3.17164	3.43102	4.49181	4.63821	4.31177	4.67354	2.58439	2.63833	5.58571	4.42511	2.36724	2.22712	3.34693	3.43771	3.40366	3.26267	2.45221	2.47932	2.79135	2.65949	3.60863	3.6241	2.74365
Septin7	3.87184	3.42099	3.9464	3.59514	2.70769	2.38788	2.52839	2.4312	3.07572	2.78841	4.0981	3.75207	3.33333	2.99293	2.11754	2.03595	2.29667	2.03959	2.09841	1.97427	2.29362	2.42843	2.26837	2.3575	2.67602	2.64083	2.54649	2.2734	2.22793	2.23797	2.48	2.6001	4.97426	4.49979	2.67388	2.70336	4.95358	4.81429	2.92204	2.90156	2.67275	2.6193	3.04455	3.0578	2.89493	2.91532	4.05725	3.96236	3.45697
Rhoa	3.86091	3.40921	4.34136	4.03107	3.31047	3.16206	3.16803	2.8956	4.63926	3.55064	4.21747	3.75925	3.74315	3.24476	2.75547	2.61526	2.88103	2.58452	2.39722	2.19532	4.23872	3.76641	3.08118	3.22293	3.571	3.45771	3.47824	3.37897	3.72046	3.59014	5.17342	4.52175	5.16155	4.91549	3.78663	3.86198	10.8808	11.2691	3.65178	3.71884	2.89814	2.86899	4.28016	4.10856	3.63827	3.89434	4.88319	5.05142	3.63489
Ugdh	3.85305	4.28814	3.66872	3.81037	1.75731	1.87262	1.60733	2.16336	4.70725	5.25977	4.02826	4.79198	3.9553	4.94462	4.90915	4.64682	2.49429	2.87934	5.68632	5.46237	2.4949	3.06049	7.59825	7.95959	7.6901	8.37506	3.76615	4.37573	7.56752	8.28155	8.10994	8.06483	2.48428	2.04513	1.99584	1.61132	9.59881	9.19322	0.821566	0.786966	0.773154	0.678292	2.0969	1.64913	1.29489	1.19452	1.7319	1.86243	1.41154
Gnai2	3.83331	3.84021	4.65361	4.67475	3.60481	3.37878	3.83304	3.64455	3.19882	3.39397	5.16762	4.86189	3.98987	4.01645	4.00191	3.69726	3.36015	3.35095	4.15914	3.88461	3.98549	3.49471	3.98333	4.17232	4.25039	4.15708	4.56426	4.42843	4.2349	4.26891	3.91405	4.00971	5.68633	5.55898	5.91917	5.79173	6.42453	5.58297	3.86082	3.80135	4.00119	4.07546	4.45101	4.53197	4.38345	4.34422	4.94691	4.69762	4.94759
Hnrnpu	3.81286	3.19802	3.71413	3.41768	2.63556	2.19376	3.81103	3.50517	3.96255	2.97168	5.70221	5.31265	4.01529	4.00527	4.80915	4.1359	3.05881	2.74599	3.27622	3.04233	4.73758	4.28912	6.27368	5.78731	6.86214	6.51338	4.79242	3.98323	5.67659	5.07062	5.02246	4.72635	5.49131	4.84618	3.82253	4.21793	4.15227	4.24614	2.84903	2.74357	2.37902	2.18016	3.69526	3.65333	2.80787	2.73421	3.32902	3.19569	3.22723
Ywhab	3.8095	3.09263	4.02067	3.65383	2.74031	2.37229	2.90779	2.61314	3.60531	2.54008	3.57948	3.06765	3.34173	2.84543	2.30217	2.18575	2.4976	2.13647	2.15816	1.85182	2.78682	2.51714	2.26923	2.43276	3.33418	3.40741	2.90666	2.57679	3.71832	3.57311	4.02046	4.24249	3.95734	3.38751	3.55628	3.45009	6.5999	6.3846	2.58052	2.39819	2.32041	2.08844	3.62324	3.53761	2.4771	2.55734	3.6995	3.55329	3.42648
Sec31a	3.80362	3.80732	4.08394	3.9795	3.52555	3.49597	3.67342	3.52943	3.67808	3.23743	2.48912	2.5182	3.64043	3.64807	3.38544	3.5704	3.44713	3.50653	3.22191	3.39091	3.08731	2.57996	2.97883	3.17958	2.54235	2.773	3.44902	3.47251	3.78997	3.83516	3.5649	3.84584	2.3299	2.35627	3.83462	4.14371	2.52435	2.78613	3.6178	3.47297	3.06946	3.09503	3.12797	3.24373	3.20739	3.36897	3.51149	3.52634	3.06457
Nt5e	3.78183	5.57814	6.82125	8.60981	3.14458	3.44582	1.12542	1.95879	1.84072	3.89954	1.54605	1.877	0.985341	1.26628	0.97746	1.09625	0.942631	1.50284	0.762631	1.03902	1.05941	1.23156	0.916434	0.864246	1.0325	1.12308	2.07701	3.14805	1.95492	1.74996	4.63957	4.69975	0.963275	1.2842	0.560191	0.646412	0.409048	0.708823	1.70211	1.79917	1.05131	1.03706	0.805769	0.953527	1.0963	1.21899	3.73071	4.48334	1.6083
Wwp2	3.76487	2.567	3.23057	2.7018	3.30856	2.52805	5.281	4.40112	4.7435	2.92884	3.76804	3.51255	3.38524	2.72784	4.90666	4.16187	3.77396	2.98924	4.09779	3.67942	3.15573	3.29834	4.35269	3.94989	3.64616	3.24982	4.08814	3.49511	3.27788	2.94958	2.33124	2.16999	0.733797	0.897093	0.569276	0.643309	0.524715	0.76772	1.74182	1.79442	0.476302	0.437278	0.440649	0.589048	0.725342	0.827224	1.22433	1.363	0.858427
Stard4	3.76198	3.39618	2.3854	2.2007	2.16045	1.87171	0.837202	1.02517	3.37611	2.77	4.80407	4.42418	3.25336	2.83374	2.50065	2.38786	2.61139	2.13772	2.14488	1.98518	2.08061	1.62903	3.75478	4.02949	3.6453	3.68248	1.78192	1.58966	2.36143	2.21422	2.66321	2.53084	1.14809	1.4283	0.885016	0.984814	0.434856	0.714052	1.38471	1.49348	0.449639	0.529582	0.272734	0.391285	1.1751	1.0821	1.29996	1.28584	1.35028
Scrg1	3.75837	4.94819	3.49138	4.81799	6.71175	6.72228	5.68846	5.6238	4.45744	5.09298	4.05394	4.7687	2.81372	3.51409	6.20746	6.87483	6.83552	7.65696	6.49571	6.8602	1.81292	2.96041	5.41081	5.45679	5.19532	5.4596	1.92982	2.62507	5.593	5.76817	3.32314	4.02041	0.459434	0.775561	0.152971	0.228927	0.283366	0.352192	1.64286	1.91647	0.389579	0.417473	0.160663	0.34208	0.183868	0.319554	1.24032	1.67898	0.550618
Srsf11	3.75786	3.50173	3.53853	3.34835	2.85891	2.42196	4.09131	3.69569	3.08911	2.71356	3.20715	2.85613	4.18489	3.80352	3.55534	3.29785	3.44122	3.06662	3.68579	3.39119	3.62158	3.20017	3.01877	2.95103	3.04534	2.83642	4.05865	3.55823	2.87963	2.77391	2.27559	2.31443	2.64951	2.42602	2.46846	2.57057	2.50166	2.419	2.81921	2.69075	2.31495	2.21133	3.11343	2.88502	3.05966	2.8474	2.60982	2.56805	3.33509
Eid1	3.74557	3.86526	4.4362	4.80573	3.43994	3.22361	4.42579	4.30697	3.12647	3.89852	2.9255	3.01384	3.35658	3.53267	4.87709	4.94311	3.97985	4.17813	4.01023	4.0702	3.46999	3.47636	5.52027	5.82192	3.94957	3.93166	4.18382	4.12493	3.92756	4.12212	3.06596	3.24787	1.77245	1.8254	2.07224	2.2466	2.09372	1.98028	2.48439	2.25782	2.27104	2.05511	2.62253	2.8959	2.21842	2.19177	2.31198	2.36393	2.36675
Igf2r	3.72764	4.23913	3.64698	4.12655	3.14792	3.42814	3.9383	4.37359	3.42227	3.77203	3.70511	4.29363	4.95681	5.44718	4.94241	5.4974	4.12169	4.43882	4.97629	4.95537	4.06422	4.3282	3.48247	3.50243	2.70377	3.0417	4.6936	4.47825	2.45191	2.80603	0.967251	1.25132	3.27711	2.97798	2.7666	3.11102	3.32866	2.98675	2.92418	2.92946	1.29937	1.11541	3.59204	3.52892	4.23871	4.3477	2.92004	2.83953	3.7114
S100a6	3.72667	4.27406	4.35506	3.55968	3.9759	5.03598	1.14237	2.18838	12.0129	15.505	4.4108	4.96997	2.99853	2.89193	2.24588	2.35174	3.80938	4.64451	2.36101	1.9206	0.720133	2.40266	1.90831	2.83267	1.81442	2.6246	5.59163	7.05802	2.81337	5.72707	7.14351	9.17564	14.0157	10.6954	5.95805	7.63933	64.6732	67.3583	3.8562	4.42944	5.92284	4.3741	12.6388	13.1503	7.54063	6.7471	17.5953	17.1776	7.27725
Pgk1	3.72616	4.31353	3.1402	3.47908	4.10307	4.47883	3.13067	3.16368	4.90372	5.63547	5.18886	5.38257	2.28841	2.6062	5.16034	4.55909	4.10744	4.35386	3.14372	2.87431	1.84194	1.97985	17.2902	16.6287	16.3812	15.2003	1.16458	1.57187	15.3731	15.2203	12.6536	13.1402	2.39483	2.66869	1.71653	1.79243	2.17884	3.04725	1.71989	1.94617	1.02192	1.05997	0.833871	0.934194	0.939662	0.979611	2.92944	3.28374	1.32831
Reep3	3.72401	3.62896	4.03677	3.89551	2.39948	2.51711	2.46456	2.72023	3.32094	3.39353	2.42564	2.22502	2.98902	3.11948	1.77043	2.02233	2.31765	2.50045	2.20293	2.22635	2.37745	2.31714	1.23266	1.26359	0.790994	0.871654	2.55274	2.75003	0.895935	1.02371	0.766401	0.798908	3.31889	3.02192	3.13156	3.36983	5.05021	4.98561	2.66568	2.72153	2.46423	2.13101	3.98641	4.0315	3.39951	3.42234	4.44632	4.32149	3.61243
Dek	3.71145	2.75057	3.54251	3.04599	2.28448	1.83111	2.95002	2.55528	2.43818	2.79178	7.94794	6.60019	3.14	2.80643	2.82364	2.44281	3.12122	2.35544	2.71356	2.27821	2.78531	2.57185	2.42119	2.38141	6.70023	6.06835	3.08491	2.6924	2.09732	2.04309	1.21527	1.27111	6.48581	5.87948	1.74791	1.75426	2.14531	2.11168	1.89335	1.6451	1.53508	1.42713	2.04294	1.86497	1.89398	1.74974	2.35712	2.33813	2.3575
Eprs	3.70468	3.20277	2.63387	2.37864	3.06687	2.70731	3.0588	3.00584	3.07166	3.21929	2.18849	2.22057	3.68277	3.2699	2.97463	2.99112	3.74728	3.00185	3.24116	2.97117	2.34093	2.12422	3.70674	3.39591	2.75533	2.88901	2.50518	2.39411	4.59193	4.32712	4.99408	4.54071	1.85803	1.80658	3.30251	3.22431	1.74019	1.53168	2.6524	2.34602	2.26444	2.15769	2.13873	2.05361	2.74165	2.58706	2.24184	2.26241	2.43806
Hnrnpab	3.69812	3.52802	3.3621	3.20924	3.02726	2.89914	3.37613	2.77882	3.47806	3.21964	6.66594	6.09112	3.31589	3.29662	3.57818	3.48154	3.01651	2.86221	2.9881	2.80669	3.36198	3.3947	4.21863	4.37085	8.83603	9.26097	3.659	3.48133	6.39788	6.44051	5.42409	5.7228	6.05511	5.50316	5.27325	5.48487	3.64789	3.70526	3.04057	2.81135	2.72507	2.5238	2.89769	2.935	2.89565	3.01841	3.4482	3.43139	3.34129
Sumo2	3.69309	3.34957	4.03913	3.86021	3.40315	3.11225	3.60987	3.27067	3.12554	3.20688	6.05551	5.72252	3.48168	3.40697	3.12905	3.23719	3.22923	3.07116	2.78534	2.75095	3.32847	3.43524	3.79809	4.23535	6.27926	6.98732	3.46812	3.47446	4.16127	4.50146	4.12739	4.56718	5.84135	5.65068	3.63553	4.08159	4.31161	4.80198	3.21577	3.23637	2.6663	2.7457	3.73535	4.06283	3.06741	3.36705	3.90806	3.99604	3.45812
Nucb1	3.68576	3.71542	3.8497	4.05075	3.56623	3.75329	3.7474	3.93544	2.99496	3.81335	3.12623	3.31446	3.81491	3.57469	3.41978	3.63326	3.79052	3.8858	3.61771	3.52576	3.2006	2.70316	2.69987	2.84804	2.59573	3.06679	3.56403	3.75072	3.05219	3.44234	2.83595	3.08164	2.71904	2.76066	3.14711	3.09559	3.58358	3.2274	3.26519	3.1284	2.78705	2.64976	2.90367	2.98982	3.49203	3.18317	3.35849	3.38273	3.21183
Colgalt1	3.6842	3.97742	3.16691	3.47207	3.69677	3.91703	3.37187	3.572	3.09773	3.48171	2.91383	3.20671	3.38682	3.6352	3.34697	3.88798	3.77312	3.99047	3.44472	3.5201	2.74806	2.53187	3.19438	3.77418	4.2593	5.44959	2.77991	3.25716	4.9294	6.63677	4.77995	7.21109	2.90831	3.06231	3.25089	3.54507	2.27476	2.23718	2.92795	2.97663	2.9013	3.07522	2.77536	2.93657	3.49821	3.89824	2.96545	3.19804	2.79193
Rpl18	3.67664	3.33883	3.16319	3.18097	2.87578	2.61163	3.92784	3.42187	3.37441	3.43687	3.21085	3.1215	3.59675	3.24584	4.31641	3.67487	3.44477	3.11672	3.6009	3.13652	3.78207	3.04726	5.71016	4.82703	5.81157	5.02421	3.51664	3.04874	5.34707	4.80485	4.34892	4.36553	2.91909	2.718	3.91441	3.98108	2.35292	2.21471	2.51544	2.33829	2.40903	2.17385	3.12549	3.25431	3.08791	2.70646	2.79231	2.71927	3.26521
Tagln2	3.67255	3.01209	4.84376	3.9191	1.64899	1.47578	1.07202	1.02329	3.66957	1.74068	5.28104	4.49232	2.4491	2.26638	1.15681	0.875213	1.33566	1.06774	1.64902	1.32286	3.0636	2.8131	1.29353	0.831523	1.67847	1.34089	2.45648	1.50636	0.848951	0.692843	0.755188	0.574481	12.2317	10.1836	6.968	8.59364	15.3377	16.6335	2.51456	2.55889	2.95623	2.43323	5.18057	5.28547	3.48999	3.42169	7.80473	7.83089	5.39193
Ldlrad3	3.67112	4.08349	2.78435	3.00649	3.06069	3.15998	4.07371	4.32696	3.93431	4.25154	3.07637	3.39338	3.992	4.34008	2.24537	3.1236	3.91317	4.11777	3.04947	3.44486	3.00046	3.32832	1.09889	1.55323	1.63274	2.21374	2.65993	3.71914	2.40659	2.65303	2.12095	2.37379	0.928171	1.02093	0.72168	0.937829	0.405195	0.406737	1.87116	2.12317	0.556293	0.641567	1.06618	1.43827	1.09715	1.19314	0.809772	0.950948	1.50533
Mt2	3.65856	3.74489	4.51333	4.58074	17.2779	15.2977	0.833595	1.77348	9.44063	9.60129	5.15535	6.43926	5.92356	6.19355	3.16368	2.47885	3.79309	5.1647	31.6799	32.7912	3.79576	3.82768	5.14227	4.7466	1.89368	1.38394	3.08638	1.64702	1.89643	1.89462	3.40314	4.88524	9.47269	8.34115	2.27566	2.16041	9.32531	6.76811	2.71175	2.5925	7.53865	6.47926	29.2968	17.0475	1.17429	1.03477	9.85911	9.24547	47.8385
Scara3	3.65806	3.29842	5.25294	4.82586	1.02957	0.923835	3.52411	2.86415	1.33726	2.1071	1.6538	1.36893	4.81732	3.7947	1.63999	1.40745	1.66944	1.42114	1.61398	1.41884	3.33984	3.50929	0.35539	0.341434	0.385746	0.381461	7.69539	7.92941	0.167471	0.168022	0.113259	0.106912	2.02565	1.27475	1.40972	1.83998	8.33101	6.06161	1.67419	1.62735	0.437255	0.356106	2.88603	2.63402	1.11499	1.33031	1.03854	0.965577	1.64326
Cbx3	3.64764	3.33825	3.60012	3.50595	3.3156	3.10671	3.4345	3.2536	3.50541	3.23969	6.17871	6.05708	2.95571	3.0402	3.34466	3.65448	3.27849	3.36956	2.93127	3.03248	2.56193	3.12669	3.61962	3.91833	7.04392	7.35814	2.99263	3.05733	4.2047	4.52892	2.85505	2.82154	4.90773	4.7929	2.92323	3.28416	2.58999	2.44355	2.47709	2.50585	2.0921	2.12251	2.8744	2.97256	2.51761	2.63065	3.00884	2.81714	2.66854
Srsf5	3.6234	3.29678	3.65137	3.54668	2.8087	2.4488	3.33716	3.06174	3.18587	2.77184	3.17966	3.01998	3.68674	3.70983	4.0498	3.75712	3.39711	3.04268	4.06416	4.07655	4.11291	3.38918	4.75804	4.57778	3.79163	3.73585	4.47351	3.49054	3.63933	3.64953	3.64282	3.84601	2.74772	2.55316	2.69089	2.85799	3.96061	3.6183	2.81979	2.96737	2.41587	2.34964	3.87413	3.73964	2.61182	2.76587	3.07782	3.18006	3.14403
Atp5a1	3.62067	3.4745	3.41039	3.27845	2.89831	2.84212	3.19796	3.11477	3.10212	3.30538	3.23213	3.27578	3.7112	3.61613	3.55474	3.70438	3.37337	3.3984	3.32541	3.22539	3.12055	2.91629	3.25763	3.25554	3.97916	4.37366	3.49229	3.71839	5.02436	4.98211	4.82396	4.81644	3.72275	3.4488	4.82743	5.17892	3.95499	3.81021	3.17123	2.99446	2.93009	3.19424	3.6171	3.76123	3.77084	3.76195	3.56468	3.404	3.69445
Kmt2e	3.61428	3.13084	3.89708	3.32419	2.16583	1.78077	2.37904	2.0934	3.03957	2.06415	2.50917	2.28118	3.66324	3.33518	2.49365	1.82633	2.68385	1.91501	2.1052	1.85134	3.32903	3.39156	3.47478	2.75385	2.52068	1.85261	2.73532	2.35958	1.86036	1.58837	2.20813	2.11872	1.89957	1.77942	1.69901	1.80585	2.56343	2.84347	2.14287	2.07616	1.56554	1.40355	2.2273	2.30456	2.38897	2.45815	2.75598	2.67484	2.75187
Cltc	3.61417	3.44907	3.61945	3.43033	2.66384	2.42879	2.35538	2.55742	3.39336	2.90611	3.09405	3.06803	3.58126	3.60256	2.25416	2.35908	2.4405	2.37637	2.14549	2.18656	3.13827	3.06067	2.71652	2.77277	2.52049	2.56242	2.55614	2.47353	2.78741	2.8199	3.49522	3.2751	2.86809	2.69113	2.9536	3.19886	4.42164	4.74122	2.39956	2.53442	2.02315	2.01303	2.8802	2.87932	2.84444	2.92915	3.39194	3.15348	2.85362
Septin2	3.60792	3.25467	3.73054	3.72635	2.6588	2.56469	2.2238	2.32702	3.41322	2.54335	2.51423	2.47115	2.95615	2.81936	1.52325	1.73521	2.16082	2.05993	1.75703	1.71695	2.59284	2.32013	1.83247	2.16352	1.60806	1.90563	2.08248	2.23824	1.68865	2.15892	1.83228	2.1419	3.65875	3.58996	3.64771	3.89898	5.83884	5.33607	2.81492	3.04705	2.78773	2.85845	4.49618	4.34394	3.30331	3.67757	4.00287	3.99222	3.51854
Nsa2	3.60222	3.67918	3.89571	4.11435	2.7674	2.56827	3.99934	3.68014	3.09113	3.50375	2.99591	2.98348	3.86092	3.4201	3.61157	3.24442	3.13905	2.83851	3.25202	3.09091	3.55142	3.60495	4.71264	4.282	3.56849	3.2296	3.57168	3.32793	3.17267	3.18508	2.57583	2.56282	2.88305	2.81446	3.0798	3.41851	3.15392	3.13979	2.76292	2.58964	2.90349	2.47837	4.16366	4.24425	3.46009	3.3654	3.3531	3.34156	3.84617
Rpl8	3.60116	3.1873	3.26103	3.23879	2.83651	2.65748	3.9879	3.22075	3.69239	3.24426	3.30888	2.94531	3.68759	3.21356	4.22654	3.466	3.30973	2.94442	3.56815	3.03437	3.52013	2.97635	5.16974	4.39638	5.16644	4.63883	3.60751	3.13833	5.31989	4.60741	4.48635	4.27368	3.54082	3.19251	4.72188	4.21527	2.81715	2.3137	3.12243	2.76034	3.23203	2.65191	3.60365	3.46052	3.52327	3.09978	3.45455	3.20095	3.69854
Tpr	3.57584	3.14899	3.83213	3.39473	2.41877	2.15594	3.70861	3.57793	3.02857	2.94443	4.12723	3.9539	3.27624	2.97289	3.01005	2.9409	3.22718	2.71113	2.70078	2.46005	2.96166	2.08925	3.47011	3.26293	4.07859	3.6793	3.2811	2.90268	3.27243	3.03318	2.45945	2.39479	3.84046	3.07708	2.57189	2.5091	3.45065	3.2606	2.05966	1.86891	1.90658	1.71265	2.56082	2.38586	2.24779	1.96126	2.47422	2.33454	2.27215
Hnrnpa1	3.57568	3.12881	2.93219	2.71774	2.43346	2.06902	2.73091	2.44838	3.42174	2.73951	4.07687	3.91329	3.29466	3.3131	3.7697	3.35787	2.76722	2.53852	3.17975	2.84673	3.78016	3.8731	4.03258	3.7798	5.35297	5.13979	4.18098	3.54747	4.12493	3.96692	2.71811	2.65011	3.37405	3.26946	3.97451	3.99972	1.71377	1.64576	2.11902	2.22731	1.9086	2.036	2.38505	2.66701	2.98869	2.88926	2.37206	2.38749	3.2169
Hnrnpf	3.57502	3.44378	2.98121	2.85983	2.62109	2.35535	2.38898	2.35314	2.83688	2.91566	4.18526	4.02692	3.45937	3.36185	2.86259	2.74385	2.77078	2.56462	2.69789	2.4655	3.25411	2.94766	3.05126	3.25994	4.49086	4.62622	3.00409	2.80538	3.56978	3.737	3.07399	3.14271	3.57427	3.38405	2.87029	3.27035	3.10328	3.18868	2.22349	2.197	1.75051	1.79583	2.39544	2.52567	2.28744	2.36589	2.53226	2.48516	3.01501
Son	3.57105	3.11201	3.88227	3.44745	2.57585	2.25702	3.64534	3.30012	2.80569	2.64659	2.86061	2.66768	3.42486	3.10465	3.11351	2.77073	2.83721	2.42696	2.69448	2.43953	3.70449	3.61442	2.73368	2.53122	2.33973	2.33698	3.8034	3.38278	2.37022	2.2251	1.89532	1.91323	2.51497	2.23546	2.47231	2.28443	3.31272	2.92385	2.6634	2.47474	2.21637	2.12338	3.3333	3.02173	2.51456	2.48039	2.95857	2.65965	3.51556
H1f2	3.57031	3.00925	1.85695	1.83279	3.59572	3.9717	3.18478	3.88515	9.18002	12.3015	6.31649	6.47992	3.68831	4.05104	21.4694	21.1426	11.8505	11.8179	10.146	11.4405	1.60618	1.91556	30.856	30.5669	13.497	10.4233	14.124	12.5944	21.8374	21.0764	12.63	12.786	1.92971	1.62452	1.48601	1.58394	1.86457	1.76532	1.20683	1.59926	0.746637	0.730144	1.17269	1.15281	1.14318	1.73382	1.76678	1.25279	1.14306
Srrm2	3.56996	3.22391	3.40207	3.28931	1.88481	1.6479	3.30772	2.67645	2.32421	2.05041	2.86321	2.45947	3.56586	3.10048	2.81504	2.3277	2.49329	2.01977	2.5936	2.30677	2.33289	2.43587	3.05827	2.92708	2.68425	2.55257	3.03201	2.32922	2.40002	2.26548	1.94547	1.90682	1.93182	1.7094	1.87626	1.89462	2.22285	2.0296	1.90721	1.87823	1.4326	1.39879	2.37596	2.21518	1.98626	1.91301	1.93522	1.8982	2.48123
Sf3b1	3.56818	3.42134	3.33093	3.42091	2.5028	2.32129	2.84028	2.6925	3.07714	2.39505	3.02148	3.00345	3.65946	3.56531	2.97564	2.83246	2.92055	2.67077	2.94787	3.00849	3.75036	3.39363	3.10367	2.87314	2.9832	2.85309	3.34168	2.93154	2.50784	2.48427	2.0334	2.09721	2.51619	2.27979	2.04882	2.33069	2.63893	2.65149	2.44667	2.31207	1.84435	1.84705	2.82286	2.58027	2.43984	2.37143	2.45892	2.45267	3.00563
Aplp2	3.56796	3.37438	4.15037	4.1457	1.44771	1.41046	2.0771	2.09916	2.31784	2.1681	2.56992	2.43165	2.79046	2.75646	2.57102	2.19362	1.87574	1.7866	2.25474	2.11207	2.75635	2.18284	3.34122	2.56438	2.26843	1.72384	2.76282	2.72761	1.83043	1.53247	1.41617	1.3288	1.60256	1.73351	1.56425	1.89202	2.2569	1.94899	1.44324	1.44111	0.955425	1.08562	1.94422	1.96231	1.50377	1.55423	1.97188	2.01996	2.23355
Ftl1	3.5678	3.3253	3.7349	3.26692	3.60514	3.30981	3.68618	3.06528	3.38661	3.26272	3.49077	3.22054	4.26188	3.70778	3.95771	3.24006	3.74193	3.23172	3.74891	3.29703	4.76204	4.90297	8.05899	7.22636	5.50802	4.79758	4.72983	4.18882	5.09193	4.47289	6.67744	6.44933	4.74907	4.03171	6.73126	6.04284	6.51202	5.84451	4.22599	3.83601	4.3438	3.80095	5.08984	4.93067	5.54271	4.85629	4.78493	4.24636	4.55381
Stat3	3.54752	3.21436	3.35084	3.26904	1.72114	1.60426	1.53011	1.84341	1.82994	1.63321	2.01002	1.98574	3.67881	3.59092	1.72861	1.78504	2.14942	1.76615	3.62659	3.47262	2.83179	2.37812	1.51893	1.52574	0.966394	1.0269	2.17537	1.95901	1.50372	1.46657	1.93251	2.10657	1.80841	1.72723	2.22198	2.25929	2.32281	2.26839	1.83331	1.99681	1.86293	2.10009	2.31153	2.56468	2.33608	2.24039	2.28953	2.4846	4.01842
Cst3	3.5229	3.85305	3.87708	3.89042	4.101	4.26184	5.29564	5.3079	4.04048	3.75825	4.73173	5.33504	5.224	5.27449	3.18201	3.56175	3.58969	4.29288	3.53952	4.27338	4.86293	4.52842	3.99238	5.68211	3.08206	3.08687	2.15187	2.39821	2.87828	2.75253	4.62663	5.30646	5.02672	4.46487	3.251	2.83926	4.72547	4.72381	4.44025	4.97122	3.2758	2.91069	6.43269	6.3878	3.89308	3.61433	4.90039	4.18268	5.89033
Csde1	3.52135	3.26584	3.30038	3.14221	2.52236	2.42563	2.33158	2.28752	3.0677	2.91883	3.02132	2.75828	3.18429	3.11347	2.80927	2.61727	2.7107	2.50307	2.74432	2.64733	2.80203	2.51379	2.91787	2.89768	2.71474	2.6446	3.21882	3.02086	2.69914	2.60225	2.46134	2.25927	2.99331	2.81448	2.99155	3.08338	3.39382	3.49842	2.35689	2.32209	2.10405	2.05395	2.55436	2.54114	2.42455	2.41513	3.04962	3.07486	3.00501
Golim4	3.51979	3.08501	4.05405	3.86378	3.07162	2.73829	3.14859	2.71608	3.27482	2.07048	2.57967	2.23595	2.63316	2.49713	1.99336	2.23542	2.68327	2.55315	2.20409	2.21815	2.26656	2.14693	1.94243	1.89537	1.81611	1.72887	1.92874	1.93645	1.9166	1.87107	1.46283	1.43648	2.41587	2.1828	2.03393	2.0929	4.40634	3.72387	2.5593	2.56533	2.2671	2.38624	2.63745	2.47599	2.07416	2.19534	3.32314	3.3085	2.48336
Fus	3.50905	3.33115	3.49208	3.06475	2.61207	2.20734	2.79274	2.44864	2.45147	2.38031	4.33165	3.90592	3.35082	3.30236	3.37715	3.02118	2.94752	2.6373	3.29957	3.09869	3.08283	2.78661	3.40098	2.98219	4.47331	4.18852	3.47667	3.14642	3.25383	3.02938	2.83177	2.62118	3.39528	3.24711	2.85425	2.99833	2.68311	2.60148	2.1143	1.95982	1.8641	1.81528	3.04522	2.96713	2.36114	2.37071	2.64181	2.38611	2.95942
Rac1	3.50146	3.45305	3.98341	3.95629	2.72835	2.62557	2.69602	2.47097	3.57126	3.40564	3.83191	3.72023	2.99426	3.0458	2.3851	2.44548	2.3928	2.41054	2.29939	2.28278	2.80672	2.73792	3.19319	3.74167	3.7757	4.06943	2.66121	2.91583	3.32954	3.48604	4.45114	4.29716	4.44475	4.4328	3.35325	3.42235	7.42827	7.31219	2.72874	2.74434	2.51221	2.51606	3.53314	3.63237	2.65213	2.77501	4.07013	3.89588	3.18505
Nfatc2	3.50138	4.60336	1.59493	2.05724	2.01263	2.03512	1.37258	1.65518	4.07592	3.99267	2.71971	2.77808	4.08003	4.50656	2.78318	2.11852	4.01566	3.04684	5.84069	4.98514	1.74172	2.0554	3.20507	2.06035	1.99224	1.08526	1.51896	1.46634	1.60116	1.24682	1.5183	1.65263	0.833	1.07851	0.783712	1.2323	0.879437	1.1308	1.13987	1.29512	1.13155	1.71971	0.754121	0.995102	1.35163	1.42309	1.35727	1.94778	2.11686
Serf2	3.50129	3.77379	3.00246	3.26817	3.92697	4.07054	3.87005	3.97679	3.48559	3.91022	3.31844	3.52962	3.56174	3.69138	4.24905	4.65389	4.329	4.64319	4.11859	4.25145	2.90986	3.14777	3.97841	4.4969	3.63354	3.88586	3.33062	3.66729	4.39334	4.68239	4.18174	4.53315	2.66021	2.97958	3.86185	3.65916	2.70617	2.64241	3.53915	3.56997	3.50413	3.7063	2.63859	3.05741	3.11464	3.27552	3.08667	3.42089	2.8336
Cox7c	3.49564	2.61176	3.47234	2.83351	3.0884	2.51662	3.90138	2.86767	3.36066	2.77633	3.88522	3.07133	2.97412	2.64984	3.20809	2.67129	3.0818	2.68578	3.08281	2.61295	3.11097	2.63953	3.42902	3.03986	4.44854	4.13896	3.32759	3.04824	4.05983	3.5959	4.11922	3.88215	4.01234	3.33132	4.05104	3.76764	3.6314	3.61823	2.80045	2.39372	2.74936	2.19495	2.97471	2.60593	2.53122	2.15228	3.63925	3.18078	2.46942
Actr3	3.48401	3.43085	3.09858	2.9391	2.57715	2.57091	1.93258	1.9777	3.92592	3.83704	4.5588	4.83691	3.20527	3.34907	3.23764	2.97786	2.36468	2.38987	2.82772	2.7988	2.93449	2.87329	4.13654	4.21668	4.80638	5.26748	3.9858	3.79268	4.16094	4.41219	4.85422	4.81872	5.21464	5.24062	4.63389	5.20812	6.79029	7.42558	2.79283	2.94442	3.03095	3.04545	2.60106	2.80682	3.02852	3.12099	4.6772	5.05297	3.37932
Atrx	3.47425	2.94956	3.66647	3.11591	2.23764	1.84291	3.29447	2.7522	2.19257	2.04722	2.9843	2.55119	2.88784	2.68138	3.19476	2.70306	2.70002	2.16557	2.74832	2.57399	2.61015	2.65539	3.04564	2.7673	3.01204	2.53852	3.44561	2.86137	2.34516	2.09654	1.28025	1.34484	2.61484	2.21432	2.39223	2.4084	2.6491	2.5501	2.21915	2.0542	2.03827	1.81157	3.2397	3.04693	2.4204	2.34358	2.61484	2.41883	2.94499
Copb2	3.46746	3.25457	2.83875	2.83472	3.38252	3.14953	3.25656	3.10863	4.16326	3.36294	3.17824	3.13728	3.18551	3.0865	3.40016	3.52047	3.55755	3.40356	3.09335	2.92622	2.59543	2.19947	3.35263	3.59118	3.5152	3.79175	2.83472	2.90218	4.97141	5.03369	5.30624	5.35928	2.19158	2.34485	3.1411	3.37602	2.18637	2.1289	2.53578	2.54616	2.17766	2.25718	2.40907	2.35687	1.97976	2.30165	2.76215	2.6039	2.23938
Fgfrl1	3.46716	4.05859	2.99079	3.38372	3.55235	3.58695	4.63455	5.29254	3.59791	4.51244	3.73766	4.1844	3.94962	4.5249	3.7135	5.07218	4.42555	5.23543	4.10697	5.01028	2.74767	3.6779	2.83092	3.93571	2.57647	3.55654	3.26764	4.03797	2.73154	3.60075	1.6538	2.38311	0.594262	0.813931	0.285051	0.459907	0.417903	0.496568	1.35304	1.69584	0.302919	0.325006	0.459768	0.593136	0.679104	0.791001	0.730013	0.850494	0.716944
Ostc	3.4642	3.71166	3.06296	3.03441	5.09386	5.20007	4.31287	4.46846	4.30172	4.77635	3.59716	4.02613	3.30925	3.42872	4.0724	4.93176	4.95036	5.42144	4.19741	4.54222	2.8222	3.01383	3.6438	4.06387	4.39211	5.28977	3.14563	3.85574	6.38002	6.82783	6.39968	6.55693	3.04239	3.16451	5.24241	5.18472	2.60195	2.61966	3.54286	3.55083	3.45263	3.38207	2.4926	2.73556	3.26893	3.1836	3.75189	3.86414	2.63635
Rpl11	3.46362	3.12803	2.91493	3.00953	2.85511	2.53857	4.13775	3.45191	2.59592	3.09462	2.73565	2.62628	3.43776	3.16673	4.25579	3.56989	3.44512	3.08605	3.52785	3.16337	3.3663	3.16039	5.76482	5.02744	5.0675	4.50125	3.10989	3.02037	4.74015	4.39642	4.01807	3.95775	2.37904	2.16463	3.51014	3.60054	2.07892	2.05346	2.40169	2.10399	2.38686	2.1171	3.15868	2.95554	2.84402	2.52611	2.49783	2.39791	2.97262
Pfn1	3.46128	3.67954	3.88933	4.1031	2.82678	3.24702	4.02175	3.88151	3.32373	4.52469	4.48443	4.61794	3.58465	3.76279	2.6859	3.05859	2.5848	2.8797	2.34757	2.51642	4.47251	4.42415	2.55568	3.29801	3.96042	5.15675	3.92143	4.41705	4.14944	4.93358	4.09533	4.74781	7.58856	7.81748	7.69315	9.96759	9.74732	11.9138	4.28106	4.46585	4.08495	4.12961	4.26498	5.20187	4.50515	5.08858	6.28896	6.4682	3.70764
Copb1	3.44908	3.0357	3.04509	2.7634	3.07838	2.65459	2.5958	2.53028	3.3016	2.7996	2.99279	2.8426	3.07912	2.74395	2.84806	2.69342	2.8762	2.55024	2.80214	2.33666	2.37125	1.86062	2.96889	2.78054	3.0831	2.87438	2.64268	2.31393	3.57387	3.41867	3.08069	2.98902	2.40721	2.20397	2.68809	2.71864	2.50084	2.41942	2.25783	2.24168	2.11361	1.94192	2.29597	2.11164	2.05636	1.96555	2.62922	2.52972	2.26265
Angptl1	3.44524	2.49256	5.88601	4.70301	2.02396	1.4026	2.45328	1.58285	2.43793	1.62941	2.12886	1.43295	1.39968	1.11557	0.756062	0.589724	1.67869	1.15194	0.930355	0.773003	1.51345	1.39821	0.156292	0.134616	0.160872	0.132733	1.06124	0.751113	0.16334	0.13602	0.183274	0.165182	2.30603	2.3097	0.190088	0.174989	1.39367	1.4737	2.59429	2.02189	7.12502	5.28389	4.24473	4.21239	1.68056	1.23259	4.21247	4.03201	3.55076
Eif4a2	3.44096	3.22405	3.43688	3.32398	2.74321	2.52478	3.09416	2.7868	2.79324	2.8423	2.58632	2.59502	3.62452	3.55415	3.53962	3.54208	3.50577	3.14995	3.02709	3.1417	4.64515	4.76537	3.94882	4.25565	2.45886	2.36613	4.32439	4.37681	2.7402	2.54463	1.8496	1.84302	2.0226	1.95486	1.90331	1.79528	2.28806	2.37888	2.73973	2.68307	2.00831	2.24827	2.7891	2.81928	2.50448	2.78299	2.2937	2.42477	3.0281
Uap1	3.43947	3.57729	2.77466	2.71931	2.20091	2.02629	0.998462	1.01931	2.41456	2.0652	2.65689	2.53996	2.70314	3.03944	1.22266	1.29114	2.13522	2.04635	2.304	2.3732	2.22536	2.1052	1.24608	1.24073	1.21826	1.34885	1.05363	1.14593	1.20735	1.26601	1.45679	1.68649	1.7368	1.83866	1.41431	1.18263	3.57522	4.02123	1.32593	1.52017	1.22714	1.38765	1.31793	1.29776	1.21064	1.18383	2.00271	2.19399	3.08171
Ogn	3.43877	4.20768	2.8685	3.09291	3.44814	3.39736	6.44227	5.71058	1.31574	1.43183	1.49824	1.25834	7.71216	7.99198	2.13957	2.54817	5.11432	4.18559	4.68361	5.06614	7.81652	6.92647	1.61187	1.57039	0.433696	0.44445	3.13596	2.65597	0.838701	0.752971	0.385912	0.422199	4.82623	6.22554	6.73144	8.8086	1.12425	1.08555	10.629	9.71632	28.2864	31.8295	14.4172	18.8679	26.9999	25.3512	7.60555	7.73164	17.1026
mt-Nd4l	3.43543	3.32494	3.55	3.2197	3.33981	3.56764	4.78472	4.55403	3.37608	3.09594	3.40129	3.39816	4.14082	4.11861	3.70419	3.33783	3.24749	2.999	3.69019	3.59882	4.08484	5.00145	2.51114	2.3775	3.18633	3.2133	5.23777	5.81115	3.70429	3.6635	3.66147	3.65634	5.05327	5.08699	5.65079	6.76047	4.39457	4.66176	6.00052	5.47046	6.89468	5.97512	4.55115	4.8821	5.76913	5.42825	5.52871	5.17298	5.17517
Fos	3.42983	6.67272	22.4775	28.7109	12.1177	15.75	73.064	88.7602	14.3271	26.659	17.5563	26.313	7.60098	11.9891	88.9339	95.4701	16.618	30.8816	18.6012	22.7009	179.466	188.447	68.1085	67.6307	71.5283	67.0361	55.6424	52.1281	57.5668	60.6111	21.3059	21.7944	33.4268	33.4277	30.7018	24.9243	20.4876	24.9395	60.4081	60.9254	62.4829	51.647	95.3813	80.4996	44.4328	40.2097	26.7367	27.5506	9.76115
Atp5g2	3.4207	3.22735	3.43045	3.2998	3.00197	2.62803	3.53302	3.12401	3.19526	3.33214	4.13454	4.03704	3.0448	2.96936	3.70043	3.42123	3.34504	3.10462	3.41056	3.12313	2.97174	2.53289	3.94413	3.7723	4.85558	4.70572	3.47747	3.4191	4.66188	4.35805	4.10881	3.95658	3.81442	3.60531	3.78898	3.62174	3.35311	3.20686	2.4261	2.22464	2.29523	2.02412	2.58989	2.93741	1.90444	1.88558	3.0897	2.89986	2.49011
Gpc3	3.41613	2.77926	2.58942	2.13472	1.38525	1.34762	3.79009	2.93302	2.61539	2.24406	3.7629	3.08894	4.05288	3.98331	3.15955	2.67175	3.38659	2.74936	3.22529	3.1181	3.7208	3.42858	3.5154	3.43879	3.79429	3.69053	3.884	3.47045	3.6905	3.25854	3.23417	3.10945	7.0495	6.11068	5.24673	6.86745	1.23269	0.966738	3.84638	3.2445	3.06954	2.86374	11.6588	11.6246	16.7906	16.475	2.58956	2.49084	8.95218
Cdc42ep3	3.38879	3.03138	3.77141	3.56649	1.98178	1.70079	1.28188	1.65474	2.44642	1.36519	1.92434	1.65096	1.17505	1.32175	0.520311	0.806017	1.03198	1.15438	0.60093	0.706274	1.01805	1.37408	0.592937	0.870805	0.425347	0.529953	1.53643	1.36056	0.561713	0.602918	1.5221	1.51242	0.718352	0.734249	0.665356	0.600648	0.303669	0.313833	0.748488	0.777392	0.20091	0.160598	0.368102	0.585671	0.569193	0.606504	1.72559	1.8316	0.792656
Lamp2	3.38615	3.60228	3.73035	3.92152	2.29622	2.49787	2.35258	2.61386	2.54746	2.66428	2.28808	2.51849	3.94661	4.31443	2.48321	2.68772	2.80737	2.79344	3.6277	3.98255	3.13991	3.39273	2.69143	3.06305	1.63089	1.91646	4.11561	3.77968	1.87231	2.08218	1.80502	2.26502	2.74125	2.75854	2.67757	3.03805	4.49154	4.43202	2.78096	3.06596	3.06299	3.58339	4.51691	4.7222	3.3	3.54092	3.33076	3.98464	5.02851
Ivns1abp	3.38385	3.56302	2.28683	2.30788	2.78662	2.60877	2.54116	2.60763	2.72648	3.52951	2.305	2.39507	3.1551	3.39717	2.67169	3.09081	3.96103	3.87437	3.42493	3.72335	1.98658	2.37142	2.38084	2.74321	2.28182	2.54306	2.31503	2.52575	2.74064	3.00405	2.90503	3.47327	0.993892	1.13425	0.82858	0.87799	0.664038	0.866075	1.51178	1.54781	1.02881	1.07231	0.684312	0.800268	0.975504	0.99473	1.60306	1.7766	1.30145
Nfia	3.35984	2.97884	4.62071	4.0983	2.54063	2.15883	3.57465	2.99228	1.90518	1.23493	2.45651	1.99659	3.33099	2.99741	1.43248	1.39589	2.26555	1.78708	2.24314	2.08864	3.53141	2.47761	0.780957	0.675722	0.536993	0.387447	1.37362	1.04258	0.398176	0.310451	0.207716	0.177787	3.41094	3.11919	0.684495	0.702787	2.51754	2.36562	3.50187	3.10463	4.23977	3.75231	7.96897	8.17792	2.94001	2.84621	5.52096	5.30588	7.05083
Mmp14	3.35324	2.85265	4.73718	3.90163	2.97377	2.61028	3.32676	3.0486	3.5348	2.10204	3.4426	2.98573	3.42627	2.79452	2.61617	2.31315	2.02519	1.81939	2.34937	1.88088	5.73362	3.99089	1.94918	1.85394	1.47298	1.54023	7.13393	4.45944	1.62752	1.61274	0.687687	0.62798	8.10919	7.41358	10.8167	11.3862	7.07482	6.2284	8.12534	6.39965	11.508	9.94857	7.95505	7.53221	10.0949	8.11075	6.95367	5.78943	9.37559
Mrfap1	3.34902	3.05363	3.41404	3.27889	3.31583	3.08535	4.03014	3.66365	3.36449	4.03256	4.20688	3.89074	3.59052	3.23277	3.60698	3.70334	3.92389	3.64823	3.65329	3.1755	3.40397	3.059	3.27857	3.35727	4.42623	4.37165	3.51825	3.37427	4.39949	4.23616	4.45419	4.09633	4.01725	3.48376	3.49574	3.26884	3.84897	3.56758	2.94648	2.86788	2.88879	2.74336	3.10306	3.22313	2.93156	2.78995	3.47059	3.28571	2.98346
Mapk6	3.34571	3.55957	2.65975	2.55615	2.53725	2.53386	1.34087	1.72175	3.37419	3.30725	2.84772	3.07064	4.71124	4.4574	2.67894	2.65021	3.12135	3.0759	3.03609	3.15077	3.31701	3.57104	2.23255	2.20976	2.20397	2.35485	2.81423	2.66425	2.23013	2.41832	3.10529	3.19204	1.45962	1.58272	2.33766	2.43354	2.3791	2.48636	1.86222	2.0859	1.36809	1.51052	1.32679	1.29928	1.78989	1.897	1.95799	2.12163	2.80347
Ttc3	3.34486	3.14399	3.65609	3.41753	2.61718	2.39232	3.28353	3.24891	2.59238	2.33626	2.0961	1.8258	3.30792	3.15507	2.75953	2.52437	2.89743	2.52313	2.98842	2.81806	2.64046	2.56612	3.0923	3.04617	1.63562	1.46932	3.01106	2.55916	2.06262	1.88762	1.61445	1.57133	2.05065	2.02124	2.48006	2.39783	2.19957	2.19537	2.8147	2.7073	2.71695	2.54534	3.44631	3.11377	3.11594	3.01044	2.81696	2.69685	3.3285
Ppp3ca	3.34206	3.51741	5.01913	5.09663	1.85206	1.70618	1.77996	1.99467	2.30955	2.86413	1.96998	1.71383	2.38169	2.32994	3.32013	2.53299	1.84945	1.74475	2.26114	2.0907	1.96916	2.07499	2.86048	2.89397	2.50139	2.30648	4.23622	3.78043	2.94144	2.79166	2.19073	2.3344	1.90442	1.72157	1.87314	1.94642	3.06938	3.51747	1.58555	1.6414	1.67576	1.66044	2.88643	2.87589	1.94378	1.99285	2.88525	2.94613	3.18244
Mbnl1	3.32783	3.75926	3.79752	3.9949	2.60644	2.72522	2.53725	3.0848	4.6994	3.35965	2.98353	3.47035	2.49369	3.0039	3.98674	4.88839	3.42203	3.71035	3.26676	4.14807	2.45384	2.87505	4.76931	5.23058	3.66734	3.96791	3.16779	3.48165	4.17861	4.61468	5.24994	6.27087	2.23765	2.05929	1.36948	1.75635	3.52712	3.75115	1.60289	1.86466	1.51231	1.43349	1.62849	1.89155	1.62154	1.82513	3.35184	3.5409	2.15835
Stk38l	3.32472	3.57837	2.85261	2.96454	2.67469	2.72073	0.924582	1.27624	3.16936	3.54894	2.06795	2.18832	2.49784	2.68081	1.15594	1.46043	2.70997	2.7184	2.56113	2.98654	1.97052	1.52397	0.710504	1.02371	0.768821	0.883515	1.38353	1.95369	1.0632	1.05751	2.67969	2.70271	0.706786	1.02164	0.272002	0.388451	1.14457	1.70052	1.24794	1.40772	0.659616	0.825063	0.400787	0.523927	0.312497	0.402336	1.72348	1.95252	1.37895
Rock2	3.32384	3.02511	3.24724	3.14779	1.5834	1.47405	1.83078	1.87128	2.8297	2.37085	3.59027	3.15822	3.16793	2.9553	2.1882	1.94823	2.02623	1.63324	2.81117	2.56215	1.93483	2.52406	2.17508	2.22638	2.03918	1.99656	2.64567	2.26322	1.60997	1.56029	1.45863	1.36846	3.50032	3.0261	2.14355	2.4201	5.35281	5.1714	1.63937	1.68052	1.60429	1.58086	2.43062	2.18589	2.13226	1.99062	2.62574	2.57376	2.48953
Ppig	3.3041	2.82266	2.92964	2.69343	2.32286	1.80123	2.79478	2.40509	2.62575	2.31716	3.82495	3.31736	3.28529	2.70398	2.34613	2.127	2.57483	2.02881	2.60484	2.22657	2.54984	2.3249	2.44139	2.35463	2.81132	2.80989	2.57457	2.17607	2.14768	2.14026	1.80215	1.80705	2.8021	2.54998	2.16574	2.1295	2.5437	2.58934	1.90835	1.81074	1.63259	1.4624	2.18208	2.14938	1.9317	1.9084	2.38759	2.24051	2.28004
Hnrnpc	3.30246	2.80635	3.262	3.01739	2.52211	2.26405	3.5742	3.12239	3.49387	3.06341	3.88717	3.69436	3.28671	2.98029	3.85828	3.48309	2.86215	2.60124	3.17152	2.69829	3.49958	3.38932	4.30621	4.18608	4.56064	4.33208	3.93771	3.30673	4.40899	4.07199	3.66418	3.51109	3.98027	3.4569	3.97428	4.06168	3.49503	3.45434	2.63053	2.46692	2.25502	2.09737	3.45161	3.43443	2.92418	2.83407	3.17686	3.06334	3.33689
Itm2c	3.28865	3.22515	4.36059	4.09362	1.98789	2.0748	2.41054	2.23788	1.62567	2.00306	1.93704	1.80707	2.50817	2.69249	2.21417	2.07306	2.11182	2.04985	2.21413	2.14523	2.19195	1.96497	1.41552	1.44974	1.28479	1.17202	2.35578	1.93991	1.19513	1.23662	0.820732	0.913293	1.52051	2.0457	2.28173	2.23875	2.147	2.36792	2.12623	2.13108	2.94429	4.29832	1.87101	2.18762	1.90445	2.09335	2.20239	2.41065	2.28866
Kdelr2	3.28779	3.72089	3.06711	3.21666	4.17999	4.43507	3.99928	4.01266	3.87785	3.84307	3.90663	3.99387	3.40104	3.60277	3.46327	3.90435	3.74855	4.05821	3.23173	3.17385	2.43043	2.9275	3.26527	3.72424	4.33228	4.90209	3.07191	3.49471	5.1975	5.67606	4.88231	5.3271	3.10815	3.52135	5.38577	4.75413	1.97397	1.87439	3.87207	3.85321	3.62386	3.63819	2.51394	2.59793	3.37902	3.66305	3.10734	3.3133	2.58783
Zfr	3.28349	2.80977	3.24742	3.01359	2.08764	1.78241	2.28281	2.43503	2.45256	2.19594	2.26248	2.11128	3.01271	2.71667	2.24195	2.15278	2.54395	2.17369	2.56747	2.41045	2.20391	2.32837	2.07036	2.04029	1.5794	1.46395	2.66282	2.34094	1.73862	1.60005	1.21496	1.1074	1.58515	1.45963	1.09562	1.27075	2.08417	1.81388	1.66283	1.64849	1.39324	1.23416	2.06029	1.94318	1.74635	1.59911	1.91187	1.70884	2.1952
Gfpt2	3.26143	3.2699	2.99586	2.80067	2.00313	1.62251	1.4894	1.44067	3.58449	2.69221	2.85838	2.78661	2.66131	3.11232	2.72882	2.42925	2.27575	2.19675	2.97288	3.13799	3.02539	3.84703	2.85409	2.38145	3.17108	3.16508	2.87256	2.43682	3.18012	3.16357	3.11084	3.1048	1.32538	1.10024	0.361525	0.4039	5.6252	5.04825	0.730014	0.76768	0.631821	0.781523	1.69117	1.35546	0.860373	0.829258	1.40364	1.46445	2.91443
Zfp36l1	3.2571	3.60227	7.49733	6.92947	3.34073	3.57123	2.65488	3.27283	3.20201	3.51152	2.01351	2.16731	3.68971	5.10523	3.32398	3.90485	2.9086	4.07481	5.55045	8.69764	11.9523	13.2103	3.90599	4.42544	1.11017	1.18022	6.19439	6.82433	1.30902	1.46918	1.76953	1.92512	8.53801	5.98156	6.33914	5.84232	17.514	13.5504	7.41482	8.24613	12.1673	14.1834	36.0583	27.2981	9.8785	8.82693	9.70775	8.10175	21.1601
Cd47	3.25213	3.02017	4.65225	5.1838	2.31693	2.51185	2.03801	2.34083	2.86213	2.80194	2.24479	2.05054	1.91977	1.87137	0.915438	1.23586	1.5956	1.67988	1.46708	1.39994	1.93783	2.03158	0.767029	1.17388	0.763093	0.955799	1.06101	1.39372	0.91262	1.08353	0.804105	0.973074	3.55925	3.60139	2.10822	2.21269	6.36984	5.93866	2.51351	2.94408	2.80735	3.21958	4.45884	4.395	2.98853	3.77127	5.11155	5.61432	4.19991
Plac9	3.24533	2.95848	5.15189	4.48759	3.85761	3.2113	2.89934	2.87669	3.1861	3.83586	3.13632	2.6433	2.04697	1.99103	0.918619	1.2656	1.81812	1.89994	1.79616	1.84249	1.6799	1.91569	0.346416	0.358232	0.337658	0.314614	0.506208	0.798572	0.309003	0.291529	0.190657	0.184912	5.50674	4.34605	0.245334	0.357942	13.9027	13.7959	1.94469	2.13736	1.00894	0.948273	8.43558	8.26886	0.776454	1.07066	7.46999	6.97124	3.87216
Golph3	3.23274	3.05872	2.83128	2.79395	2.79996	2.53419	1.97527	2.38161	3.59149	2.91479	3.06305	3.23082	3.3562	3.41856	3.13424	3.14824	3.06829	3.05335	3.25846	2.98832	2.56876	2.83803	2.43932	2.63172	2.70572	2.72892	3.06037	2.9517	2.64523	2.73585	2.81295	3.11943	1.23609	1.39571	1.82284	1.80957	1.31172	1.16889	1.59343	1.66544	1.20719	1.1876	1.25182	1.19933	1.83321	1.82228	1.58748	1.60912	1.80758
Twsg1	3.22864	3.41238	3.36393	3.68482	2.50221	2.38489	1.48015	1.70354	2.51606	3.04912	2.42865	2.393	2.03727	2.07974	1.30476	1.58439	2.30285	2.15242	1.6276	1.84126	1.32758	1.41877	1.47865	1.84245	1.4925	1.62153	3.45458	4.13427	1.45987	1.5989	2.57023	2.55984	1.31588	1.29124	0.670196	0.655677	2.41825	2.56841	1.16795	1.23925	0.887101	0.765113	1.08075	1.23942	0.804653	0.736633	1.67245	1.7602	1.29353
Nr4a1	3.21794	3.70035	7.59102	7.44056	2.66864	3.22738	6.69646	7.21166	3.49132	3.27107	3.24305	3.3145	5.47345	5.97844	4.34759	4.48877	2.53179	3.43681	1.58224	1.59415	27.1601	25.9434	2.47748	2.30826	1.66895	1.23167	5.52919	5.10004	1.40607	1.21719	1.22951	0.86298	4.09889	3.74254	1.72517	1.40155	6.19815	4.65716	8.35025	8.45916	3.50419	3.53378	5.3175	4.75655	7.35057	6.57619	5.63088	6.04927	4.94775
Sox5	3.21057	3.37355	4.16165	4.103	1.37848	1.29782	2.49236	2.79462	2.12113	2.2633	2.0619	1.9278	2.10036	2.34943	2.65778	2.50241	1.837	1.71393	2.372	2.33447	1.55788	2.15775	2.5727	2.32705	2.10013	2.07365	2.19635	2.33672	1.95562	2.15628	0.980138	1.20354	0.933267	0.863614	0.410781	0.444438	6.06214	6.20247	0.943198	0.977054	0.538221	0.542926	0.848009	1.03257	0.610267	0.599123	1.65105	1.73504	1.34258
Norad	3.2087	3.20532	3.05985	2.99696	2.30786	2.21311	2.24951	2.06205	2.2151	2.35994	2.0945	2.02521	2.99525	2.81109	2.12061	2.01103	2.31999	2.19897	2.07004	1.86663	2.54906	2.18172	1.49135	1.54986	1.32578	1.42965	2.69916	2.67149	1.47381	1.63012	0.821982	0.928268	1.2438	1.33544	1.41997	1.37002	1.72562	1.687	1.87314	1.9988	1.63022	1.72866	1.90671	1.89176	1.903	2.06667	2.0772	2.06881	2.27596
Ccdc88a	3.20657	2.91115	3.6551	3.44096	2.41694	2.11071	2.71962	2.73896	2.78813	2.38375	4.09086	3.74678	2.58571	2.51156	2.25299	2.03734	2.36192	2.14963	2.35045	2.32695	2.3781	2.27145	2.31756	2.30911	3.19845	2.96699	2.39674	2.10942	2.5446	2.28785	4.62685	3.68569	3.4356	3.12764	2.02113	2.13266	2.41393	2.43564	2.15114	1.84375	1.93845	1.89517	2.16368	2.03917	2.00004	1.93348	2.61454	2.38917	2.22775
Scd2	3.19646	2.63484	1.94575	1.6561	2.96923	2.60073	2.76618	2.42496	5.41296	4.24235	5.26628	5.12498	2.87049	2.53961	5.70262	5.2393	4.12232	3.75597	3.03542	2.81493	1.84516	1.81463	15.2909	14.9006	15.7883	15.0871	2.60644	2.17288	15.5326	14.7397	17.0643	15.6003	1.60341	1.58316	2.18892	1.97465	1.2144	1.19741	1.88133	1.93029	1.26578	1.25992	1.41239	1.19475	1.83345	1.78641	1.31874	1.2294	0.954425
Rbm3	3.18516	2.69339	2.45592	2.30653	2.66038	2.50226	2.60936	2.38924	3.3587	2.68543	4.86172	4.95108	2.88571	2.85972	3.0814	3.0454	2.88795	2.7739	3.03112	2.81897	2.60102	2.5201	3.04759	3.03558	4.76373	5.11484	2.85164	2.67211	4.13279	4.33442	3.99456	4.14161	5.35735	5.26653	4.81458	4.72014	2.53973	2.89413	2.60805	2.64622	2.69213	2.74874	2.29309	2.57456	3.15506	3.17834	3.15105	3.12872	2.86045
Rpl29	3.18353	2.67688	2.96429	2.69713	2.65816	2.15375	3.47227	2.6974	2.81473	2.92058	2.74818	2.61216	3.28715	2.7068	4.17478	3.20312	3.03912	2.49886	3.12411	2.65651	2.94646	2.61383	5.7822	4.58072	5.64181	4.44075	3.43856	2.89751	5.04189	4.0781	4.25465	3.75051	2.83172	2.46965	3.93972	3.49219	2.35088	2.05526	2.36316	1.99928	2.41106	2.08585	3.20328	2.80488	2.66947	2.28522	2.73906	2.32907	2.93768
Cd81	3.17296	3.03604	4.3928	4.2896	2.83362	2.71892	3.52198	3.02279	2.46173	2.64854	3.09548	2.68239	2.87893	2.73937	2.17667	2.08962	2.42109	2.31039	2.03541	2.14662	3.00054	2.69347	2.62975	2.80919	1.77837	1.65809	2.14983	2.13175	1.55848	1.49153	1.03005	1.09697	4.32027	4.16021	2.75553	2.8631	6.7974	6.83873	3.86545	3.65919	3.83767	3.60912	4.7885	4.79294	3.91395	3.91069	5.02516	4.81842	4.51299
Snorc	3.17247	4.70108	0.763836	1.20002	3.12896	3.90008	6.99539	7.3131	5.93279	8.26564	7.48699	9.79404	5.38727	6.50077	15.8334	14.706	9.86799	10.7385	11.9094	11.738	2.64118	4.35436	16.795	17.2176	22.6799	23.6899	12.848	13.2747	26.4814	26.6877	35.1903	37.2035	0.3115	0.418268	0.215117	0.302874	0.387014	0.546388	0.278321	0.395446	0.184913	0.172491	0.226398	0.293625	0.204142	0.253329	0.182111	0.220427	0.258867
Ski	3.17024	3.34302	4.07987	3.91839	2.72869	2.51072	2.13707	1.99336	2.16079	2.30866	2.25351	1.94306	3.5816	3.77592	2.1374	1.88434	2.70505	2.26942	2.56379	2.57789	3.03351	3.23333	1.75621	1.63637	1.15938	0.971562	2.59688	2.2143	0.953863	0.911846	0.656588	0.621812	2.77447	2.95184	1.56912	1.94845	4.48927	4.55366	3.22179	3.17104	3.53566	3.66812	4.05007	4.53468	2.81378	3.1486	4.27586	4.41273	4.03196
Rbm25	3.16587	2.68104	2.93536	2.67256	1.97731	1.68163	3.16852	2.77148	2.56078	1.97309	2.93803	2.57689	2.96833	2.62739	2.3661	2.0998	2.30253	1.71876	2.30579	2.01021	2.97555	2.62343	2.50126	2.38138	2.44323	2.34481	2.71673	2.22833	2.16371	2.08911	1.80331	1.8466	2.65522	2.42174	2.3791	2.35184	2.3419	2.20918	2.29839	2.07334	2.12399	1.93087	2.67487	2.58315	2.51673	2.31294	2.38572	2.3744	3.00146
Rcn3	3.1597	3.07015	2.7121	2.69323	4.23128	3.99646	3.58748	3.53628	3.51012	3.26632	3.02319	3.02172	3.15765	2.87241	3.75509	3.54939	3.78454	3.7533	3.45303	3.06933	2.73813	2.3585	2.86003	2.61706	3.26734	3.43333	2.63144	2.49175	4.47028	4.19406	3.77637	3.52632	2.69741	2.95812	5.29001	4.20789	1.35438	1.34127	3.95214	3.42719	4.3365	4.0532	2.72399	2.66756	4.5571	4.29821	3.33359	3.10232	2.94448
Qki	3.15682	3.16422	3.2169	3.23629	2.56569	2.43656	1.87346	1.90378	3.04818	2.85126	2.87076	2.89052	2.90888	3.09081	2.57089	2.53505	2.31677	2.22105	2.31576	2.48183	2.98272	3.04498	3.39979	3.90245	2.92979	3.14268	3.31882	2.98412	3.08865	3.27417	3.83846	4.04181	3.05432	3.04663	2.23159	2.70954	6.18313	5.80536	2.30574	2.39431	2.06395	2.19123	2.40944	2.487	2.23881	2.41603	2.86413	3.25618	3.17657
Rcn2	3.15671	3.40642	2.77205	3.12093	2.32645	2.14813	2.98969	3.31455	3.53641	3.28723	4.05048	4.93051	3.18426	3.58027	5.60375	6.03794	4.42866	4.78964	5.16889	5.57584	2.542	2.98638	4.29873	4.35325	4.53031	5.11059	4.43243	4.13995	4.37515	4.95944	2.9324	3.54819	1.93174	1.83343	1.58666	1.85356	1.84597	1.80679	1.37331	1.40231	1.10518	1.19279	1.56795	1.69185	1.71621	1.949	1.77541	1.88222	1.58036
Ctdsp2	3.14984	2.88957	3.20564	3.16541	2.22615	2.00803	2.37053	2.26432	2.53337	2.02432	2.5173	2.34021	2.80501	2.7552	1.74892	1.88258	2.24619	1.93476	2.02272	2.06104	2.37907	2.38824	1.93653	2.1335	1.50049	1.55197	2.35429	2.2556	1.74742	1.58728	2.79242	2.59959	2.28558	2.10441	1.27642	1.44799	2.97062	2.8058	1.97655	2.0552	1.48707	1.47306	2.74872	2.99481	1.86482	1.98741	2.7242	2.76017	2.46595
Arpc5	3.14927	3.24223	3.5571	3.41615	2.94888	3.15907	2.65435	2.72435	3.30716	3.93048	3.38688	3.36243	3.04098	3.09179	2.78916	2.85192	2.51732	2.80184	2.42362	2.48075	3.00669	3.22753	3.27706	3.1682	3.03714	3.20498	3.21524	3.34685	3.59861	3.83215	4.6467	4.72361	3.63242	3.67501	3.03059	3.22464	5.17803	5.25834	3.31037	3.47001	2.65674	2.66705	3.2207	3.30993	2.83316	3.05751	3.79662	3.91818	3.50456
Rbfox2	3.14834	2.96581	3.70616	3.65023	2.09755	2.04915	2.26007	2.27665	2.6	1.98692	1.98842	1.83198	2.50723	2.46781	1.50593	1.59144	1.85764	1.64666	1.81187	1.7784	2.77672	2.40241	1.16675	1.38617	0.936198	0.95818	1.99935	1.79769	0.727634	0.84961	0.686711	0.68242	2.18623	2.18161	2.07091	2.53096	2.79231	2.87468	2.45269	2.51853	1.99154	2.07171	2.86587	3.05225	2.58735	2.81433	2.97183	3.09617	3.13207
Hmgn1	3.14137	2.65328	2.93063	2.64094	2.32995	2.08822	3.16913	2.53207	2.52291	2.23541	4.41025	4.02304	3.04722	2.90333	3.11137	2.83316	3.06278	2.68293	3.17794	2.85285	2.50957	2.44626	3.00361	3.02234	4.86354	4.45863	2.48279	2.3351	3.59687	3.32888	3.7172	3.66867	4.24086	3.8585	3.74986	3.67965	2.40951	2.33597	1.99946	1.87186	2.01633	2.17947	2.91212	2.92792	2.54764	2.49176	2.87479	2.76555	2.83089
Kdelr1	3.12585	3.54844	3.04754	3.31257	3.55622	3.93212	3.1076	3.39201	3.33875	3.48294	3.06158	3.57359	2.96193	3.26635	2.72612	3.21254	2.91712	3.51702	2.39402	2.7269	2.88502	2.70222	2.61411	3.23893	2.98356	3.5899	2.6934	3.077	3.76143	4.2682	3.83504	4.19134	3.27197	3.72745	4.15935	4.52388	3.60636	3.96924	3.40931	3.83115	3.48097	3.85524	3.29604	3.8719	3.3822	3.94803	3.53454	3.99307	3.12887
Chad	3.12403	4.57957	1.11163	1.88183	9.51264	9.61565	7.30152	7.61941	4.841	4.77461	3.98136	4.98779	7.8653	8.27719	5.93386	8.63711	7.98669	9.51472	7.85334	9.02714	5.94584	6.75878	1.74789	1.70249	1.84895	3.17504	3.98932	6.16977	2.66747	3.05053	3.22477	3.18656	0.729293	1.43343	0.170349	0.258416	0.242879	0.442906	6.10032	7.33656	0.566563	0.718599	0.190229	0.3232	2.67767	2.47181	0.38477	0.536382	0.819548
Papss2	3.11532	3.18598	2.25008	2.40391	3.01665	2.94212	2.81402	3.25587	4.5358	5.03142	3.04452	3.78242	2.93251	3.26836	5.99239	6.14363	3.8968	4.12966	4.2275	4.83643	1.65171	1.95053	9.96295	9.89431	7.65413	7.27922	3.94335	4.73528	8.79693	9.16521	7.19941	8.68482	0.575595	0.74772	0.525847	0.645239	0.85292	1.06544	0.937722	1.10956	0.574399	0.6321	0.534555	0.650802	0.491529	0.681026	0.99313	1.28037	0.642081
Ddx17	3.11438	2.97804	3.5976	3.43126	2.36289	2.36366	3.53538	3.22389	1.91254	2.52283	2.45288	2.4551	3.78977	3.87739	3.09201	3.37438	2.85291	2.93015	3.12067	3.6843	2.66827	3.10467	3.55393	3.68477	2.81333	2.84948	3.96405	3.49538	2.47078	2.58857	1.87286	2.01247	2.43296	2.29249	2.5635	3.22008	2.79294	2.77488	2.71915	2.82135	2.56317	2.58188	3.72801	3.69039	3.37007	3.45789	2.78704	2.87121	3.66682
Msmo1	3.11094	2.83784	1.47176	1.51257	1.69651	1.58791	0.793226	1.09976	2.96021	2.86682	3.48783	3.55197	3.87058	3.48685	5.07347	4.86017	4.14852	3.46385	3.45077	3.41289	2.10728	1.61343	6.4659	6.86609	4.47151	4.28635	3.16227	2.42743	4.85177	4.32997	5.06126	4.23651	0.551208	0.620652	0.560961	0.677871	0.637759	0.812583	1.06661	1.20078	0.381202	0.377314	0.298759	0.316674	1.06178	1.10342	0.769687	0.793735	0.842946
Slk	3.10814	2.5801	3.50233	3.0656	1.43666	1.1941	1.25368	1.1556	3.08333	1.78891	1.82569	1.51575	2.1599	1.91417	1.12482	0.908698	1.55127	1.04022	1.66539	1.33256	1.44995	1.72536	0.886017	0.852656	0.782666	0.737546	1.49618	1.2516	0.880157	0.790098	0.997249	0.739903	2.09884	1.77911	1.2093	1.15098	4.57575	4.73481	1.35705	1.37097	1.33074	1.26448	2.18552	1.87304	1.28526	1.2768	2.50397	2.49776	3.19504
Ddost	3.0991	3.38896	2.89747	3.21915	3.63976	4.09509	3.75632	3.84434	3.17036	3.72709	4.07017	4.6012	3.24809	3.6425	3.22839	3.82738	3.64869	4.12676	3.48331	3.8091	2.50494	3.07228	2.46521	2.90116	3.49102	4.37202	2.51898	3.4135	4.0594	4.70014	4.14273	4.63177	3.96275	4.57629	4.45041	4.45013	2.69495	2.57497	3.4274	3.54838	3.50241	4.01207	3.15226	3.76222	4.07238	4.58431	3.7215	3.9059	3.33011
Rpl10	3.08626	2.71105	3.10836	2.82973	2.46795	2.25447	3.30449	2.81742	2.78681	2.68188	2.1456	1.98735	3.04528	2.66065	3.24262	2.55924	2.79025	2.34017	2.59401	2.31898	2.86495	2.45508	4.34949	3.50802	3.13101	2.62449	3.01513	2.54889	3.28155	2.83382	2.68217	2.42557	1.97925	1.78075	2.95089	2.85637	2.12979	1.79336	2.34341	2.11007	2.31257	1.9641	2.85626	2.65692	2.32531	2.16615	2.66137	2.37754	2.9665
Sqstm1	3.08219	3.52123	2.95595	2.92417	2.59369	3.13044	1.91185	2.08614	3.80595	6.19125	1.7445	2.06566	4.59765	4.70884	4.48136	3.96757	3.95377	5.12307	3.19181	3.0931	5.12371	5.23866	7.16147	5.60314	2.39436	2.06276	4.28666	4.17808	3.34288	3.66469	3.11076	3.19823	1.95763	1.82265	2.71458	2.52459	4.28365	4.22538	2.5536	2.90989	2.12539	2.39311	2.62395	2.68626	2.16845	2.16744	3.13317	3.29326	3.76927
Mapre1	3.08062	2.66448	2.73928	2.37349	2.01043	1.71226	1.70949	1.71051	2.12292	2.35876	3.75096	3.645	3.03807	2.75717	2.30303	2.07186	2.22688	1.86089	2.26622	2.07226	2.21707	2.25029	2.50973	2.44369	3.5739	3.55813	2.42809	2.19179	2.44487	2.53416	2.34931	2.32795	3.3628	3.13544	2.21301	2.16828	4.88335	4.23179	1.77396	1.75976	1.53046	1.50594	2.21573	2.0174	1.91811	1.9635	2.3688	2.30113	2.28137
Ifitm2	3.07523	2.71631	3.83306	3.54029	2.41492	2.11443	2.77045	2.35717	1.97614	1.83952	2.49525	2.24548	2.90301	2.5085	1.6713	1.69554	2.1964	1.99937	2.7013	2.31643	2.66473	2.20804	1.13888	1.04574	1.17604	1.12885	1.34481	1.15305	0.90037	0.902881	0.492806	0.461555	3.09984	2.99798	2.27792	1.99177	3.23787	2.69822	2.75416	2.58459	3.03088	3.12253	4.80679	4.41521	3.43241	3.09821	3.50763	3.24377	5.15917
Wwtr1	3.07146	3.5254	3.2359	3.3471	2.94927	3.0601	2.59184	2.83086	3.08851	3.21543	2.65993	3.01217	3.88208	4.55999	2.89435	3.61686	3.91128	4.107	3.55459	4.03106	3.25197	4.11844	2.30699	2.56229	1.94949	2.33588	4.10498	4.73904	2.37003	2.56847	2.68199	3.05873	2.25707	2.35762	1.71074	1.99175	2.43448	2.76158	2.62277	2.62023	2.59873	2.355	2.34425	2.48893	3.20983	3.37498	3.28743	3.42647	3.81175
Idi1	3.0489	2.66863	1.35436	1.26946	1.3418	1.34472	0.541513	0.805375	3.14277	2.22179	4.4123	4.19455	3.54704	3.34741	4.01593	3.85462	3.29264	2.82043	2.76687	2.88124	2.18731	2.22719	4.22176	4.3693	3.03636	3.19548	2.98127	2.17885	2.86409	2.70921	3.38598	2.8152	0.729669	0.832151	0.651266	0.674643	0.556037	0.863547	1.1009	1.26253	0.290594	0.340016	0.2138	0.272895	1.00625	0.938278	0.69434	0.868181	0.878631
Arf6	3.04179	3.28824	2.66363	2.94084	2.45065	2.35634	1.57295	1.90434	2.88919	2.71536	3.43936	3.46777	3.75845	3.95901	2.27112	2.18442	2.48624	2.57959	2.39179	2.50284	4.77704	5.0649	1.81086	1.90207	1.89613	2.06584	3.24979	3.13583	1.54555	1.63946	1.9291	1.89204	3.59444	3.6784	2.74771	3.16426	3.15014	3.48048	2.95357	3.115	2.44391	2.8245	2.67984	2.78612	3.01589	3.00135	2.48798	2.90728	3.93289
Cyp51	3.03824	2.53449	1.27942	1.19866	1.58804	1.23757	0.674831	0.747909	2.49792	1.84574	3.90172	3.45168	3.49458	3.01331	2.89837	2.30515	2.79867	2.08003	2.50174	2.19699	1.9252	1.69759	3.3473	3.0483	2.46701	2.33313	1.91901	1.27786	2.23451	1.86386	2.84767	2.36929	0.817611	0.836351	1.04054	0.93374	0.452312	0.69311	1.10971	1.0835	0.435528	0.465783	0.243837	0.284988	1.38826	1.17677	0.813698	0.841581	0.956242
Mia3	3.03486	2.95813	2.79311	2.78288	3.19846	2.9976	2.90709	2.98435	3.25461	2.79593	2.98602	2.99	2.6236	2.51899	2.39653	2.41861	2.80268	2.68108	2.50029	2.30739	1.90979	2.06664	2.52508	2.45025	2.41112	2.12235	2.2814	2.14855	2.41024	2.24939	1.88408	1.86073	2.66025	2.82967	2.88636	2.73661	2.00489	2.04722	2.86051	2.79306	3.02562	3.16771	3.02983	2.95147	3.2251	3.26997	2.85138	2.80021	2.68739
Rdx	3.02898	2.58747	2.89121	2.72557	2.51813	2.13993	2.30842	2.03194	3.13721	2.12218	2.94719	2.5621	2.60401	2.3512	1.92471	1.74614	2.19544	1.83884	1.90009	1.63276	2.05589	1.95314	1.79458	1.7272	2.15043	2.13054	2.11476	1.9057	1.77327	1.75784	1.47718	1.60718	2.86478	2.63946	2.02502	2.11439	2.92312	2.5367	2.15694	2.10252	1.82933	1.74528	2.3706	2.38207	2.32606	2.30044	2.50729	2.37936	2.47261
Cdon	3.02547	2.6747	5.17855	4.71426	2.1773	1.88898	2.04657	1.90568	1.92791	2.08247	1.97625	1.55814	1.29904	1.33568	0.877443	0.995157	1.51117	1.32182	1.01921	1.06458	1.61728	1.42249	0.895162	1.12101	0.549348	0.515678	0.61884	0.614374	0.526138	0.530156	0.542482	0.621285	2.34594	1.67705	0.229169	0.215669	8.25509	8.6793	1.2145	1.13004	1.41175	1.43827	4.59266	4.21677	0.68784	0.754152	3.76495	3.64406	2.46343
Ddah1	3.01267	3.1073	3.75044	3.66629	2.60954	2.97623	2.94442	2.99124	2.20668	3.50837	1.73794	1.80108	2.53876	2.5289	1.84546	2.21976	2.40335	2.6609	1.97102	2.0977	1.4528	1.81415	1.46054	1.35458	1.22152	1.27576	1.46475	1.76313	1.30418	1.43995	0.763406	0.80584	0.821423	1.06492	0.690419	0.846075	0.698335	0.854767	1.77081	2.016	0.939517	0.842346	0.704203	0.846655	1.05587	1.18146	1.44403	1.77694	1.18961
Ccnd3	3.00288	3.35763	2.42028	2.70141	2.75242	3.01435	4.3675	4.08004	2.28945	3.18126	2.62013	2.56994	4.80943	4.75515	3.07947	3.44437	3.67315	3.87651	3.39308	3.67426	4.76245	4.79027	4.08399	4.96386	2.65279	2.77239	2.49624	2.75637	2.13003	2.50648	0.755901	1.09156	1.6687	1.78618	1.49975	1.95692	1.50395	1.6046	3.12196	2.9663	0.978145	0.939087	1.95411	1.87161	3.41207	3.67246	1.01084	1.1817	1.79708
Kcnma1	2.99951	3.04114	3.12026	3.76911	2.12725	2.36748	2.30901	2.71994	2.39511	2.77674	1.5143	1.52752	1.86844	1.99778	1.76798	2.00743	1.48967	1.68211	0.917716	1.0462	1.94381	1.9549	1.26006	1.5422	1.24607	1.51708	3.89707	4.03229	1.60069	1.81645	1.18517	1.22398	1.15251	1.32171	1.10032	1.33251	0.52407	0.764729	2.18214	2.23121	1.80034	1.80445	1.34154	1.61937	1.61592	1.66965	1.78676	2.15666	1.96464
Dnm1	2.99737	2.40816	3.36147	2.78927	1.82249	1.58962	2.08785	1.83237	2.15337	1.7356	1.42233	1.05389	2.12972	1.78665	1.11827	1.12784	1.73197	1.43388	1.22719	1.07765	1.70093	1.43684	0.73957	0.816874	0.577784	0.617583	1.98576	1.62524	0.615554	0.844035	0.287316	0.311192	1.17421	0.979704	0.787742	0.825097	2.66616	2.14488	1.42163	1.30474	1.18148	0.995907	2.02244	1.79848	1.06055	0.916353	2.06584	1.89233	2.05411
Cd164	2.98989	3.07146	3.24874	3.09963	2.46166	2.29897	1.94262	1.96225	2.76549	2.56807	3.2371	3.46935	3.04143	3.03572	2.4102	2.44453	2.62362	2.60331	2.83624	2.97974	2.60212	2.46507	2.24808	2.49245	2.83667	3.1338	4.13202	3.16829	3.07892	3.11587	3.5622	3.66852	3.29345	3.16222	2.47204	2.29135	6.01813	5.38674	2.22573	2.29924	2.11042	2.18426	4.20479	4.17902	2.07538	2.1859	3.06215	3.0099	3.4211
Krtcap2	2.9827	3.05474	2.4822	2.51453	3.8162	3.7863	3.85276	3.71055	3.09867	3.5983	3.6907	3.87622	3.03602	3.04768	3.54485	3.93683	4.30282	4.33354	3.70246	3.66613	3.29399	3.05874	3.64524	3.87402	4.18093	4.61086	2.82468	3.16579	4.64335	4.7141	4.35192	4.54572	3.09976	3.41644	4.31137	3.83739	2.1827	2.16601	3.22775	3.12551	3.32555	3.31741	2.68926	2.79543	3.33107	3.38953	2.84591	2.86754	2.49256
Eif3e	2.98269	2.63535	2.78969	2.74415	2.32182	2.06821	2.53087	2.27044	2.71264	2.30398	2.25907	2.13468	2.8674	2.63682	2.57089	2.21085	2.25509	1.91956	2.34159	2.11603	2.33568	2.12055	3.17851	2.83756	2.58691	2.26114	2.79468	2.54757	2.59764	2.43338	2.33524	2.15196	2.53351	2.412	2.90969	2.97478	2.96562	2.70692	2.22885	2.07822	2.43436	2.25445	2.96544	3.22607	2.41378	2.34794	2.99503	3.05565	3.1594
Arl1	2.97429	2.96457	2.82603	2.5967	2.92554	2.84409	2.16229	2.30114	2.91814	2.56	2.45416	2.53748	2.6874	2.60885	2.53491	2.69701	2.71356	2.73059	2.65294	2.43507	2.0678	1.80362	2.32791	2.43969	2.21965	2.29839	2.46381	2.29348	2.97589	2.98229	2.98605	3.02929	2.06256	2.11436	2.66243	2.42687	2.01548	1.842	2.6188	2.54026	2.50404	2.57343	2.21857	2.1433	2.33743	2.42282	2.8939	2.85594	2.56284
Timp3	2.97391	3.09495	2.48715	2.4448	3.56325	3.1773	3.14292	3.63059	3.80597	1.97929	3.1189	3.06985	6.13421	6.83877	2.65797	3.17682	4.29657	5.03431	5.02486	7.18745	5.35831	5.09698	5.06924	5.54818	2.83044	2.14964	3.45071	2.21181	4.24245	2.29807	6.52736	4.26365	4.05668	3.78625	10.6643	12.8114	2.85392	2.98833	4.30516	4.97878	2.90541	2.69214	3.60104	4.22174	11.3186	9.75471	2.38627	2.27356	6.14414
Cdc42	2.97254	3.19041	3.40198	3.6939	2.30013	2.49694	2.47211	2.56222	3.31189	3.21004	2.6866	2.71838	2.96157	3.12152	2.86946	2.9966	2.45178	2.53957	2.38913	2.49591	2.95761	3.10264	3.09954	3.61256	2.73812	3.1223	3.28892	3.54014	3.31414	3.66947	4.02258	4.19355	3.70865	3.3863	3.36285	3.89655	5.18731	6.10004	2.5136	2.61176	2.54786	2.45232	3.79055	3.8488	2.88073	3.12884	3.45286	3.66845	3.01337
Trim47	2.96613	2.75137	2.32311	2.11548	2.21764	2.09892	1.07697	1.3339	3.79894	3.29886	3.34882	3.04077	2.77829	2.50064	1.64639	1.95344	2.83062	2.33415	2.06582	1.9159	2.5319	2.72463	2.14601	2.08993	2.2637	2.15343	1.87497	2.42588	2.21158	2.07617	3.44766	2.77253	1.58189	1.71247	0.51984	0.579231	1.97553	2.59974	1.34022	1.56783	0.932353	1.13944	0.866283	1.02724	0.605698	0.782492	2.02496	2.13426	2.09943
Sf1	2.94729	2.89736	2.17082	2.18326	1.72155	1.61232	1.7277	1.74023	2.08717	2.02622	2.9012	3.06402	2.99098	2.97658	2.30851	2.20904	2.35069	2.1147	2.50251	2.55911	2.43356	2.30296	2.63467	2.56656	2.77199	2.81515	2.06635	1.86865	2.23621	2.21506	1.99621	2.19863	1.91567	1.90639	1.7658	1.90137	1.47984	1.54636	1.44469	1.43783	1.19375	1.28113	1.58133	1.52715	1.66078	1.66396	1.51513	1.53599	2.15729
Arhgap5	2.91277	2.56718	3.0832	2.7285	1.85889	1.60539	1.86847	1.81547	2.19548	1.93367	2.21019	1.88877	2.55117	2.5149	2.28767	1.94464	2.17789	1.75363	2.34673	2.07406	1.75892	2.23006	2.903	2.73752	1.89848	1.57233	2.20851	1.74152	1.63002	1.44725	1.18436	1.20552	2.05798	1.97974	0.933031	1.00091	2.6519	2.35629	1.79855	1.69882	2.36726	2.13001	2.77876	2.54568	1.57454	1.86021	2.5248	2.38587	2.57319
Chd4	2.89967	2.51454	3.50914	3.07759	1.87039	1.58887	2.17609	2.09702	1.90424	1.76696	2.27705	2.01359	2.47563	2.24935	1.93201	1.62216	1.6611	1.32816	1.55484	1.34396	2.52842	2.62626	2.19307	1.9913	2.44803	2.24797	2.84847	2.24203	2.39749	2.1351	2.22986	1.99477	2.74146	2.42724	2.55264	2.57736	4.07742	3.88869	2.09162	1.86171	1.51782	1.34648	2.54341	2.39513	1.86316	1.77832	2.71452	2.38704	2.97641
Fgfr1	2.89867	2.83032	3.6916	3.68395	3.17857	2.78377	3.60766	3.05716	2.51398	1.89336	2.54153	2.30638	4.46138	4.45851	2.2218	2.20667	3.23371	2.97173	3.5928	3.37468	3.79154	3.45345	1.72247	1.59581	0.752232	0.653305	1.90521	1.64155	0.407699	0.370087	0.679841	0.720746	2.07479	2.04588	2.09387	2.42749	2.00591	2.05634	2.92815	2.94962	1.52039	1.49026	2.54403	2.55713	2.62127	2.44589	2.37581	2.58599	2.97968
Rab10	2.89827	2.58849	3.28846	2.90162	2.0365	1.82378	1.88879	1.6643	2.45626	2.07541	2.14746	2.04931	2.55904	2.53714	1.87649	1.75993	1.93775	1.82291	2.13725	2.04989	2.61693	2.25697	1.77409	1.8668	1.77514	1.92458	2.50833	2.40885	1.85503	1.94015	1.74499	1.79082	2.42738	2.17892	2.20451	2.39999	5.15614	5.1308	1.9271	1.91374	1.62091	1.62875	2.59297	2.59114	2.12226	2.11721	2.58144	2.56534	2.93786
Paics	2.89467	2.79756	3.35773	3.3497	2.49042	2.6065	2.93226	2.94041	3.80765	3.11034	2.86822	3.10318	2.72801	2.82538	3.01234	3.19635	2.50911	2.5568	2.06379	2.22721	2.43887	2.53488	3.58476	4.21154	5.2464	5.60699	4.11629	5.1593	4.83627	5.17139	5.0275	5.15879	1.98479	1.99547	1.08726	1.40866	2.2106	2.6062	1.46256	1.65695	0.832007	0.818871	1.57417	1.75049	1.13325	1.33399	1.64487	1.84803	1.65267
Airn	2.88178	2.76687	2.94607	2.81133	1.70562	1.61874	4.34829	3.78995	1.19851	1.68874	2.40511	2.08452	3.46973	3.41304	3.26621	3.16679	3.41753	2.8615	4.38437	4.09499	2.07139	2.44393	1.91105	1.93715	1.28138	1.05625	2.66178	1.92755	1.18296	0.982869	0.620787	0.631112	1.57198	1.36944	0.994578	1.05725	1.17637	1.24623	2.124	1.67651	1.3702	1.09108	2.38862	2.29501	1.7688	1.60745	2.10327	1.95621	2.64763
Gdi2	2.8785	2.5982	2.63936	2.55613	2.81128	2.67828	2.43563	2.29213	3.12251	2.35707	3.10373	2.88899	2.66545	2.38337	2.23321	2.2081	2.62624	2.34485	2.38236	2.11946	2.07005	1.7912	2.38293	2.36871	2.61763	2.55208	2.39198	2.27015	2.69083	2.63014	2.67511	2.52288	3.28898	3.08076	2.93807	2.9012	3.95529	3.63973	2.52937	2.31153	2.23988	2.16757	2.35432	2.40336	2.27358	2.27143	3.12568	2.94666	2.4525
Ran	2.8785	2.75924	2.56281	2.57365	2.49934	2.20473	2.53209	2.29128	3.66565	3.39577	8.79668	8.85108	2.79625	2.66938	3.33109	3.40638	2.36633	2.2476	2.53931	2.20121	3.43539	3.01336	4.56898	4.69297	13.6626	15.61	3.10441	3.15231	9.10778	9.3159	9.6853	10.4196	10.0041	9.29105	5.48152	5.51025	4.69099	4.77534	2.36334	2.33476	2.02842	2.10485	2.34544	2.56645	2.39377	2.51116	3.18816	3.2776	2.85631
Zmiz1	2.87672	2.67794	3.95051	3.82249	1.88619	1.56032	2.14834	2.09873	2.51342	2.14957	1.42801	1.36438	1.88933	1.97958	2.26636	2.05203	1.54983	1.55213	1.69549	1.63718	1.63218	1.95428	1.87961	1.97635	1.01706	1.13055	1.90067	1.91813	1.13192	1.35994	0.377834	0.643435	1.10709	0.913821	0.553493	0.533594	3.66995	3.78367	1.06401	1.03051	0.944871	0.835211	2.48874	2.55143	1.24372	1.27297	1.91922	1.8211	1.99841
Lrrc58	2.86635	2.78218	2.84476	2.9991	1.99736	1.99126	1.81488	1.98477	2.1156	2.21281	1.59603	1.52736	2.56055	2.48205	1.6428	1.66999	1.82213	1.70353	1.6917	1.65103	2.54338	2.24909	1.30711	1.41337	1.04643	1.10342	2.21036	2.17877	1.1069	1.37027	0.671075	0.811967	1.58751	1.67111	1.91945	1.99662	2.40117	2.51677	2.16381	2.1988	1.99173	2.05498	1.79404	1.80469	1.98758	2.16813	2.31721	2.62779	2.07944
Edil3	2.86229	2.73459	1.894	2.05493	1.39816	1.12623	2.10238	2.05728	1.48503	2.0773	2.0556	1.92767	2.49437	2.69724	2.82367	2.67629	2.72456	2.45559	2.6434	2.86427	1.50013	1.77661	3.07548	3.43773	1.78844	1.66261	1.72113	1.84354	1.38061	1.55152	0.889912	1.08092	0.454609	0.42952	0.640412	0.700026	0.213927	0.30619	0.587002	0.559878	0.252803	0.164968	0.341512	0.39536	0.785363	0.843282	0.441405	0.467489	0.662682
Ube2b	2.8607	2.79554	3.03775	2.96875	1.9688	1.90173	2.22378	2.29193	2.36653	2.24836	2.25748	2.24643	2.69751	2.68118	2.5386	2.45748	2.39966	2.16192	2.44052	2.40675	2.62354	2.49971	3.09997	3.30224	2.38984	2.22028	2.60727	2.56625	2.33418	2.3827	2.75815	2.81547	1.69418	1.794	1.52886	1.60573	2.25721	2.50114	1.82105	1.86015	1.65036	1.67285	1.88063	1.99387	1.79787	1.93074	2.15058	2.17896	2.05274
Igfbp5	2.85139	4.31272	18.8476	17.6691	2.96369	3.09824	4.49454	4.33186	0.935658	3.00254	2.00886	1.26288	3.60203	3.42693	0.841656	0.967161	0.844829	0.890002	1.34208	1.24554	7.71121	6.0271	0.618845	0.479955	0.347861	0.229929	1.29133	0.838921	0.484477	0.269568	0.283285	0.144085	12.7819	9.0661	7.65299	7.38729	21.5715	18.5717	9.52361	7.86175	10.1655	8.51644	32.3362	31.8057	29.688	30.9897	16.5303	14.706	19.1163
Hnrnpdl	2.85101	2.30036	2.27419	2.05288	1.84625	1.76866	1.77968	1.60673	2.11064	1.98151	2.30304	2.04758	2.54194	2.28529	1.74561	1.6504	1.91225	1.73623	1.65214	1.40982	2.73394	2.55716	1.52091	1.49371	1.74741	1.7941	2.32989	2.29983	1.67031	1.65203	1.38906	1.41056	2.04945	1.93166	1.78841	1.75749	1.30544	1.33685	2.07295	1.97461	1.40175	1.48965	1.49935	1.5906	1.96155	1.98178	2.06755	1.98869	2.48618
Pdia6	2.84555	2.55068	2.66923	2.54575	2.14554	2.06195	2.48091	2.5074	2.31504	3.00614	2.85885	3.07196	2.86982	2.91667	3.00598	3.13224	2.82075	2.64781	3.14398	2.99312	2.26957	2.36911	2.81049	2.63516	3.3679	3.68938	2.85492	3.00547	4.26595	4.24022	4.66489	4.5066	2.17349	2.05073	2.88038	2.83599	2.19189	2.01105	1.74297	1.66482	1.57132	1.48751	2.12167	2.11078	2.2488	2.44296	2.08098	2.20015	1.91546
Ccn1	2.84307	3.75429	6.52428	8.07851	3.50206	4.99646	14.1929	18.2426	6.65883	11.2908	4.42829	6.94835	3.13163	4.62416	17.5756	18.4295	3.93677	9.72473	5.23801	6.36763	14.1235	29.291	19.4108	17.016	21.5803	20.9441	15.4707	18.7489	27.8739	26.246	20.1161	20.5235	4.74094	5.15869	7.67893	5.46037	2.83478	3.68374	8.8489	10.8388	7.81463	6.8893	9.15693	10.0363	7.08547	7.64855	5.00338	5.51425	2.82581
Gnb1	2.83945	2.86632	3.31821	3.36919	2.12984	2.08283	2.04882	2.15316	3.17105	2.87434	2.8606	2.79246	2.37891	2.54046	2.294	2.30222	2.02724	2.1379	1.79786	1.94423	2.33371	2.27347	3.59267	4.20636	3.45211	3.76469	2.66139	2.83098	3.65796	3.7786	4.61662	5.10884	3.38248	3.15789	3.19363	3.53988	5.23457	5.35671	2.11625	2.12619	1.9979	1.94813	2.7094	2.85899	2.17872	2.26511	3.31742	3.31821	2.56846
Ost4	2.83832	2.99118	2.25484	2.26939	3.44087	3.40858	3.65566	3.51455	3.31133	3.45593	3.11885	3.26173	3.09143	3.15406	3.98846	4.10504	4.20465	4.20978	4.36828	4.22699	2.18427	2.56155	3.98769	4.40037	4.37317	4.68247	2.80478	2.98063	5.0838	5.26827	6.36375	6.73026	1.96913	2.02972	2.55898	2.54794	1.9037	2.00003	2.50545	2.36637	1.95673	1.93623	1.69159	1.80815	1.80759	1.77126	2.34555	2.40495	1.62109
Mef2a	2.83734	2.83398	3.09304	2.94789	1.84732	1.65985	1.56473	1.67252	2.80394	1.77984	1.65528	1.37736	2.0305	2.19065	1.00961	1.10457	1.54004	1.39175	1.31566	1.44795	2.0455	2.25731	1.10953	1.39624	0.63451	0.614511	1.07058	1.01388	0.739627	0.658681	1.05911	0.98483	1.21229	1.22844	1.29073	1.21923	3.19545	2.88563	1.71712	1.80306	1.14091	1.23382	1.88202	1.8184	0.965397	0.948061	2.26325	2.39051	2.21538
Sh3glb1	2.83175	2.83011	2.93175	2.86661	2.49642	2.47222	2.1852	2.15932	3.23308	3.02723	2.9493	2.85368	2.6324	2.60104	2.15922	2.16266	2.34502	2.27912	2.66941	2.55455	2.72715	2.396	2.91207	3.13938	2.68097	2.7206	2.37831	2.48343	2.73681	2.80902	3.69721	3.72314	3.08257	2.97664	3.3284	3.40674	3.80894	3.89943	2.42825	2.40022	2.31049	2.28729	2.33763	2.19254	2.13086	2.08782	2.82446	2.84362	2.86881
Cct2	2.81684	2.57569	2.45842	2.3523	1.9747	1.8728	2.10719	2.12875	2.75411	2.82896	2.72486	2.73761	2.50806	2.51638	2.90774	2.95167	2.25261	2.24483	2.29444	2.17583	2.32839	2.54661	3.8554	3.7114	4.34588	4.56642	3.3558	3.34804	4.88123	4.77461	4.46479	4.30577	2.50898	2.36457	3.78513	4.09292	2.35197	2.5299	1.89197	1.85838	1.66621	1.61	2.0103	2.17482	2.18684	2.18638	2.39517	2.22939	2.41564
Lgals3	2.81103	2.87009	2.49284	2.14153	0.782909	1.13033	1.11108	1.7651	4.95225	5.94801	2.10036	2.15274	3.21312	3.16003	3.63778	3.40571	2.61224	2.58306	3.13488	2.72691	1.52108	1.92835	4.34024	4.50487	4.39215	3.98535	5.2154	5.45365	7.17176	6.45693	13.854	11.1211	0.840848	0.637331	0.570832	0.652225	3.53842	4.00653	0.430359	0.541038	0.325925	0.237636	0.624742	0.661073	0.377316	0.426614	1.0308	1.06579	0.726154
Nktr	2.80928	2.58569	2.27711	1.96594	1.56727	1.3369	2.17837	1.98249	2.20341	1.55394	1.98828	1.78043	2.97918	2.59435	2.16178	1.86851	2.30661	1.73912	2.56266	2.15614	1.89666	1.71342	2.75251	2.176	1.84049	1.47548	2.05993	1.73465	1.84081	1.51268	1.55053	1.44531	1.11841	1.0263	1.05827	0.979883	1.24609	1.1639	1.42254	1.40773	1.14755	1.13953	1.38568	1.41258	1.38225	1.31109	1.35326	1.41611	1.84389
Tax1bp1	2.80751	2.67885	2.98719	2.6675	1.79573	1.65403	1.55922	1.51826	2.37604	2.40799	2.45601	2.42902	2.58279	2.18145	1.59825	1.35147	1.85357	1.51832	1.7987	1.64822	2.0807	1.8223	1.58442	1.45371	1.79192	1.46423	1.95565	1.91219	1.39696	1.14988	2.06836	1.88419	2.75068	2.32014	1.59459	1.43569	3.17772	3.17701	1.795	1.70798	1.4398	1.39309	2.34907	2.03708	1.51545	1.53499	2.2347	2.26789	2.69144
Senp6	2.79551	2.56788	2.65025	2.59545	2.00929	1.79463	2.50341	2.4856	2.89577	2.15504	1.93927	1.86109	2.42594	2.27026	1.91117	1.88614	2.10852	1.77286	1.96109	1.85381	2.51287	2.15082	2.13027	1.99066	1.5548	1.56982	2.24779	2.05757	1.79049	1.68973	1.66714	1.68563	1.73753	1.64143	1.84978	1.7377	2.20506	2.43259	2.12446	2.03427	2.14084	1.9786	2.08953	2.05004	1.87018	1.80256	2.3411	2.35615	2.2562
Fbn2	2.77172	2.69557	3.13744	3.43572	4.63105	4.29702	2.81844	2.87096	2.2862	1.12892	2.17974	2.05604	5.29842	4.54858	0.749904	0.975032	2.00853	2.02691	1.91921	1.81115	3.40561	3.57564	0.401609	0.264764	0.185992	0.217999	1.16871	0.968694	0.201382	0.197379	0.104963	0.0896231	3.92698	5.07862	0.907136	1.32942	1.61738	2.09261	6.30977	6.70928	5.95183	6.29846	4.20226	5.12324	10.6263	11.2228	5.52664	5.72691	7.94388
Cd109	2.77078	3.02847	2.86772	2.99514	1.58386	1.82379	1.36707	1.94539	2.83017	3.54743	2.2084	2.40186	1.62679	1.90238	2.08563	1.99922	1.53975	1.88472	1.54211	1.559	1.28933	1.52914	1.15695	1.3428	1.33205	1.60996	2.87462	2.98025	1.27369	1.93824	1.25148	1.26434	1.88435	1.68033	1.16479	1.0566	3.16185	3.41161	0.950923	1.13738	1.41473	1.02426	1.14746	1.33025	0.754802	0.809424	3.08762	3.11607	1.49533
Ddx6	2.77036	2.77638	2.92265	2.97071	1.83939	1.75015	2.2507	2.12988	2.10951	1.92037	2.34322	2.24156	2.75637	2.78343	2.05884	1.87882	2.04852	1.95073	2.06045	2.14728	1.9677	2.4273	1.96257	1.94587	1.74326	1.82612	2.43955	2.16833	1.54655	1.59684	1.37267	1.52856	2.07222	1.88237	2.05376	2.36584	2.39874	2.57353	1.79693	1.84953	1.64409	1.80846	2.24987	2.43592	2.00627	2.00381	2.24375	2.30105	2.52894
Tpm4	2.76865	2.72253	2.74606	2.52554	2.22838	2.0695	1.52029	1.59423	3.33654	2.6969	4.35442	3.78818	2.39513	2.25691	1.6463	1.50935	1.8221	1.75681	1.72505	1.57448	2.26406	1.9162	1.90247	2.0072	2.7786	2.80973	2.15818	1.95261	2.00369	2.09648	2.80983	2.5658	5.95785	5.21343	5.26061	5.53328	5.65264	5.55568	2.37457	2.31741	2.74576	2.25811	2.99467	2.95658	3.32197	3.24952	4.26223	4.07282	3.37247
Dap	2.758	2.79622	3.19173	3.0157	2.69884	2.75897	2.35617	2.58321	2.72885	3.37727	2.38635	2.61736	2.28827	2.3514	1.98094	2.33895	2.32765	2.53113	2.13431	2.15035	1.68073	1.79468	1.82886	2.21521	2.29972	2.65651	2.65723	3.44516	3.35462	3.61073	6.12701	6.31706	2.43696	2.50363	2.72062	2.55454	2.37619	2.00589	2.28544	2.28592	1.88913	1.8103	2.2828	2.27896	1.72056	1.82433	3.408	3.12985	2.22423
Hspg2	2.74301	3.55415	3.10386	3.44487	2.29357	2.69106	2.32309	3.23025	3.27255	4.99217	2.28174	2.67063	2.26855	2.81023	3.47641	3.52484	2.64536	3.31236	2.80673	3.15753	2.09181	1.82869	5.51967	6.32478	5.08912	5.04497	3.62098	5.02584	6.57368	6.63743	7.21508	7.05599	2.10043	2.19881	1.52305	1.93531	2.85756	3.14942	1.91534	2.07291	2.34821	2.22862	2.41356	2.6147	1.59645	1.76618	2.83774	2.94086	2.32273
Ubxn4	2.74299	2.79297	2.70735	2.66869	2.21746	1.99817	2.39583	2.21266	1.91672	2.5255	1.73649	1.6565	2.85442	2.73668	2.58929	2.36801	2.38143	2.2705	2.65505	2.45654	2.46864	2.1784	2.82661	2.53469	1.73257	1.74509	2.84234	2.51855	2.87896	2.75442	4.25276	3.9128	1.66969	1.54601	2.25575	2.18529	3.11995	3.15784	1.94046	1.87113	1.87084	1.78017	2.19244	2.32488	1.98386	1.9073	2.10865	2.23754	2.18978
Rtl3	2.73673	2.75889	3.33314	3.58907	3.99947	4.41455	8.01995	8.78674	5.56917	6.33268	4.3041	5.21536	3.40813	4.01351	5.84139	7.68877	5.73781	6.78246	4.37289	4.9524	3.56532	3.88567	4.04227	5.04177	3.98757	5.9877	3.48771	4.87646	7.09961	8.81143	4.74031	5.49883	1.45373	1.69953	0.676114	1.48779	0.61887	0.671183	3.21187	3.41634	0.781394	0.849279	3.49062	3.7	2.75191	3.04416	1.53075	1.47525	1.99507
Arcn1	2.73662	2.71159	2.57816	2.53582	2.35229	2.24904	2.23174	2.23145	2.73257	2.30433	2.27922	2.23063	2.45393	2.42132	2.20753	2.22941	2.36611	2.19676	2.0617	2.01679	1.58356	1.81598	2.23832	2.35086	2.29982	2.2394	2.18675	2.15561	2.72194	2.71999	2.8927	2.75131	1.81572	1.76991	1.84169	2.13514	1.95394	2.00298	1.921	1.9137	1.65397	1.58712	2.04276	2.04134	1.61675	1.78995	2.19242	2.30267	1.99542
Clk1	2.72059	2.64277	2.82767	2.43945	1.99184	1.792	2.2697	2.21641	2.29053	2.25857	2.05131	2.07938	3.09505	3.13917	2.87274	2.72588	2.75446	2.54074	2.96897	2.94134	4.03303	4.20734	2.33127	2.46097	1.92166	1.96519	3.71619	3.44361	1.90118	1.94945	1.74905	1.67677	1.59302	1.46617	1.62087	1.49842	1.96573	1.99032	1.92174	1.83208	1.34393	1.38633	2.08446	2.07057	1.72483	1.72772	1.81276	1.8307	2.52787
Tspan3	2.72006	2.67866	3.51583	3.40934	2.60035	2.71842	2.34528	2.3122	2.85009	3.16428	2.05482	2.15504	2.67578	2.51209	3.33075	2.96093	2.54997	2.54817	2.41131	2.36509	2.25589	2.13695	3.04743	2.85406	3.37205	3.25884	3.72454	3.80948	3.35426	3.4033	2.02719	2.26598	1.67286	1.75333	1.45203	1.55019	2.44658	2.49171	2.34596	2.39279	1.85752	1.92989	1.67041	1.74962	1.87878	1.80502	2.47403	2.60072	2.2086
Rpl22l1	2.71628	2.49198	2.46505	2.22833	2.2878	1.96699	3.03764	2.61122	2.82501	2.65439	2.81382	2.57324	3.14903	2.86359	4.51568	3.39557	3.20186	2.63718	3.53023	3.08509	2.91569	2.69133	5.36332	4.04923	4.92059	3.81187	3.55934	3.08085	4.35318	3.53937	3.99013	3.2175	2.59994	2.09278	3.68506	3.28165	1.71468	1.54462	2.32781	2.04271	2.2538	1.77629	2.73684	2.19577	2.78288	2.42676	2.27841	1.92192	2.76895
Mtdh	2.70289	2.27896	2.70121	2.32502	2.13664	1.86368	1.96009	1.716	2.31643	1.89076	1.95405	1.75505	2.1878	1.90182	1.62045	1.54774	1.75208	1.53476	1.55748	1.26449	1.74997	1.69658	1.55108	1.51753	1.58111	1.59612	2.17474	1.7575	2.07653	1.91193	2.16125	2.01329	2.16682	1.93853	2.48135	2.51565	3.06703	2.91297	2.09337	1.8409	1.76853	1.63642	2.09056	1.94676	2.33797	1.90916	2.59876	2.33908	2.41392
Dnajc3	2.69769	2.58517	2.64386	2.78689	2.20104	2.00267	1.96372	1.86542	2.15602	2.33544	2.81077	2.8454	2.42297	2.37451	1.76408	1.80874	2.3745	2.19584	2.01157	1.94739	2.35582	2.16384	1.84908	1.80683	2.2234	2.15359	1.81669	1.68675	2.36892	2.19889	2.61701	2.83826	2.2658	2.23193	2.06464	2.11921	1.97935	1.97687	1.79016	1.63235	1.89988	1.93653	2.0896	1.83276	2.04943	2.09534	2.08703	2.08166	2.57251
Selenos	2.69679	2.67367	3.56722	3.34942	3.25096	3.00302	2.84421	2.81912	3.0665	3.02193	2.02701	2.04376	2.08393	2.00455	2.20723	2.47207	2.85087	2.94877	2.243	2.23157	2.01787	2.22407	2.05992	2.09602	2.0008	2.174	1.98901	2.36485	3.06671	2.95051	3.86442	3.88912	1.52979	1.41485	2.4983	1.9035	2.59069	2.89736	2.38005	2.20419	2.13427	1.70886	1.45209	1.50138	1.70635	1.67382	2.82544	2.76429	1.58565
Skp1	2.6929	2.54885	3.09207	3.07121	2.06915	2.07854	3.0283	2.69197	2.07226	2.19294	2.80111	2.72909	2.44814	2.46774	2.51554	2.42899	2.18894	2.18025	1.99322	2.12598	2.63281	2.79599	2.46311	2.6741	2.56508	2.74258	2.15557	2.15569	2.56086	2.64853	1.95258	2.26624	2.90519	2.76982	2.60442	3.15221	3.38551	3.38674	2.18707	2.12885	1.73343	1.78027	2.48246	2.71398	2.21918	2.3543	2.81772	2.82869	2.27979
Ap2m1	2.69228	2.38419	2.88935	2.57855	2.42936	2.34357	2.26344	2.24371	2.80894	3.0007	3.02619	2.70425	2.33808	2.11773	2.1082	2.09545	2.33505	2.26226	2.12784	1.95592	2.26342	1.78507	2.02589	2.22175	2.31655	2.37136	2.30134	2.28455	2.46348	2.51116	2.87283	2.80556	3.38043	3.06753	2.8025	2.66519	4.40968	4.13357	2.17082	2.04277	2.00278	1.87197	2.4204	2.46538	2.12073	1.99026	3.18434	2.78736	2.38652
Penk	2.6837	3.35211	0.900532	1.23711	4.07752	5.0215	4.88078	5.3274	1.57337	2.01118	3.39193	4.27881	5.66877	6.9858	2.21343	3.51043	5.52377	6.62938	4.7107	6.24201	4.07428	4.27544	1.91269	3.17668	0.604812	0.827047	0.744906	0.936257	0.706666	0.702449	0.369465	0.521728	1.75854	2.63744	0.375233	1.01017	0.156767	0.192569	5.50543	6.5159	0.723312	1.65252	1.66935	2.13718	4.43964	6.06963	0.52371	0.725928	2.84088
Ikbip	2.67514	2.50259	2.57273	2.4882	3.10772	3.02994	3.22024	3.21475	2.66546	2.75232	2.56116	2.64937	2.52303	2.40682	2.52663	2.85451	3.04171	3.15952	2.55108	2.52882	2.00229	2.11389	2.08193	2.41472	2.09012	2.37675	1.8116	2.02243	2.71586	2.92024	2.38735	2.6056	1.76271	2.05515	1.97074	1.98664	1.37308	1.37274	2.44975	2.3421	2.21732	2.2256	1.8082	1.98493	2.3974	2.45507	2.40366	2.42146	1.94391
Itga10	2.67276	2.38	2.34448	2.24666	1.67623	1.64373	2.5605	2.3424	2.2224	2.58938	1.83807	1.69812	3.56668	3.34859	1.92451	1.83621	2.52427	2.13849	2.33552	2.15334	2.29716	2.45836	1.71396	1.69784	1.716	1.56267	2.9492	3.02808	2.09281	1.92288	2.15987	1.96091	0.572278	0.625299	1.3007	1.18903	0.71531	0.926877	1.43732	1.54281	0.213011	0.228051	0.264238	0.333648	0.343441	0.319861	0.862914	0.875006	0.917993
Akr1a1	2.66188	2.15277	2.74006	2.39268	2.47058	2.12675	2.96429	2.35196	3.15181	2.19836	2.70455	2.24931	2.43645	1.96663	2.66998	2.24022	2.52479	2.06561	2.45773	1.92364	1.96111	1.49782	2.73773	2.48873	2.93294	2.47138	2.50201	2.07847	3.25962	2.81847	3.37595	2.83994	2.67917	2.23256	2.93133	2.63545	3.28638	3.04521	2.43722	2.13695	2.33571	1.93829	2.4783	2.25152	2.34878	2.06079	3.10493	2.74926	2.14621
Hnrnpa0	2.66001	2.49417	2.54311	2.58253	1.87556	1.74552	2.11252	2.02961	2.32297	1.84295	2.83085	2.76168	2.42022	2.33582	2.26559	2.10389	1.99566	1.81371	1.95244	1.97505	2.52945	2.45199	2.2593	2.39377	2.87031	2.72264	2.50862	2.12906	2.04731	2.11393	1.46577	1.52416	2.62494	2.51734	2.29931	2.19949	2.08828	2.12512	1.90649	1.85446	1.834	1.67984	2.25207	2.33956	2.01239	1.94026	2.34767	2.26395	2.1617
Tram1	2.65881	2.83744	2.66585	2.78885	2.83417	3.12731	2.11397	2.53878	2.79114	2.94022	2.10553	2.24085	2.15714	2.29233	1.7977	2.21529	2.45294	2.72811	1.90271	2.08105	1.71538	1.88173	1.45073	1.61038	1.49642	1.7681	1.69031	2.06985	2.04687	2.32568	1.86469	1.93334	1.84333	1.97603	2.12681	2.11013	1.76732	2.07654	2.29449	2.49426	2.25487	2.34565	1.92997	2.0756	2.25999	2.45339	2.5785	2.97189	1.98748
Mxra8	2.64115	2.89469	4.4879	4.71399	2.18695	2.47827	3.23848	2.83557	1.48524	2.04975	1.44487	1.34148	3.64138	3.3676	1.29354	1.35829	1.85588	1.78934	1.52707	1.49531	4.99694	4.89256	0.600488	0.574473	0.31925	0.324054	2.92171	2.74837	0.406159	0.490597	0.298315	0.340615	3.35439	3.38974	4.37113	5.43075	5.47757	4.9246	5.91208	5.34952	5.502	5.1359	5.25538	6.21424	6.54394	6.80991	4.98527	4.92674	7.31493
Nfkbiz	2.64071	2.9774	3.26532	3.35693	2.83734	3.12846	1.33118	1.9715	2.55726	2.80394	2.1419	2.44676	2.75689	3.1816	2.77492	3.25722	2.99273	3.38516	3.78822	4.25872	6.24903	6.24417	1.77245	2.61186	0.885733	1.06124	1.48723	1.75906	1.32396	1.85232	1.26761	1.97167	2.253	2.25841	2.0598	2.14373	3.11103	2.31429	2.46516	2.86668	2.16392	2.51851	5.01236	4.03867	2.15801	2.01796	3.29806	3.8555	6.8781
Klf10	2.63699	2.35856	2.3804	2.40755	1.9353	1.47182	0.77441	1.04751	3.91419	1.86595	2.36204	2.18936	3.79499	3.22865	3.21472	2.32547	2.05988	1.43972	1.52467	1.1598	6.11492	6.09509	2.89252	1.82605	2.72578	1.98938	3.91893	3.04251	3.05303	2.07559	3.45856	2.87108	1.71624	1.90358	1.01472	1.16016	1.87081	1.99893	2.354	2.62719	1.31271	1.15396	2.04753	2.16785	1.89798	2.13803	2.05864	2.31536	2.88962
Ash1l	2.62615	2.31191	2.6724	2.54045	1.54721	1.34444	2.20415	2.074	1.61028	1.65233	2.03684	1.74049	2.18953	2.03798	1.53298	1.57703	1.61663	1.4382	1.54203	1.54857	1.64787	1.83719	1.43965	1.48299	1.17359	1.11199	1.87049	1.57549	0.964735	0.998417	0.658216	0.686327	1.43514	1.40488	1.12906	1.1837	1.70391	1.87359	1.56475	1.5011	1.31786	1.19893	1.88458	1.88999	1.58979	1.56245	1.68856	1.62748	2.20155
Spcs1	2.62073	2.55787	2.41899	2.40867	2.6813	2.66805	3.16121	2.99435	2.86834	2.8111	2.89412	2.92775	2.62034	2.59699	2.75762	2.98599	3.07171	3.24921	2.81751	2.69962	2.17019	2.20648	2.54161	2.85902	2.83974	3.2604	2.24941	2.7528	3.76645	3.81607	4.71977	4.9049	2.41854	2.63194	2.78604	2.63303	2.59217	2.6613	2.44306	2.30213	2.17162	2.05662	1.92055	2.03017	2.23878	2.40342	2.53625	2.40321	2.0493
Eif5b	2.62053	2.06774	2.63943	2.3014	2.13463	1.67164	2.79099	2.25298	2.35303	2.09875	1.57329	1.40224	2.39641	2.07157	2.01911	1.85082	1.96196	1.62177	1.82936	1.45942	2.57414	2.33697	2.11467	1.94672	1.8084	1.76885	2.40793	2.02871	2.649	2.38602	2.20436	2.05151	1.88485	1.49787	2.11825	2.08191	2.59664	2.5713	2.1836	1.80486	1.7596	1.40798	2.13471	2.17376	1.96691	1.84817	2.29829	2.16534	2.18588
Atxn7l3b	2.6204	2.43477	2.45389	2.41515	1.90061	1.8877	2.97199	2.73016	2.08601	2.233	2.17449	2.18922	2.85608	2.8267	2.57647	2.55196	2.61253	2.41446	2.61213	2.58953	1.84187	2.24501	2.72207	2.94704	2.02272	2.18455	3.05254	2.73348	2.25819	2.38727	1.52403	1.65681	1.50777	1.52619	1.74065	1.95801	1.70803	1.77503	1.93653	1.8916	1.53007	1.61741	2.59382	2.66829	2.43398	2.54216	1.48863	1.62008	1.8836
Hdgf	2.6185	2.51139	2.45577	2.29998	1.81693	1.7729	2.36185	2.05964	2.42493	2.79835	5.34556	4.95599	2.7331	2.57303	2.34684	2.20637	2.17252	2.03979	2.00824	1.83972	2.42347	2.43906	2.73675	2.68672	4.1382	3.97216	2.39473	2.28585	2.56783	2.64471	1.98419	1.92641	4.88674	4.28342	2.12057	2.38673	3.28153	3.00735	2.00714	1.87239	1.48944	1.37558	1.99605	2.24211	1.85073	1.94154	2.85408	2.72786	2.43723
Arf5	2.61425	2.89633	2.71724	2.84072	2.40344	2.60441	2.40932	2.36588	2.13853	2.56479	2.88944	3.03088	2.15699	2.3853	1.79996	2.08441	1.86661	2.19509	1.75612	1.87146	2.03166	2.17815	1.65824	1.85245	2.03471	2.37814	2.03119	2.31789	2.1154	2.44029	1.96135	2.06103	3.09512	3.34507	3.21934	3.92692	3.48078	3.49935	2.43495	2.55531	2.62522	2.74215	2.72251	3.21407	2.44953	2.78564	3.06436	3.19407	2.48808
Emp3	2.6081	2.18036	2.54006	2.28159	2.09461	2.13079	1.72075	1.67901	3.91405	2.45357	3.22175	2.6879	2.92272	2.39386	1.54204	1.24579	1.81575	1.67249	1.87061	1.46572	2.39977	2.5768	1.72846	1.31407	1.88282	1.46554	1.8328	1.75097	1.49077	1.40521	1.99783	1.45437	4.96565	4.35494	3.10517	2.9132	13.2675	13.6097	2.80978	2.87086	2.24115	2.08226	2.62773	2.69845	2.89125	2.70061	3.97374	4.02504	2.37384
Selenok	2.60569	2.66729	2.45575	2.60376	2.14793	2.19368	2.09044	2.3169	3.01917	2.63104	2.86169	3.06622	3.01452	2.92567	2.75827	2.88463	2.6522	2.71091	2.17475	2.19002	2.86055	3.34541	2.57825	2.60649	2.56121	2.64468	2.94977	2.88359	2.57869	2.6664	2.86608	2.97229	1.67766	1.72812	1.69488	1.95804	2.50778	2.6241	2.07338	2.13124	1.53772	1.40483	1.61939	1.7244	2.02769	2.04512	2.18459	2.19711	1.62856
Pafah1b1	2.6044	2.55867	2.64909	2.40143	1.96386	1.84454	1.63202	1.67313	2.71174	2.30558	2.36479	2.28937	2.74163	2.6414	2.15824	1.93788	1.99321	1.88831	1.93704	1.90767	2.50979	2.61965	2.28532	2.20665	2.0339	1.98739	2.17592	2.12715	1.954	1.93149	2.60246	2.33633	2.48579	2.12813	1.96936	2.00577	3.30905	3.5557	1.9131	1.84013	1.78588	1.80234	2.44339	2.23209	2.15856	2.15983	2.33822	2.34041	2.80173
Sdcbp	2.59815	2.48526	2.20227	2.06015	1.36063	1.29624	1.08372	1.31123	1.80286	2.12623	2.00914	2.04969	2.60697	2.69874	1.56689	1.56337	2.01782	1.783	2.17963	2.1563	1.85934	1.73529	1.29999	1.59373	1.35589	1.52583	1.99517	1.8548	1.47053	1.62136	2.5695	2.67438	1.31714	1.19965	1.00272	1.08857	2.39391	2.29042	0.864399	0.94382	0.596229	0.645057	1.43781	1.31517	0.856249	0.909661	1.29212	1.46469	1.69366
Sec61b	2.59417	2.47208	2.18449	2.07466	4.00797	4.16395	4.06284	3.78802	3.3023	3.67326	2.40346	2.4648	2.85129	2.6748	3.48109	3.64559	3.62681	3.89062	3.36077	3.14359	2.46783	2.49693	2.79243	3.04419	3.60498	4.22064	2.48487	2.81628	5.98272	5.82772	7.24934	7.07674	2.68999	2.96526	6.55157	5.76097	2.33064	2.27934	4.03429	3.72725	4.05849	3.88172	2.2952	2.69283	3.68229	3.42138	3.64303	3.50394	2.6209
Rtn4	2.58931	2.65171	2.38573	2.35694	1.54524	1.51862	1.33539	1.30997	3.19328	2.0078	2.50495	2.27787	3.65607	3.60101	2.85037	1.97832	2.36075	1.69248	4.45947	3.89674	2.7964	2.67463	3.16376	2.48293	2.09634	1.77736	2.36576	1.75053	1.96785	1.90184	2.48649	2.20739	2.53731	2.20255	2.2217	2.21353	4.42011	4.33974	1.69862	1.67119	1.63881	1.88305	2.6074	2.51732	2.2639	2.12574	2.5542	2.53956	3.48231
Slc38a2	2.58568	2.15371	1.99411	1.73248	1.81235	1.56818	1.37285	1.55144	2.85992	1.56834	2.17346	2.03599	2.92044	2.85623	1.95247	1.82915	2.27293	1.7521	2.82137	2.62519	4.9267	5.19519	1.59557	1.50893	1.23752	1.04123	1.87144	1.65613	1.26078	1.17126	2.97875	2.89116	1.60278	1.66827	1.72536	1.53247	1.37888	1.64683	2.04345	1.94748	1.73723	1.66987	1.33582	1.4061	2.24267	2.04513	1.78037	1.91986	2.63354
Serp1	2.58203	2.4609	2.1069	1.97803	3.09515	3.10014	2.01744	2.11137	3.59628	2.94318	2.41997	2.5701	2.22027	2.16663	2.93529	3.14096	2.63992	2.83154	2.56177	2.29147	1.96544	1.7123	3.334	3.4458	3.6506	4.04667	2.26041	2.45672	5.97449	5.8505	6.77385	6.40596	2.14031	2.16062	3.86014	3.39508	1.66832	1.72757	2.39342	2.47605	2.38054	2.50461	1.76269	1.9229	2.4245	2.34477	2.63624	2.72066	2.13682
Eif3h	2.57664	2.29876	2.5561	2.49971	2.07044	1.83171	2.64114	2.23053	2.26548	2.12241	2.15756	2.03085	2.33583	2.20192	2.20658	2.01278	2.06093	1.90355	1.9035	1.87612	2.39857	2.05898	2.73841	2.69489	2.26579	2.16149	2.14662	2.08339	2.28204	2.16245	2.59246	2.35868	2.24361	2.17499	2.17184	2.18024	2.45981	2.43356	2.12674	1.97786	2.05021	1.8392	2.38034	2.63142	1.99644	1.86042	2.54743	2.36682	2.43726
B2m	2.5737	2.13844	3.43579	3.18929	2.11906	2.17946	1.98443	1.96976	2.48699	1.95275	2.09385	1.82444	2.658	2.35515	1.2462	1.3714	1.64778	1.46274	1.53255	1.40437	3.3348	3.20078	0.663261	0.65352	0.646662	0.772514	1.90439	2.59117	0.587177	0.734725	0.620662	0.687825	4.3078	4.3451	3.56527	3.81317	4.73441	5.17246	4.82838	4.73034	4.21288	4.18686	3.5943	4.06461	6.11876	6.65264	5.07416	4.89532	5.31926
Med13l	2.56936	2.73966	2.96389	2.97965	1.80859	1.78133	1.33398	1.42731	2.37289	1.98023	1.50197	1.41256	1.78615	1.92707	0.979305	1.1225	1.20767	1.2555	1.25362	1.29927	1.57618	1.61522	1.04002	1.02031	0.6695	0.619944	1.46383	1.5069	0.709979	0.672922	0.642657	0.695127	1.39065	1.38499	0.992642	1.12579	1.78806	1.85039	1.44555	1.51815	1.05343	1.12231	1.77616	1.81851	1.57754	1.61161	2.15863	2.35983	2.60394
Eif4b	2.55528	2.69976	2.7643	3.25512	1.71292	1.64328	2.22037	2.29775	1.88632	2.3813	1.85343	2.06945	2.22082	2.36241	2.34502	2.37985	1.92199	1.87945	1.64183	1.90229	1.92171	2.38522	3.21256	3.2547	2.42652	2.46593	2.71425	2.78199	2.3842	2.45593	1.39202	1.47616	1.57395	1.61238	1.67983	2.28713	1.68702	1.57329	1.53279	1.56604	1.43088	1.48144	2.21963	2.56701	1.82976	2.05801	1.92138	2.12716	2.39026
Naca	2.54783	2.35089	2.50156	2.43005	1.79755	1.6581	2.52	2.22859	2.78049	2.23858	2.25235	2.10333	2.30518	2.13618	2.61845	2.21537	2.01379	1.80661	2.08008	1.82299	2.45886	2.29922	3.10212	2.85217	3.0573	2.81005	2.51976	2.3545	3.11441	2.82512	2.55287	2.30559	2.51954	2.12149	3.01593	3.16031	2.42417	2.28516	1.94568	1.65959	1.94499	1.63957	2.40855	2.46487	2.23295	2.05016	2.40906	2.15996	2.39436
Rbbp7	2.52808	2.30129	2.24915	2.17542	2.00834	1.79431	2.58868	2.29905	2.24481	2.14424	4.0474	3.82818	2.75174	2.60553	2.92676	2.80973	2.60854	2.27335	2.30531	2.20016	2.77479	2.5626	3.07682	3.00823	4.29305	4.42191	3.11279	2.86948	2.99906	2.98987	2.05806	2.28448	3.76707	3.4358	2.20428	2.50366	2.09759	2.11739	1.85549	1.81058	1.50325	1.4841	2.27092	2.3331	2.04531	2.03865	2.04037	1.86018	2.1599
Ywhah	2.52606	2.40438	2.46089	2.43309	1.63761	1.70697	1.2339	1.33164	3.76916	2.7133	5.60352	5.37632	2.47767	2.34853	2.25533	2.08489	1.80363	1.61203	3.01334	2.72131	4.03879	2.80754	2.72486	2.97066	5.07105	5.12664	2.93013	2.28567	2.89348	2.93031	4.04689	4.02494	6.0195	5.7235	2.0775	2.35046	4.33964	5.15142	1.99111	1.99577	1.57431	1.83221	2.15825	2.24665	2.04307	2.32432	2.71158	2.88249	2.31367
Prdx1	2.52389	2.17402	2.61259	2.52721	1.87151	1.89957	2.19619	2.02209	2.61662	2.01264	3.00882	2.82385	2.71767	2.70256	2.15482	2.12807	1.75373	1.73426	1.98774	1.89458	2.9286	2.52371	2.4542	2.6184	4.55783	4.77879	1.99801	2.11732	4.48238	4.33205	5.41925	5.13092	3.71408	3.59698	3.58767	3.85385	3.47703	3.69697	2.36174	2.28328	2.24869	2.17195	2.39896	2.64495	2.49356	2.53209	2.89514	3.11319	2.57385
Nfkbia	2.52166	3.22794	2.98882	3.12551	2.87193	3.94898	1.52902	2.73301	3.42772	5.40193	1.99979	2.76615	2.01728	2.15831	1.28716	2.5572	2.14533	3.44349	1.96536	2.57805	4.92287	5.21178	1.17904	2.05783	0.874055	1.40716	0.915406	1.40138	0.80309	1.55015	0.663791	1.16631	5.70169	5.11114	3.72511	2.98936	11.8703	9.0429	3.27416	4.06498	6.99725	7.61451	9.84916	8.05721	3.23542	3.3345	7.41188	7.63127	8.47054
Hnrnpd	2.52073	2.15589	2.17637	1.85993	1.75543	1.41186	2.2964	1.91357	2.21178	1.70565	3.31294	2.79833	2.63939	2.27037	2.2786	2.14532	2.20222	1.73268	2.13959	1.86598	2.38809	2.0278	1.94419	1.88171	3.21841	3.02365	2.20906	1.83629	2.52063	2.2858	1.82019	1.77504	2.87317	2.45089	1.96784	2.18147	1.65214	1.61382	1.5522	1.4647	1.23633	1.16855	1.81402	1.83654	1.61971	1.5674	1.8912	1.61961	1.99342
Brd2	2.52034	2.28907	2.16926	1.96438	2.06494	1.8522	1.85636	1.95219	3.0117	2.20615	2.80539	2.703	3.01389	3.21096	3.81065	2.99722	2.82214	2.57598	3.54374	3.4945	4.24257	4.57814	3.76417	3.03426	2.52991	2.20174	3.16459	2.53936	2.41432	1.97294	1.78211	1.57138	1.93221	2.09422	1.84608	1.82402	1.89581	2.2806	2.30973	2.21539	1.77735	1.63943	2.03856	2.1655	2.01848	2.05835	2.08333	2.25215	2.50621
Myl6	2.5195	2.32355	2.84509	2.61021	2.22279	2.21713	2.41861	2.10177	3.44165	2.40483	2.57897	2.3018	2.42525	2.41073	2.45053	2.05593	2.26605	2.09508	2.20127	1.94053	2.26593	2.39749	2.87918	3.17665	2.09097	2.07053	3.17213	2.68008	2.7218	2.57639	3.60103	3.59579	5.1915	4.82784	5.69494	6.04811	7.64079	7.44555	3.22416	3.14199	4.28335	4.06874	4.20053	4.60342	3.66143	3.52309	5.98813	5.41228	3.62906
Snx3	2.51729	2.20427	2.42142	2.15827	2.36823	2.19642	2.22223	1.96569	2.23184	2.22557	3.42645	3.16244	2.27035	2.0072	1.76837	1.74231	2.12773	2.07091	1.7457	1.58812	2.19111	2.08248	1.70153	1.97756	2.26284	2.4186	1.94252	1.89972	2.13087	2.17535	2.19259	2.24178	3.03764	2.96028	1.92832	1.77373	2.89814	2.84056	2.11464	1.95963	1.69139	1.62318	1.9062	1.92225	1.9009	1.81035	2.70282	2.5952	2.24626
Plxdc2	2.51725	2.82101	3.95895	3.94825	1.57495	1.81617	1.95174	2.46304	1.8658	2.39956	1.65203	1.89698	2.27113	2.72162	2.86957	3.39197	2.20567	2.62043	1.88637	2.24343	3.52773	3.76521	2.53726	2.96701	1.54604	1.69397	2.33289	2.53712	1.52894	1.76313	1.10347	1.10788	2.58131	2.72084	1.53388	1.84597	5.81191	5.17596	2.50685	2.73583	3.71554	3.89601	3.30488	3.50738	3.30635	3.40849	3.2629	3.22772	3.71957
Pmp22	2.51174	2.58764	3.74337	3.38578	2.33318	2.28629	2.16991	2.12389	2.81061	2.60647	2.92175	2.66203	1.90046	1.94806	1.0896	1.34942	1.74824	1.83989	1.57759	1.61749	2.31221	2.03006	1.28858	1.4243	0.990835	0.948266	1.223	1.61048	1.04796	0.990358	3.74484	3.04534	3.33337	3.28361	0.825916	0.960206	5.7923	6.73811	2.33639	2.24836	2.23228	2.35788	2.75726	2.79463	2.37702	2.57227	3.42008	3.27791	2.23059
Ube2r2	2.51106	2.35183	2.73265	2.75979	2.12643	1.94905	2.45495	2.36834	2.06467	2.31949	2.1338	1.98603	2.79081	2.66353	1.91293	1.83358	2.10389	1.93136	2.02426	1.95056	2.82764	2.65497	1.94883	2.10142	1.3781	1.39636	2.72579	2.31782	1.40933	1.45998	1.6594	1.67942	2.49096	2.39326	2.74773	2.87652	3.33101	3.39757	2.24623	2.17655	2.14702	2.38001	3.04662	3.19418	2.64522	2.52707	2.61446	2.70566	3.0063
Pbrm1	2.49795	2.31414	2.9364	2.57744	1.81623	1.66157	1.84218	1.95554	2.49884	2.03031	2.6507	2.46655	2.23024	2.06135	1.8277	1.85009	1.98479	1.69726	1.85135	1.75939	1.72237	1.83342	2.1764	2.0832	2.33428	2.13006	2.54255	2.19585	1.63621	1.51516	1.4555	1.50934	2.67375	2.54342	1.68729	1.92852	3.20737	3.21613	1.86759	1.89251	1.73373	1.76629	2.43189	2.21294	2.01899	2.057	2.24809	2.10948	2.38353
Ift20	2.49785	2.37449	2.07799	1.90656	3.60827	3.67486	3.39949	3.35583	3.34471	3.07253	2.37068	2.54189	2.30502	2.31542	2.66061	3.10852	3.48415	3.64292	3.00038	2.78631	1.73684	2.2645	1.93695	1.99476	2.22027	2.46897	2.21738	2.39508	3.83559	3.84097	4.34121	4.25709	1.7754	1.98746	3.50018	2.96586	1.52138	1.64561	3.23328	3.06505	3.04687	2.83454	1.62882	1.90758	2.72162	2.69651	2.79051	2.67292	1.89271
Postn	2.49561	2.19415	5.17888	4.90119	6.7994	6.93201	1.89874	1.82043	2.46173	1.35101	2.69946	2.03102	1.47149	1.06964	0.556807	0.583274	0.841965	0.932287	0.605714	0.399723	1.92268	1.69254	0.697737	0.334927	0.546226	0.368386	1.20218	0.741967	0.660579	0.368121	0.270567	0.278055	21.7044	19.1198	42.056	29.8468	1.85567	1.73656	8.08869	6.94414	44.3347	33.2315	44.7813	39.1962	18.7392	13.9158	18.9186	17.9864	27.7985
Mcl1	2.49522	2.49971	2.7007	2.72097	2.11893	2.09976	1.54949	2.25883	3.18219	2.0704	2.6694	2.84414	3.26323	3.63298	3.87667	3.66729	2.86744	2.9165	2.59521	2.6005	6.64417	7.34162	2.76961	2.64411	2.33956	2.15463	4.54342	4.16319	2.26405	2.37057	1.96059	2.13451	2.56301	2.77424	2.21592	2.15383	3.27682	3.16584	2.7399	3.1393	2.10873	2.78678	2.76246	2.83861	2.41499	2.54422	2.46236	2.68474	4.53301
Thbs3	2.49338	2.92171	2.49261	2.53646	2.90122	3.61238	3.05359	3.66824	4.02782	5.65605	2.41387	3.40901	3.00086	2.96528	4.33188	4.92934	2.69746	3.76815	1.95899	2.35636	2.23377	2.47758	2.34202	2.58347	3.82698	4.94036	5.61925	7.29487	4.24962	5.32651	3.04256	3.70319	3.88074	4.0817	2.53255	2.62116	2.95221	2.8646	4.54629	4.27329	4.44627	4.00367	3.41354	3.71066	5.70336	6.18084	3.66451	3.72469	3.94552
Hnrnpl	2.49306	2.33626	2.7054	2.47886	1.71022	1.50713	2.03398	1.84529	1.86591	1.61896	2.67488	2.61799	2.30775	2.33536	1.84354	1.81977	1.78161	1.60283	1.63994	1.68502	2.96727	2.92312	1.74981	1.71007	2.6709	2.80466	2.33362	2.23963	2.11089	2.02018	1.81027	1.78698	2.78483	2.63453	2.42046	2.6732	2.27875	2.08139	1.86616	1.79238	1.67354	1.63033	2.31473	2.3708	2.00485	2.04896	2.07892	1.98077	2.39489
Dbi	2.47827	1.77118	2.6076	1.89185	1.52432	1.23488	2.10878	1.74887	1.99725	2.00155	2.48157	2.18727	1.90787	1.73532	2.14871	1.77956	1.80891	1.60889	2.45698	2.10236	2.1404	1.7852	1.96805	2.46644	2.29479	2.42406	1.48876	1.4497	2.35874	2.22179	2.04354	1.983	1.92311	1.6383	1.35571	1.20136	3.46159	3.47821	1.18833	1.05691	0.984413	1.03488	3.42246	2.78547	1.12789	1.0219	1.94683	1.66286	2.20104
Smim3	2.47578	2.39069	2.33582	2.35456	1.23072	1.41052	1.03814	1.22704	0.904495	0.957347	1.44052	1.58394	2.42982	2.67024	1.1497	0.991936	1.20551	1.22607	2.87033	2.63632	1.81986	2.1281	0.57978	0.525472	0.672355	0.750514	1.56293	1.41459	0.734464	0.867299	0.526417	0.840275	0.726566	0.957115	1.1304	1.14402	0.230614	0.260113	1.22974	1.30333	1.17286	1.31447	0.720854	0.767331	0.80575	0.653359	1.02915	1.20586	3.03115
Tardbp	2.47441	2.64957	2.08215	2.09939	1.68897	1.76512	1.95703	2.0293	2.02023	2.25126	2.64237	2.77965	2.7299	2.84707	2.39463	2.52351	2.21017	2.21353	2.00766	2.21558	2.04924	2.60629	2.72594	2.89503	3.51547	3.78373	2.64361	2.47159	2.65003	2.77574	2.25602	2.4095	2.36399	2.3524	2.08247	2.19739	2.15107	2.0538	1.57747	1.80137	1.38645	1.52313	1.9937	2.05734	1.79581	1.95095	1.96554	1.86934	2.17192
Eif1a	2.47438	2.52685	2.01934	2.07383	1.24874	1.18504	0.829431	1.02949	2.00482	1.73535	2.23937	2.39279	3.36614	3.33066	2.48728	2.05003	2.13907	1.80518	3.45093	3.15272	3.46597	2.98707	1.51245	1.56037	1.43867	1.57988	2.75674	2.28351	1.53379	1.46078	1.46321	1.37207	1.1354	1.24371	1.34828	1.47918	0.919134	0.872594	1.16104	1.33582	0.79173	1.03267	1.16241	1.20706	1.32098	1.32538	1.03694	1.2569	2.57865
Tmem167	2.47111	2.15336	2.2509	2.11466	2.40282	2.21517	2.32886	2.1491	2.44717	2.17616	2.63274	2.52641	2.18305	2.03787	2.17384	2.23079	2.53583	2.30282	2.46595	2.27799	1.72405	1.60853	2.12081	2.25331	2.5922	2.90319	1.88459	1.89656	2.91233	3.02364	3.21311	3.41507	2.14017	2.1167	2.29541	2.07766	1.80535	1.7496	2.01524	1.89113	1.76148	1.72285	2.39119	2.0211	1.67198	1.72315	2.19035	2.15405	1.72091
Spag9	2.46936	2.10982	2.44718	2.2503	1.65315	1.62211	1.75752	1.71413	2.35085	1.84673	1.84071	1.74146	2.0576	2.02629	2.28026	2.07123	1.65922	1.48623	1.60583	1.54825	1.70139	1.55421	2.85247	2.80535	2.50513	2.36591	2.29763	2.04714	2.26828	2.36732	1.34388	1.47835	1.96789	1.73001	1.52992	1.43143	2.66595	2.77596	1.66923	1.71196	1.72179	1.58038	2.20737	2.07501	1.72492	1.64904	2.18876	2.14329	2.24591
Lpp	2.46495	2.35472	2.70707	2.6885	1.36966	1.2619	2.17644	1.90186	1.99659	1.56407	1.37207	1.2021	2.47702	2.63581	1.77798	1.64066	1.8829	1.57695	2.0907	2.1736	2.62959	2.08925	1.33491	1.49635	0.611998	0.583606	2.52441	1.87458	0.823646	0.752838	0.758026	0.707527	1.61169	1.40587	2.0193	2.18097	2.61705	2.12679	1.69651	1.6258	1.60326	1.47456	2.82434	2.6118	2.07434	2.0732	2.27248	1.99752	2.73874
Piezo1	2.46127	2.33475	2.64883	2.67984	1.25309	1.16378	0.930615	1.01233	2.42351	1.87461	1.57686	1.33652	1.52272	1.42714	0.854695	0.794622	0.847171	0.84575	0.76469	0.658267	1.13955	1.16506	1.13754	0.904543	1.07195	0.985091	0.845632	1.29982	0.895734	0.859131	1.85557	1.64774	1.21685	1.26032	1.00284	0.87704	2.52558	2.64213	1.24238	1.1915	1.33004	1.29878	1.12573	1.11549	1.26122	1.15519	1.7959	1.88213	1.51121
Pum2	2.4556	2.30769	2.60671	2.50547	1.58279	1.4754	1.62511	1.488	2.10708	1.67403	2.27881	2.16091	2.02007	2.02405	1.44138	1.39129	1.59235	1.38545	1.61612	1.55143	1.89169	1.62313	1.33677	1.48918	1.33561	1.44588	1.76881	1.62748	1.04178	1.07082	0.855294	1.02521	1.92685	1.89091	1.34284	1.36655	1.84229	1.82242	1.46499	1.41746	1.17341	1.26262	1.50937	1.62681	1.50497	1.56303	1.77921	1.86573	2.06443
Xbp1	2.45077	2.25468	2.03695	1.91803	2.00079	1.79225	1.34366	1.49053	2.32293	2.20057	1.64843	1.51081	2.57178	2.2774	2.00459	1.8217	2.27478	1.89091	1.95777	1.69642	2.02162	2.00647	1.85737	1.57891	1.23351	1.21769	1.94222	1.75076	1.75462	1.71295	1.86092	1.88444	0.954285	1.07405	1.84872	1.5836	1.55796	1.68707	1.66514	1.57292	1.37663	1.21737	1.08993	1.05328	1.41813	1.452	1.65416	1.6174	1.65141
Tfg	2.45043	2.36099	1.99234	2.02628	1.97747	1.9188	1.77159	1.77501	2.31747	1.90778	2.23591	2.24365	2.53208	2.41419	1.68725	1.6232	1.97401	1.78349	2.44225	2.09106	1.58922	1.5604	1.72141	1.77249	1.73553	1.7768	1.65718	1.46731	1.96878	1.98173	2.013	2.11924	1.7776	1.88637	1.80847	1.7676	1.93789	1.97619	1.89287	1.75467	1.68534	1.55186	1.35103	1.5072	1.45123	1.53663	1.86603	1.99333	1.74035
Hnrnph1	2.44948	2.23652	2.17658	1.92868	1.68371	1.40169	1.86621	1.52769	2.10374	1.67668	2.45568	2.35328	2.64955	2.66319	2.30219	1.98285	2.14944	1.84015	2.43478	2.41555	2.36699	2.43412	2.16974	1.92672	2.41619	2.33808	2.65336	2.33088	2.30178	2.1496	2.20515	2.00341	2.28259	2.12326	2.22229	2.32546	1.65111	1.60501	1.55274	1.52288	1.42975	1.56039	1.9642	2.0505	1.76873	1.88807	1.8895	1.79992	2.576
Ldha	2.44855	2.54123	2.60193	2.66046	2.80726	2.79006	2.20501	1.96768	2.58766	2.76883	2.81406	2.55631	1.61608	1.67963	2.71971	2.39994	2.32731	2.36611	2.09793	1.9316	1.65152	1.3843	7.36896	7.3088	7.8463	7.82077	1.00167	1.05281	8.69254	8.39496	7.30692	7.57091	1.77701	1.88845	2.06221	1.85077	2.62993	3.08749	1.62328	1.56965	1.08404	1.03923	0.990151	1.04376	1.22334	1.13207	2.80495	2.98825	1.51093
Hsp90aa1	2.44832	2.1821	2.20678	1.98081	1.7404	1.55749	2.54259	2.91676	2.70226	2.38482	7.28383	6.83905	3.56506	3.18971	3.72219	2.87342	2.22176	1.98011	3.67353	2.81965	13.773	10.194	4.98039	5.17104	9.78697	8.95929	8.14743	7.31055	5.53698	5.02771	5.2756	4.75118	7.61583	7.17628	5.99127	5.69399	3.5747	3.56692	3.51345	4.62999	3.55936	3.48575	6.74536	6.88957	4.88441	5.54629	2.2305	2.43007	5.2773
Prkg1	2.44603	2.77332	2.5891	2.86779	1.45336	1.45296	2.54956	2.92963	1.69158	1.73957	1.37831	1.5034	2.29277	2.4584	1.23174	1.6201	1.94763	1.90841	2.08054	2.40398	2.06318	1.93916	0.525935	1.04841	0.411887	0.535401	1.92034	1.90078	0.730036	0.778773	2.63928	2.54444	0.911539	1.01189	0.661968	0.834822	0.607991	0.817729	1.36775	1.39828	1.1845	1.30892	1.09078	1.31813	1.24926	1.32214	1.23124	1.45477	1.46945
Dcn	2.44096	2.99239	0.905249	0.995254	2.2369	2.45396	8.36503	6.60121	1.7715	3.20729	4.68841	4.87279	8.37491	8.57138	5.95896	5.73849	10.1975	8.78309	10.4962	9.8016	5.24829	5.36915	3.39323	3.9757	1.16605	1.20476	3.52031	2.60618	0.920134	0.865059	0.543901	0.696279	8.31039	7.21522	9.72888	8.14213	1.61979	1.47612	3.04364	2.84656	21.2939	19.218	16.9111	17.17	9.80755	8.80973	4.52515	3.32416	10.2096
Gdf10	2.42346	2.00236	4.40529	3.93034	3.87525	2.65866	1.53636	1.2973	0.857719	0.376602	1.39809	1.08845	0.729199	0.614187	0.846639	0.546344	0.669228	0.530283	0.378782	0.292218	1.09041	0.719994	4.57195	4.16837	5.42995	4.98232	0.288775	0.420659	5.17566	5.0323	1.59214	2.1904	0.578475	0.541676	0.121036	0.140729	0.150738	0.186154	0.503182	0.424129	0.12732	0.0801235	0.940032	1.77602	0.299618	0.274585	1.10128	1.28454	2.6403
Egr1	2.42309	3.39057	15.3516	21.1548	7.27832	8.72463	38.4027	41.8137	12.7743	7.86943	9.53731	11.4035	5.82433	8.04985	33.9405	31.2245	8.93864	12.3092	9.22108	9.50289	69.4427	84.1114	20.8051	21.9445	21.1226	14.1846	37.5876	32.5876	18.7397	14.2553	8.82144	8.73578	13.3023	11.9091	11.9743	9.89123	8.06441	8.58845	22.2426	27.4202	15.3437	12.3825	45.757	38.2767	19.0986	18.0158	10.1721	11.8214	7.62424
Lnpep	2.42172	2.33067	2.44309	2.48865	1.45155	1.28989	1.22939	1.45236	1.80205	1.85602	1.20707	1.24596	1.65979	1.77309	1.29531	1.49	1.4493	1.41689	1.05323	1.32434	1.28916	1.41399	2.07714	2.32408	1.48323	1.44083	1.57719	1.84928	1.60436	1.65623	1.35207	1.44964	0.766823	0.769237	0.628848	0.608906	1.53367	1.67337	0.908959	0.966709	0.636341	0.689693	1.22346	1.23023	0.874924	1.01708	1.27559	1.27632	1.19471
Rpl10a	2.42126	1.98663	2.09397	1.9283	1.93699	1.64211	2.50097	2.12599	2.15309	2.0269	1.8063	1.65998	2.29739	2.01113	2.67474	2.22748	2.2024	1.89323	2.3097	1.90072	2.44515	2.06482	3.31787	2.66942	3.38798	2.73154	2.1581	2.07209	3.38206	2.81876	2.87883	2.52157	1.80289	1.64974	2.97102	2.72653	1.45073	1.25465	1.85973	1.57554	1.93786	1.51916	2.39689	2.112	2.01705	1.73897	2.01703	1.77813	2.30535
Uqcrh	2.42088	2.40539	2.71686	2.74382	2.13109	2.05599	3.07565	2.64759	2.30162	2.24918	2.48232	2.34322	2.6243	2.40008	2.85188	2.50165	2.39094	2.29541	2.55452	2.27082	2.41745	2.81911	3.2007	2.87596	2.57299	2.41387	2.77463	2.53029	2.61963	2.45907	2.54242	2.5217	2.68705	2.28896	2.7777	2.82744	2.71455	2.55885	2.42786	2.26523	2.52065	2.36799	2.66638	2.78508	2.78109	2.41983	2.74016	2.45608	2.56393
Itih5	2.41726	2.02431	8.99781	7.66492	1.88608	1.47589	0.778573	0.785128	1.48105	0.554405	1.71054	0.898709	0.53268	0.482016	0.193314	0.0997583	0.207629	0.169319	0.262577	0.137776	1.48126	1.01093	0.15836	0.118775	0.14836	0.10293	0.203608	0.176086	0.133896	0.110177	0.0789771	0.0339369	7.46808	5.14949	0.176134	0.173085	22.0219	18.0791	2.14802	2.17444	2.38178	1.7076	7.07245	6.93139	0.345385	0.390419	13.1202	12.0041	5.29853
Samd4	2.41619	2.45639	2.38225	2.63114	1.73989	1.7335	2.36513	2.31816	1.90688	1.83708	1.3044	1.26044	1.81895	2.01812	0.959731	1.16167	1.58556	1.5973	1.34433	1.52527	1.56714	1.82819	0.512308	0.541718	0.240165	0.326071	1.78132	1.76262	0.323471	0.376162	0.37433	0.321268	1.15376	1.22228	1.18479	1.28697	1.07198	1.20259	1.67979	1.84927	1.7011	1.5913	1.35914	1.59273	1.74865	1.86585	1.64777	1.61717	1.59129
Sdc3	2.41385	4.11691	2.10209	3.02025	4.85641	5.51866	2.48913	3.4016	2.89831	5.14021	2.72475	3.62218	2.78051	3.46669	3.28435	3.62647	3.45735	4.73708	3.71003	4.39435	2.08278	2.13372	3.44659	4.11553	6.29991	8.95021	4.14618	4.03799	7.52139	10.2024	7.88784	11.2747	1.84293	2.66637	3.67622	3.65567	2.32427	2.36633	3.3201	4.15236	1.79298	2.42143	0.677854	1.2365	1.6635	1.86933	1.65333	2.2978	1.75137
Sppl2a	2.41221	2.6681	2.24952	2.34766	2.84853	3.01223	1.89277	2.56628	3.11088	3.43332	2.09598	2.35713	2.31742	2.60324	1.73014	2.2382	2.72465	3.15129	2.3819	2.5343	1.57741	1.53568	1.40122	1.58194	1.25292	1.41269	1.6618	2.06126	1.63889	1.81243	1.72235	2.08418	0.9868	1.14954	1.63159	1.63629	1.52304	1.84717	1.32144	1.6352	0.920569	1.10164	1.18202	1.18347	1.34782	1.47997	1.29809	1.40425	1.13599
Vezf1	2.41146	2.13466	2.70334	2.42533	1.57661	1.36803	1.09857	1.00735	1.75619	1.16739	1.799	1.6202	2.0342	1.93044	1.07709	0.964464	1.23385	1.00235	1.53869	1.38818	1.74318	1.49296	0.896102	0.950372	0.849068	0.804781	1.86518	1.56688	0.536922	0.560342	0.517085	0.541319	1.56486	1.60945	1.44639	1.66073	1.38024	1.60197	1.53039	1.56308	1.5429	1.46274	1.45827	1.40972	1.72312	1.73152	1.83399	2.10899	2.37069
Tomm7	2.41018	2.54538	2.12234	2.04345	2.44289	2.36345	3.03997	2.65929	2.48128	2.74652	2.59054	2.70836	2.46252	2.62006	3.07069	3.20451	3.17075	3.26071	3.06704	3.12962	1.98825	2.35903	3.01122	3.18587	3.0491	3.10568	2.24672	2.56379	3.31955	3.5468	3.6296	3.98951	2.30482	2.2472	2.06757	2.14868	2.73627	2.80339	1.88052	1.96188	1.7769	1.81659	1.833	1.90944	1.54656	1.64229	2.33741	2.28335	1.48598
Bmpr1a	2.40569	2.01972	2.78991	2.61811	1.81729	1.55987	1.30606	1.28672	1.63506	1.40454	1.69454	1.40651	1.81334	1.60911	1.04933	1.07554	1.35107	1.21692	1.21335	1.08142	1.60651	1.81852	1.69727	1.57574	1.23769	1.19057	1.41083	1.21497	1.27971	1.20172	0.767672	0.860446	1.71569	1.65767	1.02686	1.16488	1.95707	2.00699	1.62694	1.60154	1.48918	1.41639	1.96907	2.01834	1.81871	1.88702	2.11518	2.00076	2.1914
Tmem30a	2.404	2.18379	2.6177	2.46623	1.64829	1.51588	1.29202	1.427	2.10197	2.24212	2.41397	2.40357	1.99054	1.93614	2.30514	2.13379	1.7184	1.77508	1.80474	1.69989	1.79168	1.36621	3.58245	3.75489	4.07027	3.94443	2.37195	2.23416	3.98474	4.04258	4.38968	4.68841	1.3807	1.33202	1.14142	1.10145	2.86229	2.55766	1.04265	1.11105	0.720476	0.742286	1.17688	1.10781	0.838696	0.874875	1.50375	1.49205	1.29829
BC005537	2.39714	2.4011	2.31738	2.43251	1.61278	1.54886	1.81689	1.8479	2.65808	2.07608	2.10371	2.08791	2.66916	2.71729	2.38566	2.18213	2.21902	1.93858	2.37391	2.35637	2.77038	2.57825	2.3377	2.26901	1.60368	1.50649	2.4913	2.2685	1.49462	1.49084	1.47021	1.4502	1.72199	1.4814	1.23125	1.35051	2.64924	2.83021	1.38362	1.52356	1.22081	1.18482	2.11987	2.17129	1.43795	1.52712	1.81483	1.95699	1.89807
Trpm7	2.38971	1.92796	2.12655	1.97893	1.60793	1.3319	1.62485	1.60132	2.0215	1.41546	1.99676	1.84385	2.21349	2.11496	1.47286	1.40161	1.85561	1.47709	1.72419	1.65662	1.92568	1.60352	1.31712	1.26438	1.28463	1.16396	1.63792	1.47686	1.09091	1.0621	0.794507	0.753495	1.36525	1.34714	0.906354	1.05282	1.69891	1.6727	1.21457	1.28861	1.02995	1.06604	1.4841	1.48696	1.30572	1.38258	1.53912	1.57209	1.73678
Smo	2.38847	2.43098	2.5245	2.6208	1.64904	1.53539	1.99691	1.97565	1.57937	1.67864	1.61609	1.54778	1.87008	1.9642	1.74899	1.86584	1.80112	1.82835	1.69053	1.71285	1.853	1.79218	1.25823	1.49253	1.09308	1.06453	1.76001	1.80531	1.13863	1.16317	0.913389	0.907203	1.12947	1.28477	1.13755	1.44555	0.697162	0.725284	1.47044	1.42981	1.19364	1.2942	1.3551	1.67397	1.56389	1.80513	1.38723	1.39061	1.72391
Cct6a	2.3884	2.10176	2.05318	1.88857	1.72869	1.56684	2.3634	1.85311	2.17923	2.12073	2.36835	2.23139	2.26505	2.12855	2.40041	2.2923	2.09624	1.88573	2.25482	2.02544	1.97441	1.75951	2.64171	2.65686	3.16922	3.26951	2.27483	2.10281	3.68214	3.58254	3.17368	3.10221	2.10895	1.90765	2.48125	2.79324	2.12578	2.28267	1.39885	1.31062	1.17051	1.118	1.78295	1.80528	1.38721	1.44428	1.81732	1.7075	1.7603
Igf1r	2.38746	2.48578	2.77425	2.99127	1.26396	1.26904	1.82123	2.01565	1.61724	2.0472	1.35721	1.48574	2.10707	2.31779	1.8381	1.68806	1.36627	1.29344	1.45043	1.5089	1.95566	1.82394	3.37743	3.10299	2.4772	2.10064	1.88343	1.92316	2.63175	2.38053	1.61582	1.67264	1.16512	1.09874	1.24281	1.37944	1.60084	1.92179	1.54877	1.46049	1.0175	0.961484	1.3197	1.41037	1.82265	1.91149	1.44319	1.58395	1.6693
Nipbl	2.38603	2.13337	2.55023	2.43328	1.62144	1.28629	1.82094	1.82525	1.97483	1.44563	1.89952	1.60664	2.12511	2.08319	1.90448	1.53349	1.77579	1.40168	2.10401	1.77639	1.81551	1.826	1.82199	1.52469	1.35408	1.12835	2.04464	1.66206	1.38427	1.16388	1.19535	1.19689	1.71237	1.5149	1.45488	1.41237	2.01569	1.8218	1.58815	1.38975	1.3653	1.22065	2.02092	1.81899	1.61106	1.53211	1.91283	1.8852	2.04311
Islr	2.37617	2.16545	2.70374	2.29129	1.81388	1.55305	4.09622	3.27676	1.45525	2.07121	2.13344	1.99978	4.1581	3.56281	3.77041	3.15639	3.12147	2.69523	3.8307	3.24097	2.90727	2.6499	2.01312	1.76249	1.88278	1.52367	3.37748	2.91661	1.50051	1.37521	0.41828	0.505977	1.46279	1.04873	1.37203	1.63091	2.05736	1.81713	2.19363	1.64295	1.02391	0.623535	2.9392	2.36457	2.83262	2.35957	1.50674	1.19535	1.80803
Atp2a2	2.3746	2.08739	2.39002	2.25051	1.74243	1.68693	1.42015	1.5156	2.02452	2.48969	2.06203	2.11061	2.11455	2.05791	2.0627	2.06483	1.66133	1.70715	1.97073	1.91177	2.162	2.07254	2.1647	2.19071	2.53966	2.74133	2.28457	2.27251	2.81339	2.98078	3.4195	3.63474	1.85916	1.6608	1.9146	2.11848	2.68536	2.79722	1.49222	1.54923	1.30182	1.34582	1.84261	1.70677	1.96685	2.04682	1.96275	1.92004	2.25725
Ndufa4l2	2.37384	3.48126	3.05615	4.06853	4.28752	4.94474	2.41933	2.34881	3.93965	3.71909	2.91271	2.98978	0.766755	1.08269	2.10449	2.04804	2.81648	3.33608	1.19517	1.32348	0.696052	0.907806	6.91929	6.66028	4.95853	4.24072	0.136186	0.192771	4.39426	4.47861	2.27446	2.37779	1.20609	1.49316	0.267306	0.304883	1.93956	3.06994	1.65921	1.81438	0.840476	0.774493	0.447544	0.524178	0.278606	0.374416	3.65794	4.1566	0.602142
Klf3	2.37317	1.75056	1.93166	1.6737	1.1585	1.0102	0.674109	0.677589	3.93128	2.64076	1.79011	1.72613	2.36364	1.80765	2.0895	1.24993	1.67023	1.07866	2.23338	1.46457	1.32909	1.20973	3.97876	2.64385	1.49629	0.898208	2.1763	1.93231	1.79955	1.11575	4.92695	3.42838	0.719854	0.751862	0.566624	0.510136	1.90966	2.09267	0.744437	0.801642	0.62087	0.551803	0.994026	0.859094	0.598582	0.729041	1.14755	1.11495	0.944803
Sqle	2.37285	2.15794	1.0856	1.05536	1.18575	1.04854	0.601188	0.688587	2.03472	1.88605	3.05074	2.88999	2.6647	2.52049	1.94183	1.85346	2.10168	1.70025	1.61655	1.45242	1.67678	1.28533	2.33127	2.39893	2.14276	2.17382	1.71466	1.41638	2.11029	1.9389	2.47712	2.17777	0.685947	0.750849	0.895223	0.874663	0.73374	1.35274	0.966272	0.971072	0.393843	0.4112	0.193982	0.240451	0.978101	0.820106	0.731338	0.878377	0.720223
Foxp1	2.37107	2.14942	3.51198	3.27601	1.84039	1.56087	2.15094	1.88845	1.37333	0.896055	1.49567	1.0993	2.8546	2.48827	0.891949	0.778049	1.4043	1.04712	1.96135	1.53314	2.46288	2.33768	0.479762	0.445981	0.307824	0.237298	1.1713	0.762893	0.340455	0.265921	0.33633	0.433398	2.74162	2.32949	1.38377	1.74002	4.14607	3.5547	2.4783	2.4252	2.68282	2.17146	5.67623	5.52198	2.23187	2.5938	3.93661	3.64073	4.8911
Egfl6	2.35852	2.42592	3.99412	3.81893	1.33701	1.66032	0.90107	0.989734	0.730478	1.67443	0.807064	0.618505	0.442711	0.374692	0.077689	0.0696488	0.294115	0.453349	0.100706	0.084773	0.575046	0.485178	0.142302	0.083893	0.0610103	0.0880128	0.137877	0.182974	0.123942	0.110849	0.0510791	0.106113	2.49531	3.42052	0.229372	0.226169	0.183935	0.323481	1.62634	1.33837	10.754	10.3349	3.31836	3.93695	4.54077	4.36636	3.20312	2.8995	4.89578
Auts2	2.35767	2.44604	3.08408	3.0995	1.30279	1.36516	2.75009	2.6227	1.32288	1.71157	1.98319	2.07856	2.4866	2.30734	2.30093	2.14569	1.4943	1.49724	1.9335	1.82072	2.65701	2.77373	1.96572	1.98773	1.67104	1.70795	3.57256	3.14454	1.13196	1.20311	0.623262	0.673066	1.59525	1.41633	1.41117	1.85379	1.66133	1.63875	1.83956	1.73151	1.68233	1.56163	1.80557	1.77308	2.39763	2.40163	2.00723	2.01641	2.19701
Ube2d3	2.35582	2.23932	2.26801	2.1818	1.71999	1.57634	1.74832	1.69272	1.87825	1.87412	2.21865	2.04106	2.31661	2.26013	1.93725	1.84954	1.89514	1.6667	2.18774	2.08384	2.2879	2.17878	2.41941	2.47719	2.07108	2.11816	2.33044	2.12407	2.17381	2.17584	2.85611	2.78361	2.1027	1.95565	1.91815	1.82337	2.17798	2.18472	1.76433	1.69893	1.54498	1.53126	1.86944	1.725	1.5857	1.58638	2.14435	2.01736	2.24713
Nid1	2.34876	2.3932	3.21855	3.32365	1.29537	1.22083	1.79891	1.71409	1.79381	1.76395	1.85427	1.83878	1.71362	1.94897	1.71102	1.6182	1.86005	1.66518	1.99063	1.91136	1.33314	1.43067	1.04725	1.13063	0.942699	0.939667	1.67773	1.61658	1.12655	1.02729	0.902072	0.636141	5.14203	3.65082	1.29444	1.96553	9.2833	6.33699	1.53444	1.52124	3.33419	3.68806	10.6236	8.61048	7.69761	8.72719	3.31462	3.05832	4.55199
Zfand5	2.34379	2.23925	2.5092	2.24631	1.67576	1.49613	1.17096	1.25257	2.10434	1.59018	1.85481	1.84301	2.64163	2.71114	2.27406	1.84312	1.86903	1.64836	2.35465	2.22462	4.73843	4.44522	3.09829	2.58454	1.80129	1.45602	2.2693	2.10439	2.24724	1.79135	4.85231	3.14354	1.78287	1.65716	2.80759	2.41748	2.56356	2.3592	1.92027	1.77793	1.63916	1.85821	3.10583	2.62367	2.18274	1.95892	2.13427	2.26968	4.17781
Il17d	2.3418	2.41152	2.25391	2.16274	1.12127	1.1755	2.24596	2.37583	1.95588	2.56435	0.994606	0.985241	1.66497	1.77243	0.901918	1.21944	1.55787	1.61626	1.31673	1.51924	1.33504	1.49844	0.465399	0.72257	0.345076	0.435275	1.28132	1.80862	0.595975	0.678909	1.46932	1.1779	0.37458	0.359088	0.193512	0.199677	0.476747	0.556674	0.420765	0.434064	0.426044	0.293482	1.3972	1.00786	0.168983	0.186424	0.492272	0.496378	0.56764
Rhoj	2.33378	2.05788	3.45788	3.24059	2.21487	2.12797	2.16312	1.63266	1.8125	1.15002	1.15839	1.03131	2.32388	2.20847	1.07232	0.993674	1.60046	1.29944	2.81958	2.3464	2.26856	2.25514	0.505121	0.566602	0.254076	0.206441	1.0513	0.971873	0.304917	0.278764	0.213716	0.310419	1.9648	1.86971	0.564126	0.557468	2.119	1.99145	2.74229	2.89828	1.81036	1.56787	3.37763	3.18278	2.52135	2.94901	3.03513	3.16006	3.08062
Sar1a	2.33065	2.19039	1.8933	1.76167	2.38601	2.10984	1.97425	1.88059	2.72339	2.17379	2.16424	2.12068	2.39768	2.26679	2.17749	2.14237	2.52293	2.44064	2.37706	2.21432	1.6392	1.58456	1.85918	1.95314	1.80015	1.8071	1.78597	1.81253	2.16253	2.11565	2.41129	2.28995	1.57404	1.58413	2.07662	1.84115	1.58852	1.52551	1.90262	1.88973	1.71721	1.68301	1.53019	1.58752	1.81586	1.71333	1.85891	1.85026	1.68562
Eif3c	2.32983	1.84513	2.07074	1.86456	2.0845	1.76146	1.6839	1.58219	3.27051	2.47519	2.29671	1.8989	2.02339	1.75962	1.90759	1.65055	2.2658	1.70869	1.94343	1.4768	1.98972	1.49576	2.84067	2.40976	2.28654	2.03533	1.77779	1.58076	2.44668	2.05385	2.22581	1.86797	2.08294	1.91997	2.41032	2.06283	2.67521	2.28525	1.60784	1.46235	1.53248	1.4357	1.8077	1.6887	1.66882	1.51519	2.20291	1.96123	1.94141
Myc	2.32565	2.47548	1.81089	1.9613	2.05931	1.83192	0.74947	1.02322	2.85925	1.99007	1.81083	2.01153	2.94757	3.24572	3.69706	3.10989	2.88302	2.8632	4.71088	5.11647	3.6709	4.12793	1.85104	1.96688	1.5243	1.43592	2.80614	1.8882	2.55581	2.2145	1.64183	1.77958	1.64992	1.7919	3.49777	2.94936	0.955264	0.555028	1.58962	1.76212	3.2058	3.26059	4.006	3.45521	1.39636	1.19128	1.48664	1.84673	5.09617
Tbrg1	2.32501	2.03132	2.39197	2.07776	1.82451	1.61905	2.08245	1.91953	2.43844	2.40946	1.99595	1.9456	2.19909	1.93332	2.44421	2.16252	2.03906	1.82825	1.96298	1.69939	1.88851	1.55841	2.97152	2.76678	3.20834	3.05186	2.70888	2.48414	4.02095	3.75242	3.61174	3.38643	1.79849	1.58645	3.10003	2.93713	1.7852	1.70276	1.73487	1.57399	1.57935	1.37117	1.76074	1.64697	1.88384	1.88763	2.01686	1.79944	1.76921
Tnfaip6	2.32475	3.14567	3.38917	4.01317	5.9087	6.61975	0.753052	0.966719	3.0628	1.28389	2.51861	3.11757	1.27337	1.57639	1.48772	1.46062	1.18398	1.82734	2.97485	3.45287	2.42623	2.80024	1.55409	2.08087	1.36886	1.05516	0.710672	0.520333	0.80774	0.86954	0.677328	0.792825	4.64835	4.41491	3.26631	2.23	4.6783	4.54096	1.95931	2.22933	4.73815	5.13217	13.8902	6.49418	2.03995	1.34858	7.17764	8.06461	10.7851
Nfat5	2.32376	2.08202	2.56646	2.48669	1.39259	1.32548	1.82623	1.85121	2.00478	1.47516	1.15807	1.14738	2.05606	2.09127	1.82761	1.75306	1.43848	1.33363	1.71695	1.77447	2.17462	2.475	2.61581	2.54684	1.07093	0.951708	1.95768	1.87756	1.33251	1.17374	1.24731	1.35466	0.920088	1.0041	0.767537	0.851743	1.37759	1.70769	1.6607	1.71806	1.30407	1.41822	1.62054	1.6515	1.48817	1.43357	1.74292	1.91414	2.46645
Myl12a	2.31708	2.07602	2.47425	2.35703	1.95493	1.69744	1.87243	1.61363	1.93344	1.72591	1.94107	1.69211	2.07481	1.96616	1.60801	1.37397	1.63553	1.46908	1.46659	1.41591	2.07274	2.26685	2.10904	2.00873	1.74484	1.53268	1.73852	1.66368	1.8699	1.62714	1.7255	1.62814	3.09435	2.85354	3.29583	3.59817	4.00827	4.35158	2.23539	2.20427	2.40782	2.23702	2.27295	2.55418	2.36499	2.29091	3.30677	3.08501	2.29422
6820431F20Rik	2.31365	2.15012	1.89475	1.88928	1.87979	1.59253	1.98443	1.79226	2.57065	1.87902	1.66956	1.72641	2.11519	2.05627	2.2164	2.25248	2.17671	1.86075	2.35647	2.15221	2.02302	1.99365	2.39834	2.22415	1.814	1.64417	2.52674	2.45149	1.97228	1.8542	1.48615	1.37312	1.27275	1.29745	1.37252	1.60222	1.81042	1.73751	1.5495	1.58187	1.33904	1.35273	2.16086	1.98031	1.39543	1.61113	1.74398	1.83676	1.86951
Tmem39a	2.30888	2.21759	1.75248	1.66948	1.85248	1.6433	1.69212	1.94517	2.07119	1.80777	1.3666	1.51254	2.24272	2.2855	2.20455	2.23163	2.0851	2.17799	1.94968	1.94476	2.10846	1.89082	1.92687	1.86502	1.50578	1.53512	1.77841	1.70161	1.83225	1.7912	1.3237	1.4682	0.862568	0.845037	1.18365	1.08013	0.654083	0.625686	1.36594	1.44579	0.979222	1.06187	1.22822	1.13931	1.43526	1.46387	1.11269	1.1608	1.45895
Brd4	2.30555	2.30257	2.44976	2.2751	1.5075	1.3305	1.76079	1.55531	1.80108	1.89567	2.08473	1.98494	2.33935	2.17048	1.63553	1.47923	1.7589	1.40805	1.67651	1.55406	2.14366	2.12885	1.40847	1.41207	1.33868	1.26337	1.88497	1.73596	1.1549	1.11562	1.06407	1.07488	1.95258	1.77306	1.52252	1.7597	2.13129	2.29391	1.5062	1.42222	1.32336	1.25556	2.02225	1.88033	1.6927	1.78795	1.84955	1.95454	2.36433
Fat1	2.29834	2.12073	2.23545	2.1813	2.04351	2.15741	2.1983	2.64151	2.46841	3.23344	2.91463	3.04365	2.18449	2.21209	1.25349	1.55433	1.92022	1.95716	1.67165	1.66118	2.32876	2.14034	0.727138	0.871591	1.24221	1.27215	1.43388	1.59011	0.872983	0.893723	1.07658	1.0116	1.65455	2.02174	1.14547	1.20554	0.815857	0.753849	2.55926	2.91349	1.40716	1.50078	0.837195	1.28529	1.65767	1.79976	1.4173	1.63733	2.35569
Oat	2.29435	2.24761	2.02707	1.99539	2.34069	2.1951	2.22358	2.20975	2.32234	2.30882	2.18737	2.36752	2.31819	2.18308	2.52145	2.63576	2.58773	2.535	2.40742	2.34986	2.01761	2.03556	2.44682	2.53002	3.20506	3.41196	2.48685	2.53752	3.7596	3.92477	4.18845	4.32177	2.03263	2.00094	1.92493	1.98553	1.68199	1.47046	2.04467	2.01997	1.85373	1.94932	2.96717	2.6255	2.30297	2.63098	1.83176	1.72993	2.07468
Smarca5	2.2938	2.05618	2.32492	2.17328	1.48132	1.24633	1.61938	1.48947	1.92057	1.56892	2.96987	2.72962	2.13114	1.99163	1.79302	1.50474	1.44091	1.29003	1.51471	1.37305	2.46667	2.27837	2.12878	2.05446	2.90946	2.7947	1.95343	1.59217	2.00454	1.87403	1.5628	1.51557	3.19351	2.84217	1.9742	2.14955	2.31545	2.39498	1.57346	1.47698	1.31912	1.32817	1.91549	1.95251	1.64987	1.59079	2.06342	2.09284	2.1594
Loxl3	2.29007	3.17653	1.96719	2.80284	4.63005	4.57862	3.27193	3.72172	3.70289	4.04231	3.0479	3.7888	1.7802	2.15215	2.699	3.53796	4.40954	5.06785	3.53879	3.8559	1.341	1.77804	1.40733	1.53153	1.74637	2.21355	1.74083	2.25328	1.87132	2.21143	1.01447	1.41829	0.598519	0.831831	0.371435	0.414518	0.337136	0.405886	0.958468	1.17215	0.702858	0.756238	0.587139	0.773329	0.518549	0.654521	0.885056	1.13443	0.702452
Erg	2.28947	2.47628	3.93055	3.75221	1.30635	1.35626	1.36659	1.53358	1.44602	1.63059	1.11399	1.05713	0.84436	0.985968	0.366512	0.582896	0.741053	0.817703	0.544796	0.69222	0.72785	1.27748	0.206005	0.29891	0.14461	0.234027	0.737488	1.36631	0.163818	0.211368	0.43021	0.442297	0.399314	0.57588	0.116409	0.15503	0.509006	0.772898	0.823714	1.04466	0.555213	0.535686	0.226184	0.294735	0.361942	0.38365	1.40029	1.6719	0.544308
Serpine1	2.27629	4.67692	1.47481	2.66805	6.47485	9.2401	1.25394	3.12717	11.5064	17.4686	3.19518	4.41303	2.24098	3.41506	6.16481	7.94811	8.54498	12.9302	1.86425	3.14769	3.73487	5.71156	11.0467	10.5366	6.15785	5.34595	8.80316	11.405	9.98441	10.9248	12.7414	12.2788	1.48351	1.476	4.32971	4.50019	1.53741	1.91463	2.99802	3.99197	0.948091	0.924224	1.37421	1.75828	1.88607	2.61546	1.9172	2.33658	1.70932
Kdm6b	2.27612	2.56271	1.60398	1.67272	1.2214	1.11692	0.820624	0.772706	1.86678	1.27309	1.66332	1.65817	2.98404	3.25059	2.25691	1.50013	1.75591	1.49782	2.66378	2.37618	3.04893	2.87817	3.23558	2.16334	1.49094	0.952639	1.58845	1.10575	1.25298	0.939818	1.03582	0.972577	0.917356	0.86404	1.0024	0.993447	1.04632	0.936128	1.08419	1.03385	0.836755	0.903291	1.4094	1.24811	1.44308	1.37848	1.04832	1.10203	2.4241
Prkar1a	2.27528	2.40083	2.52973	2.57057	1.38866	1.26622	1.13275	1.32366	1.74489	1.73104	1.67767	1.80729	2.0045	2.14667	1.71698	1.73531	1.403	1.49934	1.36098	1.48021	1.71366	1.78005	1.70862	1.95979	1.48479	1.61661	2.10854	2.10376	1.38075	1.55311	1.33023	1.60126	1.56763	1.49815	1.46688	1.67543	2.99978	3.15979	1.09829	1.1847	0.896346	0.922861	1.48341	1.61272	1.2041	1.43432	1.74515	1.75382	1.71309
Sema3e	2.27364	1.74625	4.14332	3.03851	1.01061	0.918086	0.624516	0.695395	2.15181	2.25469	1.11323	0.694254	0.390351	0.383512	0.142614	0.139917	0.197535	0.28028	0.187113	0.168952	0.797981	0.433908	0.123165	0.115174	0.0707661	0.0717624	0.219202	0.281333	0.088077	0.0869212	0.0664694	0.0902261	0.841654	0.887749	0.166918	0.0644082	3.99948	4.41687	0.828509	0.854747	0.666113	0.655585	0.445589	0.493651	0.276522	0.245241	1.90623	2.12352	1.02732
Ppp2ca	2.27122	2.33918	1.7956	1.73923	1.58668	1.45244	1.1902	1.29	2.27826	2.1229	2.12706	2.18232	2.38848	2.20074	1.85977	1.71871	1.80615	1.6678	1.96366	1.64096	2.07005	1.8053	1.70939	1.6594	1.87116	1.83797	1.9922	1.80159	1.77922	1.75401	2.02086	1.85025	2.00147	1.73779	1.79991	1.7812	2.48867	2.68112	1.40936	1.32371	1.12255	1.12438	1.55787	1.48542	1.44775	1.3678	1.8091	1.7791	1.95433
Ddx50	2.26839	2.09371	1.86365	1.75965	1.81491	1.55882	1.96688	1.90985	1.91979	1.57033	1.74774	1.68403	2.37881	2.2624	2.10208	2.07525	2.16724	1.94433	2.04395	1.90927	1.73849	1.80336	1.7722	1.71982	1.40288	1.37591	2.14674	1.91257	1.51301	1.44785	0.996375	1.01408	1.30897	1.36514	1.2308	1.47669	1.2939	1.1868	1.65195	1.52768	1.40976	1.39794	1.54631	1.48571	1.66283	1.74147	1.55409	1.49331	1.83087
Col8a2	2.26574	1.90118	3.42399	3.08417	2.45036	2.24506	1.43701	1.40474	2.19299	1.02263	1.24171	0.931589	2.12721	1.50294	0.456052	0.519778	0.749979	0.78287	0.457866	0.449365	2.64587	2.09377	0.256028	0.244325	0.179786	0.218609	1.73051	1.78013	0.237978	0.221622	0.191042	0.13862	2.10812	1.93779	2.32665	2.44745	0.579859	0.869082	3.70828	3.01645	2.59419	2.05195	0.770269	1.14612	7.16217	6.09362	2.91401	2.75265	2.6848
Arpc1b	2.26313	1.6146	2.0366	1.73496	0.999518	0.99871	1.63684	1.27944	1.733	2.10403	1.28365	0.998794	1.90381	1.46067	0.8754	0.728164	0.997014	0.914474	0.992284	0.706082	1.53379	1.26024	0.592387	0.615565	0.890136	1.08215	1.47995	1.5159	1.11768	1.41491	1.27058	1.35903	1.97172	1.60341	1.78496	1.52283	4.29309	3.52043	1.66739	1.49975	1.16921	1.23941	2.00865	1.91867	1.22736	1.15119	2.14201	1.78567	2.11788
Antxr1	2.25567	1.91079	3.66805	3.10667	1.74128	1.682	1.91535	1.57545	1.80419	1.11104	1.2282	0.834999	1.59941	1.34955	0.839697	0.796053	0.953478	0.889245	0.874921	0.836303	2.05599	1.80252	0.498845	0.474072	0.320226	0.46315	2.48824	1.51374	0.411103	0.515497	0.194333	0.187499	3.24338	2.98101	2.97526	3.18663	3.84289	3.78752	3.97243	3.60451	6.06612	5.92994	5.55906	5.67164	3.786	3.4234	4.70129	4.53444	4.76726
Rheb	2.25551	2.06817	1.97406	2.01303	1.49071	1.34929	1.23906	1.34009	1.97312	1.55027	2.13715	2.06105	2.31202	2.34777	1.75507	1.59277	1.6927	1.54192	1.8617	1.91179	2.18445	1.86297	1.99977	1.60981	1.77621	1.61261	1.64972	1.51615	1.5539	1.33995	1.38744	1.31531	1.87171	1.73949	1.29837	1.31855	2.60887	2.556	1.52696	1.51559	1.23468	1.23876	1.37164	1.3999	1.16113	1.23038	1.80429	1.83559	1.36293
Nop58	2.25449	1.79066	1.79778	1.62022	1.48414	1.04382	2.11186	1.68745	2.2163	1.4243	3.2113	2.78159	2.36216	2.08349	2.1497	1.79952	1.73839	1.29225	2.73313	2.20425	2.55746	1.75714	1.91197	1.63858	3.12493	3.06531	1.91276	1.48748	2.21175	2.10979	1.47195	1.5272	2.55089	2.19445	2.32087	2.10866	0.955173	1.01523	1.40482	1.1277	1.30882	1.16556	1.75037	1.52334	1.72001	1.44383	1.22865	1.12995	2.50777
Sptbn1	2.25386	1.99385	2.95462	2.6639	1.44745	1.36551	1.76638	1.73014	2.35163	1.51494	2.05449	1.81054	2.02583	1.92003	1.3882	1.27792	1.48244	1.32976	1.40146	1.31091	2.08206	1.57845	1.2357	1.25591	1.21815	1.14686	1.62069	1.58068	1.22094	1.18911	1.1489	1.09809	3.28764	2.84841	1.33356	1.44659	4.65066	4.31513	2.03068	1.93291	2.96734	2.63204	4.2097	3.85299	2.14941	2.23992	3.39985	3.0262	3.37786
Cox6c	2.24567	1.92685	2.74507	2.34409	2.10784	1.8801	2.46238	2.06828	2.18137	2.04732	2.42823	2.18282	2.07704	1.79201	2.04845	1.81695	2.0489	1.75899	2.07307	1.77366	2.25727	1.71487	1.86638	1.70854	2.67286	2.64263	2.33574	2.29851	3.01268	2.77821	3.74434	3.69296	4.02811	3.50415	3.88948	3.79107	4.28798	3.77164	2.8928	2.40626	3.29802	2.76461	3.5658	3.63698	3.03819	2.58487	4.3681	3.70646	3.11437
Rbp4	2.24514	2.02813	1.3344	1.4301	1.09254	1.14101	1.22102	1.13477	0.848439	1.62817	1.03299	0.780451	0.741925	0.690862	0.239591	0.216071	0.773151	0.670785	0.166786	0.2144	0.644622	0.666586	1.98055	2.53787	0.304708	0.337504	0.710702	0.776097	0.246387	0.310796	0.328294	0.326935	0.374703	0.52776	0.283888	0.225854	0.098749	0.0696737	0.967296	1.04704	0.292078	0.210523	0.259691	0.336335	0.687076	0.690687	0.266911	0.364546	0.497064
Cox6a1	2.24297	1.93705	2.12262	1.95142	2.86458	2.67724	2.79045	2.40632	2.41072	2.81442	2.79409	2.5731	2.40027	1.94358	2.38363	2.48631	2.79473	2.59249	2.51767	2.00384	2.32331	2.17054	2.58072	2.58451	3.82912	3.85516	2.44259	2.42524	4.97294	4.55628	6.97642	6.19353	3.69403	3.26483	5.07911	4.23664	4.09766	4.05465	3.04185	2.72348	3.0738	2.81263	2.51626	2.57424	3.33427	2.81984	3.19999	2.87103	2.33668
1110004F10Rik	2.2412	1.97404	2.18018	2.0692	1.80304	1.653	2.32655	2.00778	2.33587	1.88789	2.84163	2.68585	2.26516	2.11629	2.29576	2.26659	2.19203	1.94651	2.02423	1.99333	1.9109	1.75472	2.12813	2.3663	3.02586	3.0688	2.33829	2.27152	2.73279	2.7041	3.05141	2.94591	2.23032	1.90234	1.69384	1.91424	2.21614	2.14579	1.51959	1.48151	1.20562	1.09948	1.6947	1.57726	1.28597	1.33639	1.85131	1.68969	1.59431
Snhg6	2.23544	2.20381	1.59378	1.85719	1.97478	1.80235	2.28328	2.17943	2.6148	2.7914	2.03858	2.1717	2.16751	2.20286	2.99843	2.9689	2.17098	2.18988	2.15276	2.16797	2.28928	2.447	5.30959	4.74536	4.10678	3.8709	2.76006	2.84207	3.59453	3.55623	2.47918	2.61575	1.51739	1.63068	2.13354	2.24817	1.20837	1.14103	1.48689	1.63039	1.24582	1.28737	1.27701	1.44792	1.78687	1.79805	1.48574	1.59828	1.82784
Pdap1	2.23199	1.83593	1.86729	1.69756	2.05337	1.83851	2.45046	2.09474	2.31494	1.90241	2.56639	2.30817	2.23792	1.97483	2.3664	2.14915	2.33615	2.03905	2.41099	1.96891	1.87667	1.431	2.49607	2.42867	3.2442	3.26453	2.09499	1.8415	3.40239	3.07981	3.33794	3.06707	2.78682	2.59576	3.18071	2.82942	2.37207	2.12195	2.0611	1.83995	2.06367	1.83172	1.92889	2.02852	2.02429	1.89185	2.54767	2.32727	1.98268
Snrpg	2.22985	2.16971	1.95738	2.06342	1.82645	1.81238	2.51907	2.3328	2.16615	2.04917	3.4611	3.67754	2.48708	2.46211	2.44788	2.56829	2.34843	2.29515	2.32744	2.31786	2.53324	2.72319	2.59539	2.59743	3.25165	3.6504	2.44575	2.42237	2.31279	2.49675	1.43749	1.60394	3.34851	3.57895	2.59459	2.93023	1.66287	1.65129	1.91365	1.88416	1.84149	1.88823	2.17344	2.41498	2.26303	2.45507	2.08137	2.13567	2.17291
Usp34	2.22116	1.98391	2.27861	2.0488	1.61594	1.44118	1.5814	1.80116	2.43873	1.59525	1.58824	1.44434	2.00113	1.89396	1.51191	1.48946	1.51897	1.33748	1.42721	1.38504	2.00363	1.82954	1.71644	1.74907	1.40765	1.43426	1.68441	1.66394	1.59595	1.54358	1.37256	1.3165	1.54655	1.48293	1.45265	1.59509	1.8848	1.74823	1.5809	1.56737	1.35361	1.2987	1.59623	1.68349	1.63366	1.53888	1.83401	1.78779	1.88341
Chst11	2.21893	2.95949	2.29544	2.64573	1.57812	1.86021	2.38788	3.01548	2.8237	5.44394	2.2291	3.19464	1.98921	2.62146	6.92097	6.67838	3.13582	3.87969	4.09352	4.74324	1.15628	1.9975	11.0568	10.6464	9.60737	9.74411	2.73574	3.7076	11.1641	11.8227	6.44105	7.77911	0.360454	0.534318	0.612801	0.70215	0.722076	0.872885	0.529023	0.60825	0.411711	0.428515	0.368459	0.446318	0.333327	0.427886	0.719775	0.862596	0.523989
Cldnd1	2.21829	2.07692	2.27584	2.06274	1.6491	1.47741	1.39195	1.46477	2.16271	2.02707	2.18006	1.9428	2.41335	2.26306	1.74946	1.60676	1.86019	1.71685	1.9325	1.80928	2.02485	2.03688	1.58893	1.36857	1.23896	1.24916	1.79025	1.6863	1.29938	1.20536	1.46711	1.12512	1.74477	1.53373	1.86065	2.02238	2.44116	2.47599	1.42344	1.37897	1.21498	1.19548	1.5274	1.48212	1.72489	1.70938	1.56825	1.55342	1.90065
Snrpe	2.21633	1.9778	2.15461	2.20146	1.85145	1.66516	2.45095	2.13336	1.92889	2.02519	3.8765	3.69892	2.12711	1.97481	2.21117	2.12511	1.94633	1.79433	1.89818	1.79554	2.23068	2.18943	2.09997	2.29224	4.44092	4.8076	2.80437	2.73601	2.82063	2.98149	2.89804	3.18649	3.93294	3.81536	2.96142	3.16776	2.6226	2.64185	1.89202	1.75827	1.71127	1.64075	2.08264	2.36546	1.94374	1.89467	2.42904	2.42463	2.06118
Rock1	2.21481	1.80013	2.20937	1.98072	1.421	1.14009	1.49231	1.31051	1.68717	1.41576	1.98358	1.75163	1.90777	1.71	1.31518	1.14709	1.38419	1.12372	1.46546	1.25427	1.88798	1.57774	1.37073	1.27083	1.39357	1.32565	1.61	1.26388	1.15103	1.04649	1.34318	1.29728	2.11829	1.66437	1.1306	1.1945	3.03995	2.71569	1.37896	1.31634	1.06967	1.01532	1.58489	1.48153	1.33927	1.30262	1.76547	1.64301	1.96578
Hmgcr	2.20744	2.16433	1.12095	1.2627	1.09865	1.18596	0.463411	0.779212	2.16446	2.56443	3.42418	3.53121	2.44243	2.65155	3.76196	3.55226	2.10363	2.19698	1.69388	1.83547	1.30901	1.45341	6.02883	5.92232	4.53244	4.32616	2.08524	1.83672	4.25156	3.69956	4.19759	3.65522	0.511772	0.617656	0.585057	0.649246	0.507718	0.720472	0.591178	0.834253	0.198975	0.209396	0.251001	0.313823	0.593237	0.626931	0.478819	0.672947	0.411615
Txndc5	2.20408	2.0838	2.04061	2.07459	2.13976	2.0145	1.84578	1.89322	2.14856	1.99659	1.90469	1.89781	1.87812	1.72873	2.05288	2.08944	1.74294	1.77485	1.70352	1.50633	1.55616	1.45472	2.06619	1.93616	2.97081	2.96556	1.8245	1.78395	3.46692	3.39894	3.22561	3.09317	1.85968	1.98507	2.62698	2.72198	3.49453	3.37126	1.80636	1.77092	2.1989	2.12093	2.01861	2.16362	2.21118	2.17898	2.61802	2.68033	2.08128
Stag1	2.2026	2.01704	2.22447	2.10579	1.62723	1.41212	1.82866	1.74472	1.88428	1.50201	2.32686	2.26723	1.89151	1.87031	1.44588	1.43188	1.6457	1.39201	1.63385	1.54787	1.8718	1.44645	1.25002	1.25067	1.43662	1.324	1.49962	1.38361	0.980362	0.97453	0.677548	0.672155	1.94386	1.91639	1.03533	1.42031	1.48897	1.38351	1.35293	1.26806	1.09434	1.05044	1.6015	1.6531	1.28805	1.33871	1.54249	1.52218	1.61594
Fscn1	2.20152	2.49841	1.4186	1.44489	1.89687	1.96095	1.31987	1.58938	2.59541	2.41868	2.16572	2.35393	3.06049	3.1837	4.09637	3.43479	2.32372	2.31473	2.07366	2.10431	2.45052	2.92301	5.62049	5.43413	5.82088	5.96731	3.3265	3.02249	7.61613	7.67971	6.70337	8.00277	1.96306	1.89291	3.15756	3.60801	0.973643	0.944688	1.92679	2.0241	1.74024	1.6412	2.08273	2.17607	2.84456	2.93175	1.8658	1.9728	2.4525
Ccnl1	2.19732	2.15417	2.2951	1.96937	1.57724	1.56766	1.54327	1.71071	2.78913	2.01358	2.06091	2.06663	3.01751	3.11236	2.54181	2.07035	2.10602	2.11511	2.84153	2.79888	6.71246	6.65594	2.49259	2.09976	1.60525	1.28094	2.63089	2.28204	1.4219	1.14214	1.37355	1.26248	2.38529	1.85327	1.90973	1.52883	3.36183	2.79405	2.26647	2.30104	1.84505	1.74708	3.5023	3.00739	2.19444	1.77759	2.16177	2.20299	3.71199
Srpx2	2.1944	2.99231	1.87948	2.52934	4.41562	4.5259	2.82005	3.1672	2.03985	2.93361	2.51511	3.06377	1.94268	2.27785	1.22941	2.04793	3.02795	3.94461	2.67921	3.30569	1.23645	1.36215	1.23041	1.79509	0.195904	0.443446	0.567577	0.606336	0.126001	0.334257	0.06222	0.160487	0.970234	1.19968	1.57248	1.66754	0.171712	0.206464	2.02744	2.2492	1.5486	1.23318	0.803879	0.961847	0.622164	0.561044	1.89254	2.11588	1.20904
Sema3c	2.19126	1.57762	3.32557	2.91206	2.00055	1.63931	1.04626	0.80682	2.25168	1.24825	1.13102	0.813515	0.973661	0.836771	0.754168	0.746243	0.901595	0.716064	0.769872	0.703114	0.985662	0.868512	0.759632	0.685311	0.236798	0.244441	0.882652	0.658845	0.307841	0.261575	0.471366	0.447019	3.39655	2.3879	0.789743	0.741185	18.7783	15.9327	1.71219	1.55215	2.92713	2.95675	2.98196	2.70721	3.08849	2.83523	3.41791	3.24082	1.52693
Ywhaq	2.18839	1.90398	2.19074	1.84931	1.69069	1.63723	1.74434	1.65812	3.40313	3.09455	3.18542	3.06412	2.30268	2.0061	2.14625	1.9581	1.92756	1.69758	1.80111	1.54358	2.08915	1.88162	2.62337	2.76952	4.19399	3.98423	2.46233	2.67551	4.2123	3.69095	8.2782	6.79445	2.39379	2.27648	1.80942	1.88833	2.99264	3.08342	1.62615	1.61727	1.05839	1.01024	1.6849	1.66074	1.26949	1.28557	1.99126	1.98912	1.63965
Bnip3	2.18265	2.94551	2.46401	3.08719	2.70189	2.99531	1.98741	2.10932	3.20002	3.80415	2.84531	3.06019	1.40887	1.764	3.1836	3.23947	2.99119	3.46097	2.11919	2.26566	1.17707	1.45572	11.5867	12.9702	9.30441	9.34874	1.12168	1.23677	8.46879	9.22413	12.8444	13.7814	0.544924	0.665662	0.347647	0.372215	1.9892	2.64229	0.770603	0.958263	0.348037	0.361368	0.417682	0.453424	0.210549	0.222973	1.41357	1.68287	0.469476
Srsf9	2.17904	2.19673	2.00409	2.10655	1.8642	1.76032	2.17064	2.12841	1.82962	2.00635	1.90873	2.04265	1.97113	2.07159	1.99716	2.14748	1.95467	2.10451	1.8273	1.89451	1.96937	1.98126	2.03592	2.39306	2.54035	2.90195	1.94213	2.06311	2.56327	2.79293	2.2801	2.4108	1.50081	1.4041	1.58748	1.77838	1.48443	1.53497	1.4729	1.47788	1.09698	1.10874	1.17234	1.39671	1.22359	1.35788	1.55502	1.56244	1.20468
Nptn	2.16437	1.78426	2.90951	2.69287	1.55164	1.42275	1.33028	1.46746	2.30184	1.39672	2.38248	2.0358	1.43599	1.25278	0.82515	0.828585	1.03014	0.992556	0.831386	0.774783	1.58227	1.68031	0.786594	0.825556	1.15516	1.15989	1.23481	1.2991	0.938153	0.983452	1.13096	1.00904	2.92411	2.72128	1.97851	2.32377	4.31498	4.41857	1.63621	1.71389	1.35075	1.28446	1.91719	1.94307	2.10367	2.08248	2.60614	2.63962	1.85776
Ncor1	2.16378	1.94706	2.39906	2.37667	1.51372	1.41652	2.05097	1.95245	1.58844	1.59224	1.80299	1.62689	1.96491	1.93298	1.82221	1.70559	1.65965	1.50763	1.60003	1.6515	1.82406	1.95256	1.85454	1.81582	1.51428	1.44685	2.1858	1.74404	1.47494	1.38281	1.24325	1.17969	1.90455	1.70262	1.59055	1.87373	2.13939	2.30583	1.71008	1.65702	1.50187	1.33299	2.35297	2.16467	1.88269	1.81576	2.06195	2.0417	2.17795
Plp2	2.15921	2.21959	2.08354	2.02964	2.00752	2.37826	1.47145	1.72714	3.2585	3.15484	2.76925	2.57937	1.711	1.54933	1.15583	1.26158	1.52445	1.69594	0.956543	0.902854	1.24434	1.72505	1.16322	1.26065	1.85639	1.92244	1.53986	1.77114	1.5894	1.88523	1.80978	1.72819	3.39412	3.2308	2.45171	2.15369	4.0804	4.0546	1.78245	1.87172	1.64514	1.52626	1.89699	2.00907	1.81986	1.63033	2.74409	2.4919	1.80014
Stt3a	2.15877	2.36511	1.92758	2.02991	2.24514	2.43826	2.18818	2.2288	2.24681	2.41438	2.28927	2.50049	2.08811	2.25065	2.12327	2.52929	2.42547	2.61228	2.16495	2.25233	1.50345	1.80701	1.99587	2.24172	2.23716	2.67161	1.89901	2.25099	2.62144	2.93619	2.40105	2.52273	1.42028	1.69953	1.87665	1.75644	1.24949	1.34585	1.53882	1.68271	1.48726	1.59556	1.37215	1.50446	1.4825	1.61728	1.75705	1.7564	1.48107
Thrap3	2.15792	1.68323	2.39904	2.16942	1.35334	1.17869	2.36122	2.1683	1.77586	1.31829	2.21663	1.8728	1.83641	1.70659	1.76655	1.60042	1.48643	1.25893	1.38548	1.26717	1.68183	1.73216	1.80333	1.85991	2.16575	2.1536	2.09186	1.86712	1.73185	1.71822	1.26724	1.27626	2.20466	1.94622	1.58742	1.63427	1.71977	1.69396	1.54665	1.42874	1.36614	1.18451	1.94493	1.90637	1.57389	1.48132	1.73393	1.61949	1.82788
Tra2b	2.15582	1.77314	1.81499	1.60286	1.57035	1.2558	1.64394	1.47267	1.92763	1.53824	2.6775	2.43228	2.17544	1.9907	2.18172	1.89721	1.69425	1.47634	1.85354	1.78539	3.49796	3.42287	1.90665	1.67557	2.94715	2.90831	2.51844	2.15778	2.03481	1.97985	1.68448	1.74142	2.4022	2.33849	1.94447	1.86209	1.82297	1.83022	1.76138	1.6856	1.22954	1.11246	1.72102	1.85036	1.70906	1.57954	1.61943	1.70158	2.00978
Lamp1	2.15351	2.0637	2.80471	2.52492	2.04181	1.98628	1.952	1.8391	2.26467	2.33101	2.04455	1.9898	2.28819	2.07151	1.89167	1.80663	1.88584	1.86907	1.96407	1.89017	1.79262	1.76942	1.88727	1.9438	1.67539	1.72279	2.40263	2.5181	1.87074	1.83201	2.13488	2.29132	2.60417	2.35594	2.4553	2.3251	5.39708	4.81427	2.08001	2.04612	2.08307	2.01763	2.41914	2.40928	2.32687	2.43733	2.89063	2.79648	2.29826
Tmem263	2.14698	2.06429	1.87859	1.82532	2.28827	2.19452	1.50481	1.60403	2.18102	1.97983	1.8439	1.92598	2.3342	2.29646	1.82928	1.91172	2.00205	1.98232	1.67881	1.64895	1.73238	1.89616	1.86015	1.83813	1.81885	1.89065	2.03191	2.02009	1.95683	2.00892	1.45318	1.61018	1.15598	1.20546	1.68178	1.43583	0.936738	0.902814	1.69489	1.88023	1.36858	1.4581	1.11588	1.1399	1.30853	1.3991	1.55869	1.70619	1.75546
Paip2	2.14636	2.31458	1.87862	1.95604	2.01175	2.09163	2.26172	2.2558	2.19617	2.49153	2.15276	2.23231	2.32405	2.46972	2.76118	2.90476	2.63718	2.76883	2.72911	2.78464	1.72179	2.18738	2.69475	2.88158	2.4602	2.44123	2.65271	2.6888	2.45763	2.54713	2.92019	3.13127	1.69564	1.59095	2.03247	2.07268	1.67508	1.70127	1.77287	1.814	1.52282	1.57892	1.72537	1.80174	1.87043	1.85091	1.80525	1.73325	1.7284
Rcn1	2.14608	2.49759	1.46366	1.7266	2.65953	2.57016	2.50302	2.66242	2.48768	2.66374	1.96544	2.16465	2.46389	2.85376	3.82067	4.27856	3.92611	3.98026	4.29565	4.73261	1.83238	2.20207	3.53253	3.79481	3.4014	3.74992	1.71803	2.21304	4.60028	4.74765	4.27827	4.28619	0.952183	1.03736	2.73237	2.38107	0.769457	0.597202	1.17007	1.17404	1.39425	1.67609	1.71026	1.57022	1.1738	1.24509	1.17385	1.29285	1.19618
Aebp1	2.14602	1.76379	2.12523	1.80132	2.32507	2.01897	2.34783	1.90477	1.36464	1.15638	1.97284	1.57316	2.66349	2.22469	1.33182	1.24145	1.93841	1.50399	1.59329	1.25859	2.49882	1.71306	1.09635	0.999642	1.16233	1.27948	2.58346	2.52103	1.19751	1.36932	0.812264	0.944565	2.29701	2.12179	2.687	2.01782	1.82903	1.7154	2.6652	2.15952	2.86494	2.59597	2.54796	2.22151	3.76044	3.41849	2.54158	2.27787	2.758
Btf3	2.14571	2.06828	2.16137	2.13569	1.64224	1.55704	2.31439	2.01596	2.39654	2.14374	1.92395	1.89323	1.98232	1.98996	2.00978	1.95327	1.78211	1.75849	1.90215	1.85448	2.10058	1.87499	2.466	2.44749	2.26099	2.35881	2.04334	2.06762	2.44953	2.50294	2.39404	2.62161	1.93331	1.89372	2.49983	2.64977	2.29451	2.47015	1.63248	1.5543	1.52128	1.46907	1.9466	2.05135	1.7769	1.75267	1.997	2.1323	2.02364
Chchd2	2.14216	2.0529	2.35917	2.29866	2.0374	1.99256	2.43413	2.12457	2.03277	2.19386	2.37915	2.21144	2.04113	1.95858	2.13936	2.07387	2.06251	1.94261	1.90068	1.84358	2.0584	2.08966	2.46885	2.54051	2.75263	2.96038	2.27842	2.30794	3.14801	3.14864	3.87187	3.71939	2.67367	2.60728	3.25553	3.1494	3.59424	3.48326	2.08585	1.97931	1.79966	1.8241	2.01927	2.26849	1.87418	1.93971	2.53675	2.56605	1.97034
Lgalsl	2.13897	2.2837	2.30524	2.21986	2.0473	2.1454	0.847069	1.09362	3.26788	2.53182	0.965995	0.995062	1.05561	1.11275	0.826203	1.01131	1.18234	1.4653	1.36968	1.34535	1.07097	1.09191	0.566983	0.762223	0.473322	0.627449	0.889786	1.27585	0.805321	1.04681	0.847643	1.00832	0.845764	0.827867	0.637858	0.656074	1.92534	2.13177	1.20758	1.3929	0.701596	0.67073	0.56486	0.688738	0.607803	0.68871	2.10127	2.16665	0.811309
Hspe1	2.13383	1.71407	1.61554	1.52089	1.97977	1.61422	2.63232	2.42915	2.17938	2.40888	1.93721	1.79897	2.51316	2.07472	2.71956	2.51459	2.50076	2.28343	2.34632	2.04401	5.39092	3.16262	2.897	2.81391	3.51595	3.72826	2.97625	3.11595	4.17482	3.87293	3.15852	2.93922	1.64101	1.49655	2.47842	2.40783	1.45837	1.49105	1.78018	1.91025	1.43693	1.28439	1.78228	1.72087	1.95945	1.99964	1.58366	1.43759	1.5697
Ryk	2.12979	2.20208	2.35319	2.52767	1.70635	1.84327	1.95885	2.02587	2.03538	2.1967	1.93735	2.02496	1.65248	1.74217	2.21314	2.438	1.71385	1.92355	1.6729	1.79333	1.44998	1.67328	2.20906	2.4579	2.10918	2.35722	1.55827	1.73051	2.35774	2.7451	3.13993	3.14942	1.88418	1.81108	2.13898	2.13065	2.37392	2.57167	1.52159	1.60873	1.53691	1.60438	1.57337	1.79568	1.60537	1.65784	2.00633	2.11721	1.49445
Pmepa1	2.12765	2.86994	3.04691	3.68022	3.09821	3.21587	1.20645	1.2991	2.56974	2.30476	2.56698	2.75103	2.49395	2.74009	2.97234	2.05681	1.81782	2.06179	2.21617	2.05183	2.03139	2.12031	4.4427	2.29447	2.87319	1.86318	3.89822	3.61739	2.17832	1.29423	3.60064	3.00474	2.32205	2.30624	2.32968	2.42293	3.16093	3.9798	2.13304	2.31476	2.74197	2.29906	1.61893	1.83515	3.13241	2.9064	3.97581	4.01809	2.04054
Ccn2	2.12706	3.1121	5.28373	6.98362	4.20359	6.13478	6.91793	8.64244	5.59042	12.177	2.41748	4.26096	2.4304	3.77326	6.26132	9.11417	3.0814	8.30279	3.84831	4.76834	5.0891	8.32801	6.44753	6.42579	5.11347	7.19318	9.91871	14.5228	14.7625	15.9984	13.0337	15.8796	1.95395	2.83544	2.18019	1.87981	5.28982	4.49527	5.4776	6.64484	5.6134	5.80757	1.02363	2.40517	4.87323	5.87088	3.18874	4.21068	4.04398
Sdc2	2.12487	2.26636	2.08944	2.09534	2.19862	1.98968	2.25028	2.37753	1.68778	2.05246	1.9611	1.94909	2.76973	2.93391	1.88627	2.01242	2.72961	2.727	2.46666	2.56615	2.05655	2.25578	0.755175	0.918198	0.908748	0.893875	3.24426	2.77837	0.968303	0.980929	1.06432	0.943146	4.89259	3.53823	5.92617	7.0095	11.9873	9.68758	1.9831	1.79309	2.1705	1.80596	4.57782	4.71169	2.89763	3.3582	4.24194	3.95171	3.18085
Lpar4	2.12427	1.6054	2.53652	2.1899	1.87778	1.68778	3.16097	3.2524	1.87413	1.67782	2.10188	2.09289	1.82409	1.93233	1.42046	1.71368	2.02386	1.95608	1.31909	1.49765	1.84932	1.98836	1.76789	1.93416	1.26115	1.46819	1.22686	1.30392	1.23847	1.3497	1.05215	1.0688	0.701658	0.747633	0.213756	0.320185	0.302406	0.442439	1.4575	1.70183	0.427146	0.502659	2.54058	2.42771	0.652344	0.681316	0.845329	0.849492	1.11989
Atp6v0c	2.12077	2.02301	2.35682	2.18452	1.72839	1.76973	2.16288	1.93053	2.28982	2.19453	1.89517	1.78316	2.4564	2.23045	2.22794	2.0796	2.01075	2.06174	2.10454	1.90575	2.44834	2.31168	2.12639	2.17257	1.88778	1.98381	2.67841	2.74137	2.40575	2.37083	2.86065	2.65621	1.94817	1.92456	2.11154	1.97966	3.27523	3.57966	1.99561	1.90046	1.88559	1.84517	1.72752	1.90209	2.00091	1.86034	2.22707	2.08961	1.98133
Srebf2	2.11986	1.84282	1.61244	1.4995	1.27743	1.11259	1.01432	1.09374	2.05935	1.94763	2.26305	1.93541	1.9056	1.71952	1.82426	1.6265	1.75324	1.50999	1.51232	1.38821	1.26396	1.1961	2.26911	2.19462	2.01847	2.05011	1.52238	1.37183	1.86095	1.78571	1.9955	1.80343	0.835708	0.872093	0.981618	0.999693	0.948908	1.28353	1.02777	1.04656	0.604122	0.592964	0.45815	0.501953	0.947625	0.864815	1.06607	1.21024	0.923365
Pcolce	2.11592	2.56682	2.80374	3.02898	3.41235	3.72687	2.96086	3.18621	2.26925	2.10433	2.30114	2.64713	2.7419	2.54363	1.42924	2.09442	2.14721	2.74874	1.80147	1.75491	3.19215	2.58359	0.815924	0.817969	1.14526	1.51815	1.34909	1.41595	1.15266	1.62308	0.482418	0.666959	4.75836	5.21044	4.56195	4.32578	2.39138	2.00736	5.27904	5.15419	7.9665	7.72496	5.66858	5.81543	6.00324	5.89936	4.91189	4.58837	6.0388
Papola	2.11569	1.79692	2.09431	1.98166	1.72244	1.60191	1.85031	1.75792	1.85251	1.60394	2.04946	1.94119	1.66011	1.52746	1.389	1.51219	1.48883	1.41641	1.29191	1.28876	1.46573	1.24822	1.40853	1.53026	1.83997	1.91819	1.71926	1.571	1.76877	1.90203	1.5979	1.60009	2.17462	2.02989	1.86801	1.79511	2.08404	2.01812	1.63456	1.57305	1.47477	1.39202	1.80852	1.79762	1.56836	1.54513	2.1347	2.12237	1.79149
Msn	2.11419	1.83833	2.77856	2.4983	1.33612	1.44516	1.1218	1.04387	2.87602	2.10905	2.12302	1.89068	1.36044	1.23614	0.791628	0.797272	0.959722	0.895708	0.913599	0.773713	1.00139	1.18228	1.08781	1.356	1.33954	1.43855	1.31995	1.4698	1.11575	1.45897	1.85419	2.06042	3.4871	3.08382	2.22943	2.46332	7.50665	7.26576	1.38476	1.60808	1.23757	1.09691	2.33328	2.30579	1.06676	1.12174	4.15795	4.16375	2.48168
Ptges3	2.11336	2.07896	2.1522	2.05214	1.41281	1.33042	1.73369	1.65849	1.77513	1.71261	2.85459	2.76115	2.09063	2.07724	1.59246	1.65919	1.58383	1.36474	1.66847	1.5967	2.257	2.09267	1.78418	1.87205	2.87336	3.13479	2.15219	1.88203	1.93914	2.16797	1.55587	1.61206	2.98169	2.78454	2.09116	2.39207	2.08571	2.42221	1.69706	1.66235	1.43534	1.43726	1.84428	1.90145	1.83727	1.8908	1.918	2.06445	2.05957
Srsf2	2.11285	1.86097	1.97941	1.69008	1.64198	1.5233	2.17455	1.78347	2.212	1.65303	4.35642	3.93751	1.93514	1.84844	2.13867	2.10578	1.67458	1.57604	1.60866	1.48203	2.70773	2.78468	2.34495	2.47252	5.61753	5.82242	2.15539	2.09426	3.3026	3.32516	2.83149	2.8539	3.71526	3.53778	2.47888	2.45629	2.2961	2.07255	1.94304	1.93497	1.61809	1.49946	1.90805	2.09178	1.76941	1.83517	2.1372	2.21029	2.13059
Prrc2b	2.10383	1.87106	2.22955	2.14785	1.22948	1.01315	1.51612	1.50822	1.31973	1.2403	1.3518	1.13043	1.77177	1.71197	1.61407	1.46563	1.4607	1.31336	1.39521	1.42062	1.52525	1.44605	1.81411	1.7406	1.14144	1.07419	1.73608	1.4584	1.00639	0.960578	0.701147	0.663451	1.17294	1.1006	0.91313	1.16058	1.5257	1.51055	1.13039	1.02195	0.910955	0.921586	1.58603	1.55259	1.29555	1.2856	1.35859	1.24581	1.53852
Atp6v0e	2.10282	2.00843	2.33319	2.37398	2.14774	2.36727	2.12004	1.93019	2.25605	3.4889	1.68856	1.71402	1.56615	1.45121	1.62902	1.84831	1.77387	1.90141	1.15842	1.29636	1.45243	1.71619	2.63249	2.96119	2.75966	3.34919	1.89259	2.58173	3.20309	3.97887	4.40471	4.70724	1.85087	1.96768	2.60707	2.75157	2.65383	2.97889	1.78983	1.98588	1.78311	1.86193	1.63683	1.85412	1.87532	2.01833	2.20315	2.34594	1.4184
Scpep1	2.09153	1.91207	1.8556	1.78105	1.59413	1.57396	2.08059	1.74442	1.85666	2.3348	2.61662	2.45951	2.70889	2.53724	1.71845	1.65332	1.9578	1.64162	1.89537	1.7943	2.46419	2.34175	2.50856	2.68672	1.89027	1.94359	2.6011	2.1304	1.55544	1.634	1.38541	1.4197	2.87525	2.86606	2.5805	2.74267	1.89706	1.8433	2.44948	2.35695	2.43156	2.722	2.33895	2.62882	3.52656	3.38106	2.19378	2.14147	3.40276
Arid4b	2.09038	1.73315	2.36422	2.06842	1.04956	0.873989	1.68152	1.39025	1.31084	1.00714	1.58505	1.2933	1.88234	1.58011	1.31801	0.986815	1.21837	0.913623	1.16574	1.0108	1.78521	1.96599	1.66011	1.41382	1.2781	1.06713	1.97116	1.44769	0.991	0.872152	0.890146	0.816556	1.4195	1.25207	1.28914	1.17638	1.87398	1.66101	1.33875	1.28935	1.25595	1.16669	1.80166	1.74818	1.49026	1.3957	1.68197	1.50724	2.20715
Wls	2.09018	1.67015	2.29273	2.18398	1.89967	1.57618	1.66021	1.34078	1.16345	1.0176	1.83804	1.54891	1.93821	1.70052	0.913662	0.917379	1.59121	1.25274	1.29192	1.19543	1.77458	1.68706	0.790503	0.782122	0.847392	0.883807	1.67628	1.33439	0.703938	0.675158	1.29963	1.0928	2.51468	2.44876	3.44342	3.32901	3.07163	2.79658	1.77042	1.84992	2.83232	2.99971	2.82214	2.68995	1.85048	1.88594	2.57533	2.59763	2.61748
Rab18	2.08762	1.8946	1.93115	1.8411	1.60512	1.49234	1.10121	1.22788	1.43656	1.56312	1.63329	1.60549	2.01405	2.04371	1.63416	1.66754	1.76072	1.74262	2.31467	2.22629	1.5362	1.23469	1.63076	1.82975	1.45307	1.54156	1.82824	1.62229	1.71796	1.763	2.4882	2.48421	1.42523	1.3735	1.31325	1.43302	2.04859	1.79739	1.25603	1.30451	1.24906	1.48742	1.54191	1.48666	1.33687	1.40534	1.43756	1.42214	1.76996
Midn	2.08308	2.11962	1.68628	2.00423	1.21788	1.07041	0.908884	0.980519	2.042	1.27657	1.61803	1.51245	3.41372	3.60171	2.06838	1.47341	1.53345	1.25548	2.78007	2.4544	6.0691	5.51994	3.25526	1.99521	1.06324	0.666	2.43727	1.95748	0.974809	0.753971	2.05402	1.71148	0.837396	0.88716	1.05098	1.25616	1.04688	0.9973	1.35204	1.55967	0.732511	0.896494	1.03936	1.12026	1.08694	1.23227	0.858976	0.968143	2.15725
Hmgb2	2.08201	1.22963	1.96673	1.60433	1.30049	0.948465	2.15775	1.7797	1.36035	1.24962	19.7604	19.4324	1.37657	1.28583	2.43897	2.20801	2.1243	1.35598	1.84978	1.52195	1.97237	2.12761	2.38961	2.32301	25.2416	23.5128	2.13907	1.86412	3.27435	2.83993	2.96953	2.73421	13.888	12.7459	1.34695	1.55165	1.02137	1.1645	1.00699	0.859597	0.71644	0.743264	1.26082	1.51929	0.915977	0.968252	1.29385	1.26979	0.969208
Akt2	2.08162	2.00989	2.03294	2.19375	1.38032	1.43347	1.84543	1.81235	1.43766	1.56766	1.79255	1.84268	2.39964	2.65517	1.9407	1.94938	1.76924	1.8161	2.43158	2.46026	1.7859	1.79867	2.08621	2.56848	2.65353	3.07459	1.97476	1.92955	2.98175	3.64508	4.62752	4.98056	1.50726	1.55726	1.25707	1.50462	1.86043	1.90853	1.4672	1.6025	1.06136	1.26977	1.77067	1.88096	1.52308	1.77856	1.36598	1.5568	1.93414
St13	2.08119	1.86398	2.32404	2.17497	1.56402	1.36902	1.93923	1.79495	1.69849	1.82722	2.62246	2.46847	1.91528	1.83679	1.6426	1.64808	1.75792	1.51612	1.56117	1.46603	1.98491	1.78725	1.73226	1.87774	1.95507	1.98036	1.96222	1.87335	1.76925	1.77721	1.847	1.92903	2.35774	2.31778	1.54716	1.45387	2.78392	2.99931	1.5123	1.48497	1.3906	1.3304	2.05872	2.02109	1.72674	1.78276	2.12799	1.88469	1.94296
Yap1	2.07536	2.02191	2.10476	2.06695	1.19439	1.15697	1.01315	0.987895	1.33835	1.21329	0.994731	0.953498	1.76749	1.78083	0.958423	0.935697	1.15626	0.946603	1.66349	1.57933	1.17129	1.30178	0.874245	1.01713	0.814872	0.884311	1.42097	1.22495	0.875707	0.988133	0.753505	0.853516	1.03635	1.0378	1.11617	1.26303	1.38916	1.4184	0.948992	1.02053	0.982813	1.16048	1.19825	1.23532	1.28079	1.26934	1.50371	1.49324	2.06025
Pdlim5	2.07303	1.81767	2.3539	2.22742	1.26167	1.32986	0.882992	0.866511	1.80864	1.77731	0.995254	0.890231	0.907866	0.876074	0.251661	0.326215	0.543661	0.598628	0.286884	0.287484	1.05102	1.02277	0.36267	0.36326	0.240777	0.331005	0.618963	0.872115	0.30688	0.384074	0.776514	0.737284	0.811134	0.888836	0.790119	0.70366	0.90557	1.32806	1.32205	1.43408	0.74107	0.771108	0.543177	0.827172	0.573339	0.666629	1.64871	1.73754	1.06901
Syncrip	2.06981	1.90735	1.95401	1.91463	1.7144	1.54815	1.70198	1.5633	2.0131	1.62971	2.86853	2.66443	1.90023	1.85888	1.6101	1.53998	1.40796	1.29836	1.42886	1.31453	2.03449	2.01804	1.38431	1.39149	2.29328	2.31238	1.76423	1.52246	1.81316	1.90878	1.23809	1.3016	3.15839	2.93555	2.22486	2.50709	2.14765	2.15693	1.82061	1.71524	1.51514	1.4017	1.90996	1.95954	1.83543	1.95524	2.1706	2.18106	2.26798
Elk3	2.06348	1.98027	2.3988	2.23172	1.89029	1.68548	1.65418	1.5584	1.71781	1.37869	1.16483	1.18875	1.31289	1.31223	0.883927	1.09566	1.32206	1.39669	1.19104	1.21758	1.14411	1.5143	1.03886	1.02639	0.924443	1.0386	0.960169	1.25981	0.838707	0.982429	0.455577	0.521276	0.71251	0.732253	0.700691	0.66961	1.54584	1.40873	1.10275	1.13337	0.850848	0.798095	0.879763	1.02744	0.824552	0.822845	1.67535	1.64062	1.21039
Plpp3	2.06218	2.21859	4.97634	4.95671	1.51062	1.53161	4.2527	4.00838	0.936072	1.09491	1.47982	1.28005	3.12557	2.75409	0.885005	0.812909	1.33009	1.27747	1.71416	1.52315	5.06276	4.14442	0.563751	0.313832	0.348679	0.202635	2.36258	1.29247	0.388787	0.270477	0.389234	0.317817	4.10292	2.73381	0.696177	0.855074	48.6393	51.7156	4.14382	3.6648	4.52844	3.90518	15.0957	11.8039	3.78099	3.9634	3.29204	2.9102	6.39869
Cast	2.06195	1.80251	2.66573	2.32121	1.41804	1.31401	1.14981	1.19671	2.18113	1.81027	1.92408	1.70619	1.59763	1.46305	0.892325	0.832567	1.1679	1.02864	1.08656	0.981702	1.21626	1.23513	0.771782	0.81728	0.717724	0.712664	1.07662	1.05532	0.706497	0.733506	1.15676	1.08226	2.81403	2.501	1.27109	1.25912	6.8042	6.35167	1.4817	1.52083	1.58331	1.39892	2.96277	2.8066	1.60032	1.587	2.89527	2.65858	2.37208
Smc4	2.05962	1.9531	1.88148	1.81191	1.38899	1.19912	1.71901	1.54769	1.69288	1.43236	11.2836	9.83138	1.95251	1.77731	1.59469	1.36576	1.58069	1.33309	1.24911	1.16746	1.47326	1.67999	1.05884	1.00752	8.75664	7.24313	1.96387	1.46902	1.34351	1.17602	0.92733	0.887607	11.2661	10.4753	1.19639	1.30896	1.51719	1.55696	0.94036	0.927669	0.684823	0.678518	1.03622	1.08366	0.783403	0.871157	1.70393	1.54122	1.27494
Rsrp1	2.05418	1.86836	2.21117	2.26959	1.29483	1.37255	2.05781	1.90355	1.62563	1.35232	1.68117	1.61861	2.0435	1.98129	1.59377	1.75744	1.32751	1.42014	1.04412	1.14252	2.42036	2.66299	1.87106	2.11048	1.32821	1.53873	2.29253	2.25486	1.08847	1.12496	0.743979	0.769898	0.973124	1.00346	1.00644	0.885808	1.62252	1.65794	1.62971	1.74162	0.844581	0.943255	1.05924	1.26731	1.34661	1.47242	1.45908	1.53005	1.56366
Lrp1	2.05389	2.05536	2.51141	2.62245	1.81542	1.88345	1.87312	1.91377	1.31458	1.4272	1.25986	1.21287	2.07468	2.11923	1.90548	1.8215	1.89322	1.8869	1.99988	2.00102	1.73156	1.67008	1.76831	1.66879	1.10968	1.07394	1.8596	1.85691	1.30499	1.22296	0.978771	0.98492	1.51465	1.40453	1.1024	1.45601	4.00071	3.60713	1.78817	1.96628	1.78642	1.82977	2.39477	2.40239	2.09859	2.24267	2.10639	2.15706	2.25162
Eif4h	2.05087	1.8006	1.97236	1.81723	1.74381	1.56631	2.02617	1.70761	2.20004	1.87682	2.56908	2.27683	2.09483	1.90668	2.10256	1.99668	2.00673	1.78935	2.04433	1.73868	1.34558	1.50908	2.13663	2.0679	2.81496	2.67906	2.06187	1.85432	2.50597	2.3366	2.51201	2.37561	2.2776	2.05356	1.84437	1.97678	2.15453	1.77809	1.49417	1.42054	1.38907	1.28711	1.67914	1.67937	1.50456	1.44142	1.76591	1.70412	1.60491
Galnt1	2.05014	2.03508	2.6449	2.57404	1.25317	1.27538	1.58527	1.45865	1.8873	3.3613	2.5819	2.55326	1.9051	1.88143	1.76757	1.70196	1.55983	1.4475	1.53437	1.47759	1.9059	1.81359	1.7835	2.0032	2.5251	2.52214	2.87076	2.96424	2.08469	2.35412	2.72986	2.6748	2.18103	2.27579	1.96965	2.1119	4.50159	4.81301	1.46858	1.57174	0.91382	0.959352	1.56667	1.48997	2.42233	3.10278	1.64212	1.7022	1.49323
Tbl1x	2.04962	1.96559	2.22776	2.29703	1.49973	1.34102	1.67656	1.62466	1.49946	1.6471	1.71495	1.50793	1.81012	1.67757	1.65736	1.47619	1.63576	1.41973	1.62692	1.54318	1.64804	1.39893	1.9378	1.8762	1.59677	1.47242	2.13581	2.21873	1.4858	1.3863	1.37938	1.31165	1.515	1.44612	1.5771	1.70465	1.58399	1.66599	1.35947	1.31679	1.26427	1.27089	2.00899	1.93035	1.52607	1.51992	1.65345	1.63376	1.90092
Btg1	2.04879	2.59861	1.85783	1.98122	2.41483	2.53845	1.40183	1.91747	2.75872	3.99697	2.18328	2.87203	2.92014	3.61747	2.67613	3.3054	3.29696	4.16127	4.74108	5.79769	3.89945	4.54218	2.52189	3.26277	2.20977	2.77375	4.75252	5.20772	2.64141	3.36026	3.31049	3.95433	1.56396	1.65272	2.61821	2.45354	1.43268	1.39063	1.54034	1.71598	1.61669	1.72156	1.75766	1.7263	1.96841	1.67927	2.28603	2.25886	2.88667
Kif5b	2.04863	1.74046	2.14549	1.87353	1.45735	1.29661	1.32925	1.20062	2.01501	1.47266	2.06266	1.65535	1.83128	1.6168	1.4212	1.21848	1.35991	1.15244	1.28672	1.10289	1.97821	1.29051	1.63143	1.55531	1.6543	1.57784	1.90546	1.49663	1.52135	1.42265	1.52127	1.36409	2.63543	2.32146	2.08052	2.25957	4.12252	3.93742	1.79982	1.64357	1.78447	1.57734	2.04832	2.00334	2.07115	1.9055	2.67267	2.26537	2.22304
Emp2	2.04694	1.99181	2.06899	2.19242	1.70695	1.68258	1.29868	1.14829	2.12072	2.11145	1.9804	1.72084	1.39043	1.21968	0.5828	0.577516	1.36847	1.12899	0.788403	0.709018	0.911874	1.03519	1.19201	1.29107	0.816221	0.937023	0.649035	0.920183	0.669185	0.804636	1.06617	1.09629	1.92279	2.04514	0.711736	0.782944	4.08514	4.89692	1.55754	1.69146	0.795279	0.779858	1.0542	1.15579	0.716439	0.838659	1.87151	1.98547	1.25554
Tor1aip1	2.04678	1.92926	2.51725	2.30491	1.57086	1.47853	1.61022	1.68161	1.6251	1.6222	1.83416	1.69693	1.78218	1.69571	1.33798	1.37258	1.56808	1.44314	1.42006	1.38258	1.90762	1.51161	1.32988	1.43131	1.1691	1.17432	1.51232	1.44845	0.972799	1.04319	0.778264	0.735006	1.6178	1.47142	1.02089	1.16285	2.39628	2.33771	1.44364	1.3904	1.23596	1.21951	1.78935	1.73034	1.35865	1.44401	1.64189	1.65171	1.78498
Tmed3	2.04329	1.80735	1.81802	1.63782	2.55109	2.46336	2.66688	2.30793	2.32512	2.12668	2.2549	2.00619	2.13043	1.96576	2.0237	2.09721	2.67657	2.34447	2.35963	2.03409	1.69655	1.30802	1.34881	1.37529	1.73885	1.96352	1.68816	1.89256	2.07163	2.20827	2.1762	2.30753	2.09757	2.14928	2.19736	1.87937	1.27259	1.24713	2.47617	2.28791	2.53792	2.23959	1.76244	1.85334	2.70732	2.53389	2.11432	2.01562	1.77032
Dlc1	2.04203	1.89565	3.15186	2.951	1.83316	1.75592	1.63	1.65579	1.59134	1.73535	1.30878	1.21275	1.69271	1.42178	1.53839	1.36122	1.30083	1.43762	1.04001	1.02703	3.03604	2.75176	2.49214	1.99888	1.72641	1.67313	2.00876	2.08163	2.42305	2.05576	2.60352	2.68219	2.22713	1.76859	2.36465	2.03285	4.86356	4.72998	1.75452	1.689	2.21316	1.99549	2.88523	2.56136	1.79072	1.57238	2.89256	2.89841	2.22681
Itga5	2.04182	1.65314	1.72791	1.51445	1.19728	0.953678	0.650597	0.686913	1.76544	1.56558	1.25344	0.910582	1.03299	0.884892	0.609939	0.459117	1.01811	0.834325	0.674341	0.574492	0.878144	0.844099	0.642531	0.507558	0.31938	0.252944	0.532057	0.469225	0.349239	0.307055	0.417254	0.337866	0.959616	0.811995	0.466105	0.362253	1.70104	1.55271	0.671779	0.607444	0.584999	0.49047	1.14819	0.95442	0.607291	0.501987	1.27367	1.29741	1.53715
Acbd3	2.03641	2.19038	1.75584	1.72429	1.64154	1.44446	1.19337	1.34644	2.16838	1.59817	1.70293	1.70267	2.03028	2.06506	1.6287	1.54342	1.75594	1.49061	1.64924	1.70137	1.83792	1.79381	1.51536	1.49095	1.28307	1.27786	1.8558	1.6765	1.25971	1.29141	1.14258	1.27406	1.0403	1.03171	1.00871	1.14714	1.15563	1.16209	1.22726	1.20183	0.903475	1.01074	1.15743	1.10112	1.1009	1.14668	1.2821	1.32045	1.65313
Serinc3	2.03595	1.96417	2.43956	2.41383	1.63163	1.67233	1.34724	1.35554	1.75064	1.92128	1.48794	1.44923	1.73504	1.75869	1.52333	1.49271	1.6516	1.51706	1.48194	1.44863	1.33536	1.65851	1.57111	1.60511	1.06965	1.09785	2.28457	2.32914	1.54977	1.49364	2.84586	2.59018	1.39386	1.3584	1.49417	1.404	3.09716	3.17192	1.54999	1.63784	1.38471	1.45689	1.47214	1.53371	1.61621	1.54818	2.0529	2.04396	1.92148
P4ha2	2.03512	2.67654	2.28636	2.63342	2.93595	3.41502	1.4342	1.84265	3.38473	4.46599	1.8586	2.12713	0.73923	0.911615	1.46662	1.90541	2.20064	2.87884	1.21555	1.46843	0.536228	0.788404	4.87027	5.59016	3.51623	3.90968	0.81904	1.27091	3.93231	4.61284	4.23514	4.72997	0.874946	0.853934	1.69905	1.51294	1.34131	1.4346	1.00676	1.06817	0.698861	0.432231	1.04443	0.954951	0.410909	0.368361	2.10545	2.22681	0.821075
Tab2	2.0328	1.84921	2.1272	1.84546	1.23841	1.10956	1.24389	1.38461	1.83433	1.48525	1.63984	1.5454	1.82541	1.80301	1.60122	1.46578	1.44287	1.28465	1.56627	1.58702	1.7753	1.75103	1.90305	1.88866	1.69896	1.53389	2.08833	1.73686	1.55165	1.51422	2.01628	2.13981	1.61781	1.49431	2.1341	2.76504	1.4372	1.41971	1.2967	1.27687	1.18464	1.25283	1.64407	1.52663	2.29254	2.3077	1.45948	1.47097	2.11155
Gatad2b	2.03272	1.72757	2.30319	2.04272	1.33684	1.13205	1.46633	1.32445	1.70241	1.14203	1.65881	1.29988	1.73343	1.6542	1.13764	1.09615	1.18616	1.01787	1.04905	0.987336	1.72187	1.74711	1.15782	1.15138	1.05645	0.936321	1.64516	1.42908	0.905677	0.854832	0.699144	0.617266	1.32187	1.27732	1.11817	1.17366	1.64653	1.606	1.4166	1.34669	1.11177	1.08317	1.49795	1.47131	1.40281	1.424	1.74603	1.74005	1.98911
Leprot	2.03111	2.16683	2.82961	3.04996	1.66515	1.5212	1.13438	1.49954	1.71524	1.36299	1.68064	1.71553	1.32916	1.34101	0.991201	1.15961	1.20098	1.32288	1.01248	1.06748	1.31562	1.16957	0.674004	0.814065	0.974031	1.00905	1.34396	1.47298	0.905501	0.956771	1.11673	1.06404	1.98612	1.79318	1.18867	1.18765	3.04315	2.76853	1.16183	1.26223	1.36969	1.37457	1.93052	1.9006	1.5063	1.64752	2.16611	2.0204	1.62325
Hnrnpul1	2.02778	2.1046	2.22414	2.1609	1.68489	1.50108	1.69182	1.53967	1.48543	1.76378	3.29406	3.51029	1.77146	1.89532	1.74624	1.84297	1.75395	1.65898	1.65618	1.67128	1.53252	1.6063	1.77687	1.99662	3.08406	3.04781	1.88098	1.87751	1.91394	1.988	1.95858	1.97112	3.24484	3.16406	1.85101	2.17979	2.50146	2.68707	1.31504	1.41608	1.31863	1.37226	2.24165	2.17312	1.51329	1.70711	1.89393	1.94319	1.94642
Prpf40a	2.02517	1.67053	1.80578	1.53921	1.3824	1.14424	1.80125	1.56046	1.44598	1.43027	2.11036	1.82749	1.65321	1.50619	1.57429	1.44487	1.55634	1.3144	1.52436	1.25656	1.74884	1.23398	1.6739	1.6717	2.18191	2.15898	1.68141	1.48703	1.92728	1.7812	1.5292	1.61005	1.78792	1.53033	1.58312	1.60998	1.84889	1.64774	1.16882	1.14303	1.02528	0.870256	1.58956	1.52727	1.14383	1.12493	1.51285	1.25701	1.31939
Wdr1	2.02424	2.21665	2.67408	2.46457	1.38456	1.4549	0.909834	1.03253	1.72435	2.81783	1.72363	1.72688	1.28004	1.41334	1.44316	1.41976	1.13337	1.31618	1.30111	1.40466	1.06204	1.0494	1.80831	1.68743	1.83635	1.89264	1.84913	2.30295	1.98565	2.0497	3.44614	3.2041	1.67593	1.47134	1.75141	2.00888	3.17849	3.11242	1.0335	1.04079	0.787227	0.777661	1.09047	1.0736	0.791564	0.833928	1.70849	1.77267	0.947265
Aff4	2.02423	1.86205	1.93684	1.83391	1.23117	1.12209	0.921499	1.14544	1.54125	1.36303	1.03309	1.04573	2.00562	1.91307	1.38972	1.24355	1.40507	1.20529	1.3891	1.36329	1.45676	1.786	1.47542	1.48759	0.868257	0.798752	1.76563	1.42757	1.00605	1.00873	0.982748	1.02711	0.910513	0.743123	0.857415	0.969277	1.33331	1.53976	1.07973	1.03531	0.968653	0.940384	1.24221	1.12376	1.20915	1.20216	1.26081	1.21874	1.64741
Cald1	2.01588	1.8878	2.79406	2.66053	1.00832	0.960778	1.72713	1.56441	1.91773	1.01939	1.54493	1.38868	1.7239	1.80228	2.27849	1.81959	1.3139	1.13457	1.58748	1.56025	1.82882	1.63381	2.62466	1.9882	1.34707	1.16278	3.11423	2.25	1.63495	1.45252	0.878252	0.789388	3.44117	2.85499	5.60217	6.39751	1.40738	1.14034	2.26666	2.2444	2.52753	2.52533	2.00333	2.09338	4.82096	4.41362	2.54397	2.34164	1.83916
Atp5g3	2.0141	1.77165	1.93516	1.75384	1.70617	1.55155	1.66194	1.63871	1.72564	1.90891	2.38695	2.31235	1.83427	1.79334	1.7569	1.81068	1.75342	1.7333	1.66101	1.63727	1.90721	1.68545	1.93287	2.14358	3.2108	3.45612	1.85622	2.03254	3.26735	3.37959	4.00584	3.99367	2.72008	2.60992	3.23118	3.11671	2.94849	3.17288	1.74148	1.69207	1.698	1.79118	2.06922	1.93328	1.84105	1.72815	2.11629	2.12671	1.83505
Fam20b	2.01296	2.10375	1.93985	2.15234	1.19761	1.08734	1.72731	1.73617	2.37599	1.88237	2.00883	2.10228	1.58263	1.65068	2.75236	2.43742	1.86745	1.78429	2.02043	1.88219	0.801152	0.897096	1.71808	1.99134	2.63238	2.70077	3.0713	2.64801	2.56362	2.62312	3.02808	3.14015	0.698274	0.659669	0.432482	0.367729	1.28905	1.20399	0.42412	0.465523	0.388902	0.383067	0.500915	0.560329	0.35083	0.374253	0.701788	0.773431	0.456056
Sfpq	2.01276	1.75966	1.99886	1.89309	1.37546	1.18148	1.79106	1.81232	1.76482	1.36594	2.44667	2.3614	1.63733	1.66428	1.95927	1.80839	1.52946	1.31814	1.66232	1.57434	2.01354	1.77762	2.27213	2.25158	3.36346	3.1309	2.20509	1.86624	2.43016	2.33225	2.03529	2.11461	2.93741	2.59026	1.9786	2.18457	1.88452	1.98557	1.45598	1.35997	1.3772	1.27818	2.02981	2.11582	1.47673	1.44055	1.79462	1.78914	1.83317
Azin1	2.01246	1.80586	1.39311	1.26396	1.25857	1.08701	0.786325	0.70515	2.05373	1.57197	2.19527	2.08121	2.48665	2.3279	1.90384	1.48587	1.68634	1.4941	2.27016	2.21145	2.81949	2.48041	1.80819	1.44826	1.58163	1.35499	1.68968	1.42065	1.43536	1.17651	1.78846	1.41771	1.56451	1.5507	1.69215	1.40089	1.15642	1.09978	1.24955	1.1985	0.949823	0.976872	1.05017	1.01724	1.57775	1.39875	1.13245	1.35051	2.43496
Acvr1	2.01023	2.05369	2.04275	2.09956	1.2119	1.04231	0.785624	0.814839	1.4996	1.05534	1.06182	0.911561	1.12306	1.13279	0.467362	0.511288	0.780089	0.734607	0.785311	0.794195	0.787297	1.02548	0.317709	0.31407	0.294826	0.273408	0.69659	0.636692	0.319404	0.317312	0.326789	0.346112	0.874222	0.867742	0.925401	0.877567	1.21183	1.36799	0.86512	0.856401	0.805486	0.695422	0.761601	0.836824	1.20649	1.20802	1.31659	1.42535	1.04915
Cul3	2.00947	1.84947	1.82464	1.79726	1.43393	1.28018	1.30998	1.28202	1.69208	1.43145	1.82919	1.74422	1.95485	1.96697	1.41328	1.36571	1.48718	1.22341	1.44765	1.43718	1.7569	1.74487	1.42669	1.51141	1.42431	1.41924	1.71108	1.43111	1.28921	1.26161	1.38854	1.3307	1.9674	1.75331	1.58635	1.63113	1.81962	1.89539	1.34992	1.25074	1.02072	1.07316	1.43765	1.34446	1.38187	1.46826	1.51312	1.5528	1.81671
Ptbp3	2.00858	2.05734	2.19641	2.09302	1.17766	1.05854	0.79123	0.774736	1.84134	1.40379	1.5689	1.40814	1.5326	1.61037	0.917359	0.763807	1.0053	0.805661	1.08015	1.00829	1.31522	1.15163	1.0706	1.19753	1.10381	1.18497	1.42126	1.40912	1.02789	1.11243	1.25307	1.37876	1.57313	1.5504	1.14399	1.21293	2.68211	2.43701	0.896708	0.924452	0.698296	0.783518	1.02468	1.01477	0.73905	0.756104	1.54432	1.70599	1.78324
Rora	2.00735	2.22133	2.89695	2.94641	1.7827	1.97895	1.16699	1.1486	1.36535	2.17168	1.05067	0.958805	1.19509	1.25662	0.714997	0.722541	0.888546	0.955276	0.726781	0.808534	1.1638	1.91244	0.872262	0.820178	0.449687	0.441266	0.965051	0.930317	0.448399	0.463468	0.656267	0.831655	1.09272	1.2095	1.15568	1.43536	2.42344	2.84017	1.79859	1.98909	1.34198	1.36621	1.17334	1.36662	1.99808	2.31068	2.83639	3.15289	1.9471
Zfp36	2.00248	2.82043	8.68128	9.73898	2.7924	4.36847	22.6209	30.8603	5.07338	7.55031	6.03207	9.06974	4.08705	6.54218	26.0674	31.1063	4.52682	9.89892	11.187	25.3961	60.7125	70.8888	12.2104	14.6535	11.149	9.86482	26.6656	22.4728	13.0604	13.1156	14.2055	14.0042	17.2113	15.0157	22.7504	16.9741	13.5052	9.82035	21.4562	28.6165	26.6679	26.296	72.1384	51.3846	18.9919	17.5088	9.91623	9.54713	16.8289
Ptpn2	1.99914	1.8412	1.41935	1.32928	1.2366	1.09879	0.96239	1.20068	2.07442	1.10912	2.17984	2.36365	2.70212	2.77465	1.63645	1.64106	1.98139	1.66754	5.25506	4.95586	1.83503	1.3138	1.51913	1.8836	1.39038	1.43234	2.04434	1.73766	1.28077	1.30271	1.4363	1.63721	0.903001	0.998715	0.828032	1.04317	0.593295	0.657105	0.822628	0.767749	0.698048	0.750177	0.938033	0.934577	0.8829	0.931899	0.80032	0.856378	1.86789
Sem1	1.99798	1.93324	1.85174	1.90709	1.89816	1.85455	2.09943	2.03181	2.27047	2.29865	2.06591	2.03449	1.83793	1.86129	1.98923	2.03353	2.02516	2.11753	1.96093	1.90011	1.56209	1.85348	1.90171	2.08504	2.54687	2.86217	2.00257	2.18356	2.98501	3.14899	3.26203	3.37854	2.64549	2.39752	4.7451	4.69653	2.54436	2.72344	1.78715	1.70545	1.68834	1.59478	1.79192	2.10887	2.58193	2.46493	2.34365	2.2007	1.64054
Uso1	1.99575	1.73793	1.78638	1.62206	1.65583	1.50588	1.63861	1.59548	2.01693	1.62488	1.18857	1.15494	1.75601	1.6194	1.73601	1.58841	1.67374	1.5092	1.49605	1.37953	1.28708	1.20829	1.81026	1.67692	1.51397	1.42193	1.56637	1.38273	2.35749	2.21076	2.40566	2.3969	0.910204	0.954527	1.58977	1.561	1.22803	1.28377	1.48663	1.38488	1.30042	1.13421	1.17279	1.07023	1.39709	1.32712	1.39497	1.42508	1.25878
Tpi1	1.99432	2.2192	2.0297	2.07921	2.05664	2.07996	2.39571	1.9725	2.32652	2.84365	3.00095	2.85257	1.65247	1.60419	3.18629	2.69557	2.53301	2.46449	2.09201	1.86703	1.56202	1.36979	7.22493	6.51031	6.21069	5.45753	1.05863	1.16911	5.57273	5.1932	4.6771	4.3153	1.60697	1.5562	1.06001	0.905491	1.63439	1.87721	1.20565	1.09096	0.730957	0.693126	0.708138	0.70915	0.821509	0.678526	1.53092	1.58901	0.825134
Tsn	1.99245	1.81749	1.86214	1.65192	1.94612	1.7193	2.4097	2.04349	2.15331	1.86621	2.4494	2.36159	1.77511	1.79349	2.56109	2.53486	2.111	2.03946	2.01064	1.84378	1.55088	1.42753	2.57336	2.64838	3.03948	3.17478	2.15066	2.01354	2.86412	2.95032	2.0894	2.27486	1.65814	1.53871	1.5259	1.60698	1.70371	1.74607	1.32939	1.35395	1.15259	1.15389	1.40478	1.5855	1.04152	1.12106	1.60279	1.52112	1.27108
Hp1bp3	1.99166	1.77765	2.43756	2.29597	1.78819	1.52283	1.88798	1.77497	1.66482	1.678	3.67162	3.68794	1.71318	1.65671	1.66643	1.61274	1.55466	1.45327	1.48723	1.3729	1.59923	1.53653	1.70834	1.76803	3.13538	2.8919	1.97918	1.79807	1.62629	1.71704	1.32218	1.32049	4.18784	3.69266	1.71492	1.78416	2.48629	2.31341	1.74689	1.68205	1.65675	1.53026	2.01807	2.10209	1.74943	1.78612	2.13082	1.95892	1.88734
Atp5l	1.99101	1.7022	2.00179	1.8415	1.81848	1.74769	2.12014	1.98452	1.72602	1.89845	2.09117	1.98919	1.84076	1.87624	1.91715	1.81744	1.87218	1.81744	1.88743	1.70009	1.84843	1.85938	2.03992	2.06352	2.44053	2.56109	2.17345	2.16461	2.72478	2.73738	3.3588	3.48253	2.83011	2.61649	3.29204	3.30145	2.95573	3.19451	2.09225	1.89816	2.21364	2.08568	2.11358	2.46219	2.21093	2.16796	2.6896	2.47226	1.95454
Glud1	1.98844	1.88763	1.96965	1.9195	1.09809	1.13928	1.06135	1.08043	2.259	2.20839	1.24265	1.17218	1.50914	1.60212	0.998812	1.02137	1.25695	1.15733	1.12879	1.07779	1.42132	1.50259	0.982333	0.874856	0.887967	0.871238	1.15878	1.27963	1.07012	1.0612	1.14935	1.04704	1.90231	1.48601	1.22601	1.41432	7.88677	8.7892	1.19666	1.17316	1.07256	0.980271	1.79759	1.85315	1.29754	1.34783	2.58436	2.48111	1.62964
Scaf11	1.98713	1.79521	2.05065	1.95517	1.37974	1.24487	1.66506	1.54522	1.90721	1.41754	1.716	1.56384	1.74558	1.73046	1.41233	1.37064	1.34407	1.22744	1.10789	1.10696	1.40303	1.6918	1.46017	1.55862	1.77178	1.70872	1.47564	1.48254	1.35	1.33706	0.923621	0.986132	1.73033	1.42319	1.24194	1.17597	1.68487	1.61494	1.35486	1.23972	1.13573	1.07488	1.63718	1.46773	1.23392	1.17013	1.49379	1.40846	1.61687
Rhoc	1.98405	1.90687	2.28389	2.209	1.23492	1.11809	1.17467	1.19959	1.90894	1.22391	1.75681	1.58864	1.71664	1.68692	1.02593	1.05241	1.15845	1.15661	1.42607	1.41456	1.61524	1.64221	0.548224	0.557675	0.650197	0.778695	1.85315	1.62284	0.608271	0.621142	1.28778	1.18731	2.24258	2.11186	1.86065	1.96447	4.4745	4.62586	1.21727	1.2876	1.27814	1.35338	2.45929	2.43217	1.3129	1.36292	2.10321	2.10709	2.14214
Srp72	1.98262	1.75629	1.70448	1.64613	1.84052	1.69905	2.01463	1.8755	1.97414	1.77204	1.20101	1.19848	2.03965	1.88808	1.9592	1.86719	2.02324	1.88602	1.9937	1.76245	1.87759	1.247	1.98203	1.88801	1.54564	1.61233	1.87273	1.76293	2.30882	2.23129	2.33114	2.31996	1.11822	1.06848	1.8681	1.85172	1.45756	1.32236	1.45353	1.4589	1.35908	1.3442	1.36224	1.42762	1.32194	1.35659	1.59791	1.53683	1.62334
Nfkb1	1.98071	1.61969	1.60715	1.38681	0.66998	0.591916	1.06558	0.806921	1.0755	0.833291	1.01921	0.892331	1.24529	1.17966	0.667931	0.544605	0.801395	0.6049	1.18695	0.982138	0.851843	0.770671	0.640825	0.584064	0.453019	0.463692	0.679498	0.719107	0.449302	0.459697	0.353192	0.499402	0.742527	0.689751	0.643241	0.657901	0.81737	0.861863	0.698201	0.633435	0.625602	0.629857	0.927934	0.783564	0.638031	0.620926	0.979768	1.04809	1.44831
Fkbp1a	1.98042	1.95287	2.20354	2.06715	1.89803	2.02262	1.99739	1.90402	2.5642	2.43783	1.71658	1.73674	1.73901	1.7213	1.80697	1.88179	1.78861	1.73001	1.48174	1.43472	1.46504	1.64676	2.03164	2.28921	2.32273	2.5114	1.73304	1.99784	3.08368	3.11986	2.94226	2.86418	2.40161	2.12376	2.9879	3.10636	3.96625	3.67352	1.9515	1.91372	1.88784	1.79318	2.08977	2.1364	1.68948	1.72137	2.57283	2.57705	1.75405
Phactr2	1.97772	1.92441	2.81339	2.80484	0.830286	0.776846	1.80662	1.71942	1.13612	1.26113	0.912658	0.9527	1.89825	2.01632	1.29178	1.10469	1.08131	0.934894	1.15547	1.22812	1.65111	1.69515	2.0623	2.10254	1.19951	1.1006	1.22788	1.34779	1.321	1.37565	0.931781	0.988024	1.13023	0.768807	0.449608	0.537201	3.17013	2.562	1.00877	0.933296	0.643631	0.488141	3.30361	2.7523	0.924729	0.931529	1.15479	1.28885	1.54714
Cyb5r3	1.97708	1.99052	2.90949	2.7794	1.69487	1.85713	1.08051	1.27642	2.47223	3.24848	1.99527	1.96213	1.40753	1.34404	0.806475	0.927188	1.07356	1.24296	0.947819	0.972632	1.08184	1.16832	0.888126	1.09137	1.04134	1.14101	1.14036	1.3198	0.994602	1.25288	1.3505	1.43078	3.89672	3.35531	1.54407	1.86828	8.98474	9.43957	1.6651	1.73615	1.38256	1.23495	2.69166	2.92667	1.25711	1.40872	5.09093	4.89683	2.41543
Cemip2	1.97522	1.99553	2.12681	2.43871	0.978652	0.981853	0.650302	0.806902	0.556211	0.882791	1.03194	1.08024	0.831665	0.882	0.435588	0.47879	0.69187	0.662753	0.747828	0.752696	0.849372	0.877518	0.539284	0.571267	0.548216	0.664199	1.31731	1.18895	0.353771	0.490764	0.26444	0.439844	1.10266	0.935436	2.47441	3.29899	2.87525	1.59846	0.845979	0.759001	0.570278	0.55851	1.07703	1.09063	2.482	2.68902	0.902201	0.9593	1.90344
Prss35	1.97162	2.56471	1.5016	2.10589	1.95773	1.60589	1.84654	1.87627	1.6858	1.55268	1.73731	1.71093	1.1739	1.33193	1.23906	1.7368	3.37944	3.18933	2.16873	2.27256	0.743353	0.901246	1.65683	1.85893	0.890545	0.701591	0.16931	0.205995	0.531197	0.547381	0.297829	0.32882	0.526157	0.67533	1.89348	1.42736	0.0851277	0.113147	0.317298	0.330009	2.13756	2.29231	0.218583	0.263875	0.537188	0.477902	0.333609	0.32413	0.396635
Vit	1.97045	2.6491	6.15754	7.08965	0.498373	0.558251	0.726277	0.950645	0.589228	0.392134	0.959388	0.817943	0.34379	0.609089	0.132849	0.197978	0.10862	0.205822	0.113081	0.200738	0.683275	0.840592	0.211664	0.39134	0.153608	0.266505	0.112964	0.308203	0.127945	0.333	0.131231	0.324148	0.35317	0.379418	0.137898	0.102559	0.516733	0.234014	0.137703	0.23109	0.0586966	0.0542242	0.599313	0.680629	0.0800721	0.105459	0.529096	0.708558	0.273659
Wbp11	1.96117	2.20068	1.63503	1.6555	1.27351	1.25842	1.31187	1.40942	1.84571	1.63336	2.19001	2.35789	2.23435	2.305	2.18532	2.10369	2.00236	1.89834	1.89027	1.76649	1.97965	1.57335	1.74122	1.87802	2.19654	2.28187	2.22087	1.83652	1.47206	1.55116	1.12201	1.10491	1.37974	1.3444	0.901916	0.97086	1.03133	1.25277	0.936593	0.926498	0.657253	0.671435	0.996013	0.905495	0.986802	1.1104	0.922828	0.980559	1.23137
Atp1b3	1.95901	1.96091	2.43821	2.49313	1.26605	1.17334	0.915039	1.09826	2.16029	2.42843	2.40394	2.6061	1.4202	1.48787	1.51949	1.49033	1.21445	1.35277	1.35502	1.27729	1.27626	1.33272	1.95357	2.44269	3.3255	3.7075	1.63068	1.9393	3.47124	3.66491	15.1091	14.9144	1.77757	1.83505	1.58414	1.51964	2.81649	2.98149	0.947625	1.11908	0.820425	0.883765	0.957819	1.0612	1.10582	1.10431	1.63615	1.89366	1.33065
Ccnl2	1.95792	1.98282	1.76623	1.74525	1.35675	1.17349	1.56641	1.35582	1.49454	1.30228	1.17099	1.123	2.02669	2.03838	1.65516	1.54193	1.76486	1.51916	1.87937	1.91288	2.317	1.93115	1.51899	1.55121	0.89766	0.960023	1.97065	1.82995	1.0797	1.10008	1.10262	1.1243	0.807284	0.767061	0.933642	0.917386	0.987848	1.07194	1.08064	1.08121	1.05857	1.02575	1.46908	1.30795	1.24934	1.17437	1.10834	1.11317	1.65676
Reep5	1.95328	1.77825	2.30539	2.12802	1.9732	1.9597	1.40266	1.48827	2.15368	2.55742	2.06805	2.15195	1.20332	1.06986	1.59033	1.41366	1.22555	1.43328	0.850914	0.787268	1.43063	1.4297	1.66837	1.66216	2.86337	2.75978	1.94656	2.02721	2.95987	2.76305	3.3952	3.2152	3.25103	2.94892	3.57441	2.80411	4.20993	4.26825	2.27849	2.17892	2.22891	2.1334	1.58458	1.64753	2.7277	2.40338	2.79319	2.82907	2.00229
Mlf2	1.95058	1.61786	1.91695	1.78297	1.77891	1.6413	2.00872	1.71591	1.70866	1.84285	1.93029	1.80262	1.96174	1.67881	1.67914	1.68986	1.81887	1.73945	1.51791	1.34779	1.88118	1.50144	1.76332	1.81753	2.12507	2.21124	1.73761	1.8607	2.43913	2.55828	2.34019	2.30088	2.37997	2.08142	2.28255	2.28003	3.17969	3.0039	1.7869	1.69687	1.50711	1.39933	1.52753	1.60786	1.79997	1.69769	2.11862	1.87094	1.35384
Gnai3	1.95036	1.90775	1.74384	1.69917	1.16452	1.09346	0.858613	0.872849	1.47692	1.31524	1.71882	1.66078	1.76967	1.7909	1.1192	1.0033	1.16266	1.04139	1.35828	1.30197	1.70647	1.53321	1.02121	1.12489	1.24759	1.24856	1.62446	1.42863	1.21585	1.18493	1.95165	1.89107	1.50994	1.40757	1.10125	1.13286	1.72866	1.75348	0.951507	0.962609	0.718715	0.730451	1.28293	1.17894	0.878498	0.95032	1.3515	1.37005	1.61452
Rarg	1.94769	1.47807	2.14621	1.82213	1.39052	1.25442	2.04855	1.75556	2.93422	1.57724	1.76819	1.50427	1.74283	1.56734	1.45954	1.3023	1.4001	1.26315	1.07298	1.00778	1.60024	1.83766	1.2828	1.21106	1.33364	1.16614	1.98849	1.73429	1.43429	1.14929	1.72709	1.37503	0.770833	0.732932	0.602495	0.679384	1.64318	1.42784	1.19949	1.14949	0.714851	0.57799	0.791684	0.808013	0.904482	0.977114	1.25325	1.14158	0.851869
H2az1	1.94675	1.75691	1.65884	1.70907	1.50522	1.46145	1.39723	1.3209	2.46546	1.60857	15.0199	14.8487	1.04613	1.09843	1.52132	1.48571	1.12639	1.06386	1.14862	1.03658	1.89375	2.60408	2.19006	2.1234	12.1444	12.5613	1.08842	1.11877	3.04943	3.25362	1.46794	1.46266	15.591	15.4258	3.79191	3.88444	2.91224	3.2501	1.41156	1.43079	1.45347	1.47935	1.52718	1.58679	1.60414	1.56085	2.69078	2.56401	1.63128
Mcrip1	1.94403	1.87035	1.99861	1.91405	2.03764	1.86	2.27814	1.98875	1.95157	1.83438	1.78128	1.72464	1.77092	1.8129	1.89513	2.1034	2.28842	2.11958	2.148	2.06197	1.56751	1.36156	1.88473	2.0594	1.54736	1.53547	1.65236	1.74427	1.53425	1.51093	1.28641	1.32358	1.61803	1.63406	1.58075	1.81089	2.01103	1.91403	1.98596	1.83958	1.91078	1.79938	1.72267	1.81756	1.75669	1.87775	1.80634	1.77096	1.42798
Tcf12	1.94343	1.77397	2.34987	2.41676	1.17376	1.04077	1.58575	1.52749	1.49981	1.25242	1.38704	1.26621	1.74083	1.67537	1.39185	1.27758	1.29978	1.08211	1.39676	1.30202	1.59065	1.77715	1.24256	1.28763	0.968837	0.953774	2.14488	1.8287	0.902092	0.938821	0.644475	0.629985	1.82694	1.70914	1.36871	1.75881	2.06792	2.26975	1.50369	1.54493	1.59121	1.58248	1.91426	2.06561	1.49451	1.56874	1.97528	2.15052	2.12025
U2af2	1.93731	1.75626	1.74348	1.70566	1.42618	1.2577	1.78185	1.49291	2.02328	1.40143	2.08454	1.94754	2.00095	1.90019	1.80239	1.65986	1.68654	1.54054	1.52631	1.54953	1.81674	1.86249	1.63326	1.64033	2.28436	2.481	1.77091	1.65483	2.07116	2.05703	1.89058	1.77437	2.10342	1.94657	1.95067	2.15676	1.69436	1.63773	1.42068	1.36868	1.18081	1.1482	1.62854	1.76368	1.506	1.56134	1.58489	1.56873	1.84263
Npepps	1.93243	2.08253	2.04179	2.09549	1.31704	1.27222	1.27291	1.37975	2.00379	1.68103	1.37593	1.444	1.62213	1.57174	1.20338	1.19408	1.4245	1.31193	1.29955	1.34788	1.27674	1.45628	1.78551	1.98295	1.53157	1.49243	1.27469	1.23661	1.23243	1.27116	1.00001	0.954694	1.28463	1.34076	0.959028	1.01692	1.79832	1.91828	1.22908	1.1647	1.05306	1.12612	1.66019	1.6322	1.23584	1.27049	1.48438	1.45285	1.91234
Thsd4	1.93177	1.437	2.85149	1.96996	0.504812	0.413542	1.81862	1.35744	0.948123	0.993444	0.875451	0.654555	2.73919	2.0384	0.489505	0.514256	0.579672	0.488086	0.497611	0.408212	2.03635	1.71196	0.161597	0.187248	0.271359	0.319527	1.56189	1.49425	0.221102	0.29617	0.108052	0.102912	0.582244	0.554006	0.338125	0.30225	0.251986	0.252509	1.1436	0.972749	0.488745	0.442791	0.352298	0.469131	0.884988	0.63378	0.791314	0.678565	1.23322
Oaf	1.92368	2.31873	1.47776	1.71595	1.15251	1.1704	1.14869	1.16566	1.51945	1.61419	1.49119	1.66472	2.75102	2.69383	1.36016	1.36446	1.59355	1.4447	1.60541	1.64463	1.79992	1.68648	1.36546	1.21917	1.53333	1.5153	1.93083	2.10996	1.44056	1.69435	0.867556	1.03064	0.927254	0.907591	0.979883	1.1288	0.828935	0.67285	0.946305	0.870448	1.02763	1.07577	0.854033	0.732649	1.98955	1.75737	0.999818	1.05348	1.17717
Akap13	1.9215	1.80596	2.4671	2.17186	0.806798	0.693344	1.15506	1.02012	1.46466	1.02544	1.04452	0.857221	1.20405	1.16039	0.847852	0.707116	0.659836	0.566211	0.900393	0.822501	0.946877	1.07396	0.618975	0.665358	0.626147	0.620619	1.30084	1.18863	0.860475	0.852517	0.855151	0.882915	1.61512	1.27794	1.19934	1.30575	3.66523	3.72095	1.02757	0.985435	1.15179	1.04667	1.81095	1.79633	1.6682	1.54284	2.08242	1.86812	1.95304
Ppp1ca	1.92058	1.82606	2.18276	2.19632	1.87074	1.90876	2.23716	1.99626	1.90349	1.9248	2.43694	2.3206	1.88899	1.74016	1.77565	1.7659	1.75302	1.72981	1.57408	1.45132	1.75345	1.70284	1.90229	2.08935	2.79248	3.04169	1.79227	1.8029	2.85776	2.90499	3.09596	3.11647	3.54036	3.62623	3.53004	3.44724	4.4295	4.10791	2.24886	2.21512	2.29905	2.25518	2.62	2.95746	2.02102	2.23677	3.13624	3.00552	2.1525
Vcp	1.92014	1.72074	2.12578	2.00533	1.55239	1.42987	1.86979	1.69578	2.40427	1.81027	1.94948	1.9273	1.86936	1.73859	1.73155	1.70636	1.54101	1.4937	1.53004	1.35585	1.88823	1.50714	1.83059	1.89181	2.10002	2.22699	1.9284	1.86137	2.46375	2.52107	2.81108	2.7894	2.02996	1.87265	2.38594	2.52953	3.04284	2.9578	1.56876	1.47706	1.4006	1.32529	2.12663	2.18864	1.59951	1.70695	2.04893	1.88007	1.64833
Sh3kbp1	1.91982	1.64808	2.13406	1.82352	0.749755	0.653077	0.788054	0.83154	2.05416	1.19687	1.05443	0.957212	0.622271	0.689935	0.782324	0.67522	0.429774	0.414668	0.413236	0.398656	0.430629	0.640114	0.728068	0.915622	1.10387	1.06177	0.862333	0.946612	1.12395	1.24122	0.844248	0.805311	1.52345	1.36293	1.04427	1.29752	1.47796	1.48314	0.861149	0.796237	1.77448	1.73982	1.86017	1.70995	0.770019	0.734743	1.96074	1.8633	1.49772
Selenow	1.91897	1.64164	1.86643	1.61023	1.75503	1.50422	2.55343	1.99926	1.70029	1.76378	1.82799	1.45831	1.9056	1.62589	2.10552	1.7125	1.99645	1.57936	1.87489	1.60737	1.54257	1.42983	1.53327	1.3397	1.75862	1.45337	1.67054	1.45534	1.90262	1.60315	1.53752	1.42128	2.33213	1.77278	2.19152	2.17085	2.68765	2.36552	1.88404	1.56205	2.15656	1.64506	2.89354	2.55977	2.15364	2.0047	2.58183	2.06053	1.9441
Atp1a1	1.91401	2.0353	2.0922	1.93521	1.60059	1.63467	1.31954	1.34128	2.30725	2.59202	1.75548	1.90556	1.74035	1.80585	2.01031	1.85469	1.70785	1.79015	1.89547	1.90778	1.66912	1.67623	1.73721	1.56817	2.04112	2.08504	2.07656	2.34828	2.62627	2.52819	4.16433	3.6771	1.32258	1.35968	1.96296	1.68538	1.7276	1.86345	1.37841	1.2144	1.04938	1.0591	0.843404	0.97023	1.29154	1.23721	1.78564	1.74745	1.46968
Ube2d2a	1.91143	1.80499	1.89572	1.91403	1.4698	1.34782	1.3739	1.24048	1.64905	1.60434	1.97903	1.94901	1.83459	1.93496	1.39348	1.46374	1.51008	1.38358	1.3529	1.29403	1.98854	1.91535	1.94302	2.151	1.92286	1.97625	1.77687	1.73381	1.62893	1.62789	1.99753	2.06007	1.98188	2.00687	1.78691	1.68682	2.15005	2.09074	1.54173	1.53206	1.30371	1.39741	1.71074	1.70253	1.58918	1.61779	1.7594	1.74609	1.97688
Mtpn	1.91086	1.86736	1.98564	2.05443	1.56045	1.46183	1.19332	1.25226	2.00788	1.70656	1.74912	1.74576	1.54614	1.52526	1.07261	1.17299	1.33819	1.28098	0.984811	1.10227	1.23871	1.3832	1.22766	1.49371	1.27742	1.4165	1.22344	1.31822	1.3338	1.45897	1.53585	1.61495	2.45501	2.14549	1.98716	2.08748	4.35467	4.73138	1.40131	1.47988	1.55952	1.5733	2.0015	2.09311	1.52368	1.6014	2.24591	2.21861	1.8443
Trabd2b	1.91063	1.76311	2.09335	2.06707	1.71664	1.63063	2.29298	1.84148	1.29195	1.35358	1.18317	0.985736	2.36571	2.17973	1.39342	1.32167	1.68932	1.63467	1.44962	1.48083	1.92503	1.58527	1.47121	1.33312	0.630938	0.594412	1.14571	1.05825	0.449648	0.497936	0.0578011	0.0726568	0.808132	0.774359	0.107664	0.133357	1.09352	1.01716	1.80654	1.63975	0.950753	0.686573	1.05038	1.16932	0.831126	0.920365	1.29098	1.28143	1.58242
Vamp3	1.90622	2.15401	1.55737	1.60879	1.35453	1.32348	0.899963	1.02734	2.1534	1.64912	1.79415	1.87713	2.21974	2.14475	1.62441	1.53233	1.60945	1.58937	1.42934	1.37492	1.60848	1.3827	1.64606	1.48487	1.75859	1.86486	1.59634	1.55815	1.54612	1.55326	1.82	1.74367	1.2444	1.35218	0.835688	1.05873	2.43849	2.41301	1.03554	1.16568	0.613588	0.663364	0.962641	0.970623	0.93299	1.02579	1.24474	1.26198	1.33838
Samd4b	1.90616	2.11262	1.61615	1.60254	1.30176	1.30072	1.1934	1.27531	1.73459	1.88913	1.8815	1.90957	2.41854	2.48759	1.71431	1.57263	1.84624	1.82719	2.22081	2.24722	1.91413	1.43493	1.54129	1.47516	1.23077	1.15739	1.28304	1.27582	1.09091	1.05022	1.00305	1.01721	1.2272	1.22335	0.857417	0.999036	1.61422	1.59474	0.996857	0.963142	0.758326	0.880748	1.24913	1.06712	1.04369	1.12613	1.04681	1.06654	1.78414
Adipor1	1.9046	2.10566	2.20141	2.31221	1.88103	1.84232	1.78409	1.70737	2.16841	2.36846	1.67709	1.77169	1.68156	1.84677	1.68698	1.70438	1.76947	1.92069	1.48244	1.5687	1.48718	1.80294	1.98874	2.09786	1.54122	1.6092	1.59891	1.87366	1.55622	1.69898	1.60313	1.78171	1.36788	1.3881	1.12419	1.19288	2.34554	2.35496	1.3901	1.48986	1.0669	1.02133	1.01617	1.0951	1.05904	1.08254	1.74831	1.61993	1.25096
Ptp4a1	1.89381	1.94046	1.58361	1.62525	2.10814	2.08673	1.25804	1.44584	1.98633	1.76842	2.00962	2.08583	2.48629	2.7468	2.98923	2.83731	2.24605	2.4298	2.36162	2.76408	3.4592	3.43251	2.22507	2.24693	2.28728	2.24716	2.53507	2.41172	2.77071	2.70422	8.97001	8.98926	1.57471	1.54618	1.51575	1.38784	1.87399	1.57867	1.69166	1.87861	1.29748	1.44634	1.74955	1.5684	1.90229	1.70782	1.38663	1.61801	2.21193
Tcerg1	1.89314	1.78022	1.74893	1.5621	1.19475	1.01606	1.47758	1.28447	1.2802	1.4107	2.24036	2.07097	1.60173	1.49785	1.41136	1.33273	1.25154	1.07809	1.31735	1.28149	1.32349	1.26003	1.58258	1.54118	2.32742	2.27611	1.46538	1.24826	1.62235	1.52096	1.07227	1.0303	1.88391	1.74972	1.27181	1.30461	1.40174	1.30899	1.03668	0.999844	0.943543	0.852138	1.26004	1.18808	1.12788	1.1546	1.28566	1.16602	1.61316
Dynlt3	1.88993	1.90712	2.24592	2.20762	1.42306	1.38673	1.29333	1.3803	1.85645	2.10375	1.4969	1.52931	1.52381	1.63544	1.32744	1.44367	1.41701	1.42609	1.27606	1.3437	1.03726	1.31871	1.35881	1.5173	1.09855	1.29738	1.609	1.82458	1.16817	1.46521	1.26378	1.35677	1.31663	1.25791	0.835102	0.935282	2.86537	2.8367	1.25072	1.27834	0.87886	0.844886	1.08273	1.21193	0.865294	0.977007	1.74544	1.78774	1.16931
Dab2	1.88991	1.94458	2.59611	2.75556	1.82147	1.88262	2.32565	2.3676	2.0571	1.48798	1.72187	1.70888	1.935	1.96038	1.82195	1.74467	1.79898	1.66828	1.73427	1.68319	1.8218	2.09995	1.57287	1.44173	1.05629	1.01111	3.0406	2.60278	1.11448	1.19126	0.506227	0.697006	2.34105	2.19912	0.786968	1.0434	5.01616	4.87223	1.86555	1.97952	1.27903	1.10716	6.56064	6.0657	1.8026	1.94113	2.04829	2.01482	3.42965
Naa50	1.88336	1.72339	1.26965	1.30214	1.25743	1.14013	0.995747	1.03557	1.76261	1.53218	2.08963	1.96292	1.75192	1.74974	1.3001	1.34519	1.41117	1.20628	1.24471	1.16185	2.21259	1.79468	1.0877	1.08676	1.93015	1.90402	1.30467	1.27496	1.47682	1.47149	1.00904	1.11993	1.62656	1.62053	1.04097	1.04391	1.02819	1.22566	1.16965	1.14321	0.797448	0.828756	1.07385	1.21671	1.11307	1.1572	1.211	1.35137	1.42174
Angptl2	1.88248	1.76531	2.38015	2.4452	3.95541	4.37717	1.75549	1.63323	2.4228	1.30096	1.71247	1.47205	1.66055	1.46737	1.70146	1.51699	2.01827	1.97281	1.28955	1.3464	1.88991	1.64258	1.59502	1.63533	2.4146	2.96694	3.51464	3.16276	1.85379	2.75436	0.71487	1.26809	4.1863	4.81448	6.72426	5.97454	2.10698	2.11775	4.71431	5.11194	7.69579	8.19176	3.57935	3.98995	5.86258	5.10366	4.43688	5.05568	4.34323
Cdkn1a	1.881	1.66498	1.64219	1.52772	0.835508	0.725974	0.298055	0.463061	3.01156	1.77407	2.24179	1.94259	1.9972	2.08279	1.50474	1.10742	1.13878	1.0376	1.63069	1.38176	2.08681	2.54067	3.64874	3.18499	2.1834	1.62458	3.05132	2.49596	1.62512	1.23103	4.85226	4.25115	1.20808	1.05789	1.45878	1.13991	3.66516	3.34164	0.933321	0.856163	0.488159	0.531538	0.848366	0.769689	0.443197	0.401548	1.3625	1.37062	1.09434
Klf9	1.88061	1.75057	2.32814	2.02984	1.18821	1.07734	0.981322	1.17078	2.31056	1.16953	1.06267	1.06288	3.26679	3.2641	2.02994	1.34646	1.29693	1.0538	1.85995	1.51113	6.34242	5.5473	1.85852	1.24633	1.05816	0.746904	2.07696	1.60578	1.26831	0.806827	1.79577	1.35162	1.01587	0.999721	1.173	1.38945	1.94698	1.88513	1.80366	1.87209	1.04745	1.23356	1.20276	1.20961	1.63989	1.71607	1.46939	1.56446	3.33218
Map2k3	1.87985	2.30925	1.66025	1.9754	1.14778	1.24229	0.667579	0.756582	1.44776	1.99386	1.57247	1.66035	1.61349	1.73318	0.762859	0.628983	0.945246	1.0393	1.77255	1.4725	1.20645	1.28618	0.786058	0.677175	1.00246	0.891617	0.582822	0.697118	0.896919	0.805435	1.0626	1.03269	1.31829	1.63294	1.07286	0.901315	1.88378	2.05673	0.743125	0.848478	0.810661	0.985783	1.01141	1.14937	0.649321	0.698816	1.63548	2.11405	2.40208
Ube3a	1.87394	1.58535	1.81122	1.66014	1.28056	1.08861	1.47918	1.38732	1.42827	1.21613	1.47839	1.24634	1.47195	1.39017	1.09546	1.0926	1.28594	1.04388	1.05081	1.03764	1.40714	1.27074	1.27446	1.194	1.00175	0.99897	1.30637	1.14758	1.04229	1.04556	0.686744	0.796346	1.25959	1.10815	1.08934	1.21545	1.53549	1.69276	1.22682	1.18105	1.0744	1.07717	1.77013	1.65561	1.17592	1.21719	1.40338	1.32486	1.39472
Slc26a2	1.86984	1.87163	2.38104	2.69009	2.37061	2.43404	1.97032	3.04843	2.58875	3.07014	1.6788	2.36856	1.27362	1.41895	3.03548	3.76611	1.71132	2.38964	1.32367	1.76529	1.44069	1.76193	5.11142	5.31501	6.51663	8.1952	3.16042	5.17886	7.12882	8.90131	3.78952	5.6101	0.451794	0.522519	0.645414	0.796404	0.381813	0.526882	0.629199	0.750563	0.444452	0.398343	0.471479	0.492909	0.4911	0.600783	0.673404	0.682339	0.457828
Gls	1.86636	1.8664	1.67002	1.7564	1.04984	0.990968	0.976007	1.15045	1.7329	1.60511	1.28516	1.33145	1.59337	1.82252	1.97859	1.95025	1.38846	1.29147	1.50084	1.7977	1.32778	1.56494	3.30755	3.47377	1.85495	1.88747	1.68964	1.93689	2.10319	2.2174	1.85154	1.89202	1.08845	1.1833	0.794773	0.968766	1.5058	1.80971	0.863699	0.910519	0.908485	0.960318	1.14983	1.19044	0.919042	0.948718	1.20723	1.3214	1.46301
Serinc1	1.86621	1.81908	2.28208	2.05196	1.75814	1.71573	1.18364	1.28817	1.76107	1.6626	1.29935	1.26666	1.53665	1.49551	1.37239	1.39744	1.50571	1.46218	1.19376	1.16252	1.42602	1.30164	1.31462	1.29857	0.984114	0.913934	1.61204	1.65702	1.1628	1.17377	1.24264	1.26524	1.28735	1.11975	1.25133	1.15923	2.97103	2.84592	1.32586	1.44134	1.30826	1.3152	1.48522	1.41991	1.17808	1.25595	2.00942	1.96417	1.47302
Wdr26	1.86591	1.69653	2.05035	2.05018	1.1424	1.08659	1.43225	1.37668	1.36143	1.59319	1.29601	1.15925	1.51952	1.60419	1.33498	1.24666	1.1679	1.11663	1.06194	1.12196	1.54885	1.69883	1.66837	1.72295	1.33875	1.1272	1.80144	1.74534	1.3079	1.27865	2.04694	1.81559	1.26928	1.18048	1.3893	1.43159	2.38923	2.37834	1.18468	1.27231	1.11887	1.07299	1.61	1.47556	1.19388	1.20049	1.54821	1.65737	1.57941
Dynlrb1	1.86179	1.88981	1.92075	2.00263	1.72842	1.7344	1.74978	1.70904	2.00301	2.25191	1.97648	1.96601	1.67945	1.65928	1.40012	1.5699	1.56571	1.67931	1.38199	1.40935	1.467	1.68238	1.62921	1.85596	1.65801	1.86399	1.44907	1.67741	1.90851	2.13626	2.63415	2.90218	2.34157	2.11996	2.0278	2.14737	3.04653	3.02618	1.51963	1.55716	1.52356	1.4061	1.70389	1.85938	1.47146	1.50847	2.32126	2.19276	1.38069
Gnl3	1.85998	1.59794	1.48076	1.28489	1.41299	1.1978	1.74928	1.34065	1.57075	1.24878	1.38021	1.21897	2.13663	1.67264	1.16424	1.17681	1.40173	1.08005	1.62532	1.27014	2.46425	1.90359	0.806467	0.82001	0.893309	1.06556	1.49806	1.33945	1.27418	1.20277	0.619519	0.800456	1.25953	1.22619	2.02362	1.77051	0.745532	0.84918	1.59607	1.32152	1.29953	1.09661	1.09146	1.11488	1.54199	1.41425	1.39161	1.2757	2.07508
Tgfb2	1.85806	2.67012	1.70144	1.856	2.54457	2.3765	1.10856	1.35392	2.0839	4.57874	1.04623	1.20601	2.13829	2.47853	1.01904	0.882623	1.46938	1.84303	1.9242	2.39306	2.32728	1.6762	1.34322	1.25996	1.35761	1.24382	5.06396	4.50492	2.60418	2.33939	2.85629	2.9348	2.38578	2.35987	4.68318	5.21168	1.03657	1.10301	3.39267	3.40639	2.85614	3.20437	2.78726	2.94583	3.68231	3.38824	4.44404	4.28974	5.2645
Tcp1	1.85749	1.70316	1.6318	1.61083	1.54439	1.42833	2.03657	1.80803	1.87374	1.89467	2.45288	2.42729	1.74741	1.68442	1.91343	1.80971	1.77179	1.66956	1.71409	1.63004	1.45285	1.42437	2.80552	2.897	3.4148	3.26786	1.67953	1.76667	2.67584	2.62822	2.34819	2.40848	2.2129	1.93547	1.93921	2.14319	1.47798	1.46061	1.3104	1.29506	1.18265	1.05046	1.4501	1.39271	1.40911	1.30618	1.4883	1.3719	1.37853
Pnisr	1.85426	1.54698	1.83018	1.67166	1.31497	1.20449	1.98383	1.78352	1.3788	1.24744	1.56863	1.4494	1.89377	1.75081	2.00221	1.78775	1.66016	1.4249	1.68627	1.57288	1.67313	1.60794	1.91426	1.7947	1.70434	1.54538	2.32982	1.85715	1.51992	1.43924	0.989427	0.97954	1.13165	1.02721	1.00847	0.941691	1.32311	1.30912	1.23062	1.29236	0.945461	0.890273	1.52975	1.44457	1.19603	1.27304	1.25691	1.21514	1.58375
Nono	1.85189	1.57453	2.02419	1.9113	1.40543	1.20081	1.54338	1.5333	1.47967	1.46824	2.80443	2.57728	1.6316	1.57953	1.72619	1.68875	1.46509	1.28864	1.41073	1.27061	1.66455	1.54827	1.77645	1.76497	2.57732	2.73056	2.33615	2.05505	1.6734	1.64238	1.21929	1.28881	2.86409	2.58685	2.09707	2.41429	2.37286	2.25908	1.30531	1.29694	1.23112	1.25471	2.11533	2.15346	1.53741	1.53491	1.74446	1.6329	1.68238
Tmem254	1.85143	1.69641	2.39464	2.07381	1.95472	1.5759	1.88597	1.79374	1.38079	1.89902	2.02636	1.93869	1.35675	1.38628	1.46563	1.76084	1.62518	1.58093	1.4883	1.3962	1.28229	1.21581	1.27389	1.27588	0.951215	0.902485	0.84578	0.919781	0.816271	0.808638	0.686634	0.619014	2.02027	2.02965	0.540286	0.532683	3.15492	3.4312	1.39725	1.39448	1.32818	1.29644	2.82916	3.03012	1.08113	1.06927	2.98159	2.69826	1.82734
Chmp4b	1.84952	1.81888	2.13823	1.8575	1.70085	1.55686	1.39137	1.12083	2.01792	1.66327	1.47248	1.44493	2.01056	1.86794	1.3174	1.22102	1.5382	1.37127	1.85159	1.65578	1.58312	1.59654	1.28742	1.27447	1.12289	1.03834	1.80799	1.67897	1.33121	1.19409	2.13253	1.84093	1.84299	1.55252	2.07527	1.94807	2.79703	2.60324	1.92088	1.66594	1.5038	1.37595	1.75053	1.61752	1.73827	1.64662	2.12545	1.86558	2.06629
Jmjd1c	1.84656	1.98742	1.94803	1.78574	0.956252	0.937268	1.3012	1.33753	1.42667	1.14311	1.22237	1.31424	2.53171	2.74903	1.73413	1.46563	1.55559	1.38733	3.07583	2.75587	1.90689	2.28737	1.85127	1.54845	0.842992	0.700992	1.67002	1.34367	0.763711	0.697902	0.674349	0.735959	1.10707	1.00221	1.01721	1.01777	1.35478	1.2522	1.21378	1.13024	1.08475	1.13962	1.53388	1.40865	1.32445	1.16055	1.23085	1.36387	2.75019
Ociad1	1.84564	1.63781	1.82791	1.61908	1.68809	1.44983	1.75539	1.471	1.85875	1.63954	1.78119	1.69214	1.65829	1.59004	1.90598	1.79668	1.89684	1.69762	1.95169	1.72691	1.24916	1.40623	2.23874	2.28918	2.12285	2.05669	1.89234	1.61597	2.42983	2.27265	2.7983	2.69588	1.71206	1.51719	1.68225	1.63942	2.10891	2.1724	1.31026	1.31297	1.20337	1.10126	1.66341	1.6632	1.27259	1.34034	1.70326	1.54536	1.48063
Kdelr3	1.84548	1.98899	1.56417	1.58319	2.44846	2.39622	1.98306	1.99049	2.86445	2.09039	1.96198	1.98463	1.68392	1.70589	2.01131	2.23443	2.15602	2.21392	1.83125	1.80004	1.20477	1.37395	2.3615	2.69755	2.51691	2.79513	1.6902	1.8515	3.31483	3.49796	3.65927	3.89654	1.35837	1.5175	2.39966	2.24466	0.766756	0.836033	2.11665	2.05712	1.94205	1.96857	1.15082	1.23302	1.76363	1.82403	1.65907	1.76822	1.27605
Vcan	1.8451	1.17651	3.76028	2.56284	1.10126	0.679877	1.29013	0.849517	1.64256	0.382194	2.06757	1.30969	1.07492	0.889715	0.618815	0.43292	0.976304	0.532437	1.36836	0.939056	1.45747	0.938319	0.48127	0.48075	0.220399	0.182585	0.303409	0.233599	0.242144	0.116926	0.132062	0.0448317	7.16805	5.04139	2.53881	2.8085	3.75074	4.15486	1.72361	1.66983	3.68584	2.53326	26.0531	20.9649	1.47756	1.27101	8.55426	7.60121	9.86215
Lgals1	1.84387	1.44964	2.92071	2.34023	3.01609	3.09959	1.92063	1.46139	2.63823	1.23768	3.82161	2.5804	1.61101	1.11807	0.642798	0.397705	0.691985	0.587947	0.601815	0.334963	2.67708	2.07031	0.727536	0.621266	0.615234	0.443319	1.85753	1.11182	0.633254	0.40656	0.415653	0.273184	27.7897	25.1167	31.6206	29.9479	12.8979	10.9745	11.0429	10.0272	21.1518	19.5179	17.0183	17.7722	17.5234	15.12	18.4359	15.5369	12.7604
Ccni	1.84365	1.80511	2.27313	2.23652	1.52803	1.43963	1.46749	1.4934	1.55099	1.7733	2.02585	2.06621	1.68532	1.68067	1.58525	1.52411	1.44627	1.37161	1.21608	1.22354	1.29819	1.39253	2.39914	2.5178	2.21347	2.0782	1.94435	1.98332	1.78988	1.78086	2.00936	1.92885	2.17341	2.26373	1.30475	1.48418	2.35283	2.29101	1.45448	1.53784	1.45409	1.39743	1.77772	1.99837	1.30797	1.43459	2.26154	2.28645	1.86589
Tmem258	1.84046	2.01756	1.55014	1.68636	2.43587	2.52125	2.602	2.47827	2.37165	2.29479	2.33114	2.60575	1.99438	2.1161	2.45136	2.83238	2.60552	2.85006	2.40046	2.62535	1.74827	2.01595	2.10823	2.35272	2.72731	3.16791	1.89603	2.17426	3.4682	3.56987	3.53718	3.71058	1.83484	2.00592	3.18651	2.79989	1.61644	1.64313	1.9728	1.9568	1.92077	1.95194	1.39857	1.63761	1.82966	1.86275	1.85973	1.92717	1.43496
Neat1	1.84006	1.96566	1.41604	1.48355	2.14039	1.97809	1.87679	2.92036	3.70238	3.92286	1.83359	2.14133	3.60787	4.45903	7.76746	8.48737	6.92467	7.77805	6.17042	8.03218	2.26105	2.23635	9.8228	9.89557	6.21892	6.08862	11.5237	11.2966	7.67062	7.74666	8.8535	6.51858	0.558307	0.572891	0.459729	0.416243	1.53602	1.78777	0.978361	1.07842	0.699058	0.648147	0.734542	0.89898	0.458099	0.600047	0.926742	1.07869	0.830746
Dnaja1	1.83371	1.78141	2.411	2.33246	0.928282	0.856745	1.39579	1.62378	1.56652	1.33292	1.93511	1.8939	2.66325	2.70412	1.71707	1.31568	0.992896	1.05064	1.73831	1.54208	12.5036	9.2975	1.27751	1.41319	1.46589	1.58991	5.82705	5.09271	1.19841	1.22628	1.37101	1.20271	3.43342	3.08606	2.88082	3.38715	3.66531	4.0157	2.30303	2.25744	2.11756	1.89619	3.89493	3.8254	3.63112	3.57306	2.22128	2.30081	3.85981
Mtss2	1.83327	1.86309	1.45581	1.282	1.09274	0.916018	1.00082	1.04723	1.67032	1.78278	1.33212	1.33707	1.34962	1.37936	1.79478	1.47152	1.45261	1.3713	1.50553	1.45025	1.0424	0.76089	1.67902	1.44795	1.3	1.21683	1.53358	1.50155	1.28388	1.17238	0.476349	0.538324	0.412878	0.396297	1.03704	1.12238	0.534398	0.445782	0.50043	0.534293	0.358978	0.319065	0.410988	0.400745	0.593651	0.516649	0.366315	0.456812	0.504689
Adgrg6	1.83264	1.88412	2.41881	2.25289	0.366196	0.406193	1.70164	1.69011	0.507207	1.45854	1.07853	1.07419	2.32831	2.36621	0.622763	0.501313	0.700568	0.651152	0.774659	0.683222	2.37558	2.46427	0.150374	0.108252	0.0916031	0.0833466	2.3442	2.55876	0.0794104	0.0724963	0.148158	0.205533	0.434167	0.44912	0.107874	0.186028	0.486447	0.496514	0.546609	0.600829	0.190931	0.319201	0.428401	0.52213	0.831996	0.882957	0.387824	0.398442	0.968373
Thbs2	1.82755	1.90133	1.03252	1.17316	5.93248	6.8993	3.44304	3.4487	2.2186	1.72252	2.32151	2.42025	4.50621	4.19238	0.695363	1.08197	2.36959	2.61206	1.45095	1.72035	6.27175	4.85488	0.409292	0.544828	0.263258	0.370445	1.19981	1.4532	0.341875	0.433282	0.336922	0.317582	6.75136	8.52313	13.5176	14.2473	1.53553	1.56805	13.501	14.6703	13.4778	13.9515	4.23006	4.68494	13.8135	15.0362	4.63681	5.35456	8.78972
Kras	1.82736	1.44902	1.89271	1.58803	0.84246	0.776935	0.68929	0.70844	2.10828	1.39369	1.47897	1.22063	1.63884	1.36288	0.90337	0.675546	0.967183	0.655695	0.849885	0.703668	1.53721	1.19724	1.20802	1.03686	0.963646	0.863368	1.22655	1.11023	0.949678	0.79112	2.13478	1.71269	1.57948	1.45402	0.962824	1.03654	3.23112	3.15455	0.928427	0.998394	0.77782	0.845727	1.03746	1.03933	1.18677	1.22763	1.41443	1.50083	1.32997
Higd1a	1.82681	2.30626	1.56558	1.85434	2.52488	2.77985	1.60921	1.506	2.40057	2.49854	2.21593	2.30402	1.14333	1.44162	2.01497	1.99076	2.43587	2.68684	1.82785	1.81902	0.892865	0.905906	5.605	5.75021	5.04797	4.82479	0.733031	0.830135	5.02942	4.87305	5.20033	5.19664	0.89753	0.966452	0.741886	0.668223	2.34376	3.21869	0.9919	1.08539	0.576969	0.562194	0.397872	0.382768	0.56224	0.507739	1.33187	1.53399	0.500887
Itga1	1.82652	1.62507	4.54525	4.65751	0.711511	0.642385	0.630283	0.601244	1.05313	0.442195	0.754866	0.48677	0.364499	0.412551	0.35892	0.274158	0.314125	0.242514	0.329433	0.277489	0.289409	0.386478	0.711695	0.628284	0.922007	0.799052	0.268428	0.234094	1.13747	0.965821	2.03685	1.89525	0.626686	0.737425	0.252335	0.263685	0.346143	0.424655	0.548562	0.561115	0.692109	0.713765	0.275705	0.405549	0.225962	0.284479	1.51068	1.74937	0.608255
Timp1	1.82459	2.20154	1.22711	1.36767	1.74952	1.68646	0.714541	0.940452	2.90662	1.39033	2.17727	2.18113	3.06958	3.59118	2.4631	1.75604	2.47566	2.39379	8.83969	7.09209	1.23135	1.26821	1.86936	1.46527	1.21465	0.974821	1.24556	0.9758	1.73371	1.36677	2.7934	2.4945	1.28671	1.41082	2.86922	2.66191	1.37645	1.46196	0.701666	0.754616	0.763837	1.02495	0.768117	0.640806	1.0565	0.897299	1.45517	1.5771	1.61208
Tmem45a	1.82409	2.2537	1.7025	2.14252	2.14114	2.50936	1.42349	1.64269	1.90171	2.25347	1.73146	1.95856	1.22878	1.53995	1.25637	1.62628	1.99628	2.30875	1.41292	1.57817	0.970211	1.36265	2.50927	2.9083	1.99437	2.18903	0.775216	1.06342	1.79607	2.09037	1.37811	1.58416	0.956165	1.27166	0.891522	0.937255	0.807228	1.12961	1.22081	1.38611	1.11213	1.34022	0.751389	0.918873	0.855385	0.975269	1.52015	1.67997	1.01418
Tomm20	1.8217	1.90498	1.58703	1.66844	1.32392	1.39393	1.64733	1.56973	1.62371	2.0457	1.86017	2.02712	1.77925	1.79272	2.19731	2.18256	1.6274	1.72382	1.56867	1.65451	1.7452	2.13655	2.86398	3.04148	3.20765	3.47283	2.08621	2.37562	3.45312	3.51938	3.16866	3.38632	1.44418	1.4267	1.83899	1.89339	1.17133	1.38294	1.16856	1.191	0.903836	0.962791	1.07907	1.21803	1.21402	1.17905	1.26292	1.32645	1.29013
Mapk1ip1l	1.82087	1.83176	1.41208	1.50967	0.959133	0.938666	0.76183	0.877282	1.46349	1.24433	1.4148	1.48514	1.63021	1.67541	0.944935	1.00253	1.01395	0.941952	1.0457	0.99521	1.24535	1.28957	0.920723	0.964792	0.928168	1.00805	1.30243	1.32219	0.854417	0.934598	0.851897	0.908972	0.816818	0.886778	0.827407	0.890885	1.05677	1.01477	0.754715	0.853188	0.550507	0.622694	0.890974	0.946951	0.784945	0.902287	0.858631	1.02869	1.1616
Itgbl1	1.81824	2.59129	1.29896	2.04797	2.54569	2.7988	1.59649	2.07361	1.79668	1.10827	1.25301	1.31133	1.46291	1.6679	0.197932	0.401387	0.951563	1.28365	0.223983	0.308298	2.4486	1.96447	0.122021	0.1636	0.0577008	0.0976682	0.177491	0.296081	0.0879204	0.133723	0.0676759	0.102322	0.946293	1.88355	0.217434	0.489405	0.180617	0.20027	2.90534	3.83941	2.81365	3.85633	0.508086	0.826543	2.6792	3.54234	1.23728	1.6174	1.28228
Gng5	1.81662	1.55075	2.06351	1.88074	1.72602	1.6582	2.02563	1.66679	1.94361	2.09235	2.13906	2.00558	1.96929	1.85317	2.719	2.33131	1.94711	1.86791	2.0533	1.87481	1.90674	1.93347	2.9069	2.79918	4.24048	4.27449	2.76387	2.65853	4.42721	4.29364	5.3855	5.42483	1.83177	1.56192	1.47479	1.47466	3.35977	3.48247	1.55972	1.46175	0.930312	0.819466	1.59973	1.40156	1.28817	1.23552	1.69411	1.61474	1.49422
Lum	1.81471	2.55342	1.1267	1.32881	1.19375	1.43816	3.03869	2.93682	1.39443	2.40826	1.78456	2.2855	5.05728	4.90271	4.41685	3.48339	2.85766	3.07167	4.19111	4.13919	2.47907	3.34726	2.92935	2.31899	2.14881	2.00325	3.58402	2.90787	3.06296	2.75001	3.09611	3.03132	3.56833	2.48518	7.82626	8.85816	0.530214	0.304325	1.5654	1.43313	1.67851	1.25045	7.6018	7.60901	5.11266	5.07741	1.9479	1.54326	5.73138
Tspan6	1.81439	2.03467	1.82594	2.1585	2.09354	1.91895	2.30707	2.32546	1.69849	1.60225	2.00123	2.24551	1.83369	1.94581	2.14319	2.30463	2.10576	2.38344	1.86521	2.14122	1.41658	1.67269	1.22997	1.33424	0.79344	0.979561	1.94145	1.83145	0.52504	0.756406	0.218257	0.328493	0.813077	0.978879	0.71874	0.81097	0.312339	0.296004	1.50821	1.49038	0.897832	0.805999	0.52343	0.651385	1.04112	0.94029	1.11939	1.09417	0.920644
Arl5b	1.80999	1.88733	1.3619	1.31761	0.935121	0.939075	0.362113	0.467439	1.24595	0.946074	0.970741	0.907019	1.93042	2.08508	0.852357	0.889584	1.08043	1.12753	0.787938	0.842291	1.4012	1.53727	0.548777	0.515569	0.35413	0.334754	0.909687	0.836359	0.339166	0.3526	0.224377	0.216907	0.380735	0.483361	0.319217	0.356433	0.436961	0.483561	0.750409	0.798727	0.313127	0.386474	0.46155	0.450544	0.713088	0.762705	0.59826	0.756714	0.98756
Cavin3	1.80947	1.72525	1.91264	1.8251	1.51601	1.36468	1.1491	1.07854	3.40698	2.38824	2.22747	1.82138	1.39332	1.23595	1.09417	1.00145	1.50059	1.50372	1.10738	1.01404	1.06134	0.872074	1.38208	1.36529	1.16813	1.13688	0.804388	0.752632	1.20475	1.3275	1.21395	1.0815	3.25294	2.75304	1.26099	1.175	5.3461	5.27044	1.37429	1.34969	1.11461	1.08218	2.41049	2.03196	1.43959	1.51548	2.70778	2.45593	1.34122
Adss	1.80787	2.00658	1.57478	1.52862	0.88375	0.813449	0.79276	0.817604	0.978155	1.42318	1.45325	1.35798	1.2372	1.30898	0.960699	0.938447	1.00858	0.952151	1.02736	0.966284	0.951297	1.12609	0.839119	0.827312	1.0637	1.12939	1.33857	1.24728	0.969238	1.0228	0.921019	0.887184	0.99233	0.957238	0.799313	0.932076	0.936196	0.973766	0.639451	0.625005	0.503576	0.574461	0.782851	0.785435	0.606001	0.658928	0.915655	0.987618	1.05756
Bmpr2	1.80298	1.70227	2.09854	1.95899	1.17866	1.12104	0.81227	1.02295	1.82989	1.03162	0.954478	0.867273	1.44879	1.61369	0.961915	0.926551	1.05706	1.02724	1.26015	1.26259	1.06225	1.49613	1.15379	1.10801	0.716023	0.687628	1.28637	1.14471	0.927091	0.976299	0.998074	1.06755	1.06825	1.04007	1.15396	1.24756	2.02093	2.1698	1.13716	1.27241	1.05803	1.14521	1.41776	1.4324	1.39798	1.50063	1.57087	1.75358	1.71943
Slc25a3	1.80212	1.52404	1.92717	1.63066	1.32183	1.15975	1.53418	1.27868	1.80619	1.5996	1.61728	1.42568	1.69738	1.41077	1.47487	1.32203	1.32195	1.22334	1.25088	1.04892	1.70177	1.36377	1.39721	1.31036	1.94742	1.97555	1.76007	1.63291	2.24109	2.16043	2.63057	2.43271	1.73444	1.52942	2.16999	2.04536	2.46793	1.99098	1.45153	1.3356	1.52948	1.30412	1.6779	1.58598	1.42641	1.28087	1.81616	1.71325	1.66465
Ier3ip1	1.79862	1.82198	1.33423	1.44186	1.73849	1.76612	1.58895	1.56471	1.75185	1.8324	1.87834	1.90385	1.51389	1.58334	1.59563	1.85161	1.986	1.96101	1.64935	1.67721	1.37656	1.36461	1.61078	1.83579	1.88976	2.07181	1.33414	1.4335	2.08957	2.13931	3.48464	3.0607	1.03368	1.08983	1.18865	1.13163	0.906293	0.970254	1.22702	1.31834	1.03694	1.00759	0.761126	0.771708	1.03281	1.00385	1.13159	1.15159	0.925031
Thra	1.79413	1.67363	2.0158	1.78535	1.79313	1.47051	2.2277	1.75641	1.15173	1.19068	1.42364	1.21169	1.97457	1.88892	1.46785	1.26512	1.75953	1.5066	1.57987	1.57624	1.632	1.48015	1.26595	1.25957	0.853408	0.663364	1.14046	0.933493	0.84892	0.697546	0.680236	0.618607	1.46925	1.36948	1.05429	1.34064	1.52576	1.19281	1.993	1.59583	1.87522	1.82915	2.03132	1.94565	1.7841	1.58362	1.77766	1.53739	1.95803
Pgam1	1.79172	2.40285	1.8184	2.46693	2.45626	2.82629	1.97895	2.17116	2.35103	3.06805	2.84322	3.32611	1.49211	1.73933	3.33287	3.30111	2.11059	2.51307	1.65807	1.80446	1.55188	2.02016	8.54592	9.97226	9.40439	10.4664	1.19982	1.40211	9.08974	10.0155	6.80694	7.94935	2.23233	2.1776	1.94987	1.9054	2.51492	3.09568	1.41153	1.54793	0.916371	0.986093	0.894265	1.05017	1.12269	1.27342	2.21632	2.57188	1.08808
Atp2b4	1.7884	1.4494	2.79445	2.48557	1.19562	1.01623	1.19866	1.01166	2.34442	1.56022	1.44592	1.07567	1.09217	0.956144	0.440003	0.42962	0.784652	0.62195	0.513053	0.405733	1.0174	0.931138	0.500263	0.565962	0.448516	0.450305	0.593517	0.540783	0.318034	0.37885	0.616277	0.519131	1.95229	1.8377	1.14803	1.27282	3.91129	4.8207	1.5524	1.59494	1.55181	1.35525	1.64528	1.82915	1.32499	1.49002	2.8955	2.91657	1.60845
Crebbp	1.78815	1.56392	1.84183	1.84721	1.05787	0.901461	1.34971	1.32062	1.36188	1.05966	1.16006	1.03047	1.47256	1.4514	1.15459	0.98907	1.07478	0.896588	1.23333	1.10846	1.21947	1.31669	1.17009	1.05884	0.746652	0.654244	1.41985	1.22434	0.77817	0.692864	0.64082	0.638776	1.09429	1.02359	0.955019	1.06041	1.42882	1.29592	1.16014	1.01062	1.07419	0.97613	1.58189	1.50971	1.32279	1.25798	1.43724	1.36699	1.61939
Ell2	1.7869	1.78596	1.40272	1.3749	1.84823	1.70167	1.69452	1.50795	1.38189	1.083	1.60517	1.55775	1.95192	2.23036	1.2302	1.24913	1.97421	1.74935	2.58589	2.51051	1.64332	1.4273	0.902157	1.04635	0.613444	0.635486	1.5533	1.7425	0.903141	0.862925	1.10073	1.33644	0.490868	0.591401	1.11792	0.968916	0.409652	0.571354	0.988928	1.04153	0.447537	0.486131	0.409296	0.592699	0.673463	0.763678	0.581307	0.669673	1.02692
Rap1b	1.78619	1.64817	1.86517	1.57651	1.14415	0.975919	0.711323	0.709104	1.54927	1.38981	1.21959	1.11596	1.8386	1.80656	1.1684	1.04209	1.39168	1.18307	1.64064	1.56504	2.04491	1.81037	1.13612	1.06138	0.86813	0.816081	1.35368	1.10152	0.915945	0.93102	1.20809	1.26082	1.76254	1.50277	2.01936	1.8081	4.38511	4.32169	1.16492	1.22756	1.3331	1.38661	2.04469	1.87919	1.57241	1.49124	1.9742	1.89852	2.4664
Ptbp1	1.78505	1.77452	1.57998	1.5522	1.49642	1.32085	1.25249	1.25121	1.37955	1.37061	2.07736	2.12217	1.71046	1.72428	1.3929	1.39711	1.33124	1.22303	1.30372	1.25582	2.16769	1.92942	1.42221	1.47182	2.28503	2.22108	1.40448	1.41368	1.84415	1.86911	1.49041	1.50281	2.05098	1.96683	2.06354	1.90363	1.18293	1.16246	1.31998	1.28829	1.16556	1.19341	1.34984	1.48535	1.65261	1.73609	1.52545	1.62526	1.71021
Zmynd11	1.78251	1.62572	1.81265	1.71699	1.33873	1.2188	1.62686	1.61628	1.5443	1.28937	1.7527	1.61316	1.73032	1.77527	1.57096	1.41121	1.53366	1.32192	1.60675	1.53197	1.57241	1.35416	1.54413	1.44301	1.25312	1.12933	1.74829	1.43874	1.05953	1.0167	0.792721	0.894388	1.76088	1.59243	1.4429	1.61891	1.70754	1.7179	1.42537	1.29872	1.0956	1.13093	1.7639	1.66124	1.64439	1.6582	1.47159	1.45449	1.62515
Smim10l1	1.77937	1.60062	1.9629	1.83431	1.74536	1.57798	1.58772	1.44064	1.66883	1.46735	1.27054	1.11848	1.40126	1.36735	1.29903	1.34561	1.60675	1.44902	1.44943	1.3318	1.33057	1.29853	1.62027	1.71469	0.933455	0.987689	1.22514	1.17017	1.08509	1.1816	0.96025	1.13154	0.975071	0.928165	0.962836	1.0138	1.79428	1.60519	1.39037	1.31492	1.1322	1.17181	1.37102	1.4567	1.06761	1.08504	1.6621	1.63369	1.31157
Cav1	1.77703	2.09357	1.36532	1.52957	1.48084	1.6079	0.445879	0.735862	3.15079	5.62037	1.25654	1.34738	0.749295	0.72272	0.291687	0.477059	1.60698	1.86526	0.685777	0.589602	0.533929	0.577722	0.167893	0.287664	0.12799	0.156278	0.26383	0.673021	0.147898	0.275107	0.111677	0.195184	2.9841	2.45083	0.380291	0.337138	10.0348	9.02585	0.896145	0.89953	1.89401	2.07066	2.66727	2.6815	0.473325	0.472817	3.51537	3.47644	1.81367
Psmb1	1.77649	1.80869	1.90852	1.86123	1.73202	1.6496	2.25944	1.9613	2.15425	1.95892	2.17349	1.96202	1.71454	1.61328	1.82173	1.79913	1.71575	1.79323	1.61593	1.57505	1.66827	1.67681	1.80527	1.89679	2.18008	2.3548	1.70294	1.78113	2.49828	2.52645	2.81061	2.72913	2.25354	2.08947	2.56995	2.54524	2.70195	2.39669	1.60697	1.58241	1.70404	1.58755	1.86002	2.06445	1.71642	1.65862	2.18699	1.95041	1.51177
Gsk3b	1.77146	1.54574	2.10243	2.03636	1.16926	1.04596	1.15965	1.17159	1.5213	1.22988	1.38093	1.2656	1.43816	1.41927	0.912565	0.879893	1.03842	0.882593	1.04284	1.03237	1.62443	1.43683	1.12695	1.21675	0.982593	0.924155	1.19977	1.06475	0.889651	0.85889	3.99275	3.29797	1.84239	1.71978	1.56217	1.60818	3.16106	3.28922	1.38966	1.36993	1.45034	1.41093	2.00956	1.98636	1.53347	1.55158	1.97312	1.97071	1.92577
Snhg18	1.76969	1.77128	1.47055	1.48274	2.35851	2.14157	2.50884	2.24253	1.79479	1.65693	1.49567	1.52041	1.92191	1.95641	2.55901	2.40082	2.51597	2.44591	2.48721	2.51779	1.45778	1.60705	2.76417	2.54886	1.92007	1.65471	1.70522	1.67991	2.14974	1.94033	2.44164	2.30628	0.911053	1.05246	1.65258	1.72733	0.595999	0.457219	2.11157	1.91508	1.71462	1.66583	0.915192	1.02666	1.55269	1.44325	1.47833	1.46109	1.27896
Usp9x	1.76729	1.59164	1.57901	1.57402	1.13965	1.01313	1.2022	1.21972	1.5546	1.05587	1.3352	1.26496	1.79688	1.68339	1.10527	1.09417	1.28401	1.04986	1.41703	1.40977	1.25913	1.41674	1.22896	1.19527	0.880403	0.823655	1.256	1.02475	0.850593	0.801586	0.681715	0.696437	1.21903	1.22468	1.06258	1.02441	1.29097	1.27332	1.27614	1.14595	1.22262	1.2856	1.38442	1.27328	1.29525	1.35101	1.31321	1.40865	1.81801
Slc1a5	1.76245	1.52397	1.74504	1.72916	1.07418	0.966501	1.1281	1.10315	1.31053	1.2836	1.14306	1.05601	1.11206	1.03929	1.28525	1.01771	0.96159	0.840845	1.12344	0.981021	0.904311	1.06312	1.04814	0.931501	1.15601	1.17651	2.34151	1.79714	1.61569	1.42974	1.88216	1.59487	0.870792	0.912608	0.546584	0.54403	1.50151	1.47486	0.930077	0.890971	0.783394	0.823641	1.30783	1.18467	0.660617	0.680393	1.13695	1.14757	1.04727
Klf2	1.76204	1.94669	4.50108	4.89885	2.65286	3.38999	6.17396	8.71695	6.45076	5.7921	3.07571	3.50427	1.78891	2.1595	5.26604	8.79964	2.17995	3.36816	1.86866	2.90709	24.607	25.4285	8.25742	9.89271	6.02412	6.07146	9.79756	11.1793	6.75987	6.60425	5.88605	4.85313	3.08728	3.67783	1.84725	1.24503	7.13923	7.90157	6.78852	7.38441	4.06056	4.61003	8.30166	6.006	5.35473	6.08306	3.57151	4.50939	2.49064
Pabpc4	1.76163	1.73858	1.40968	1.51394	1.53827	1.54572	1.88487	1.83155	1.97276	2.12154	1.60927	1.6638	1.97928	1.86275	2.18813	2.16459	1.797	1.88669	1.86803	1.78801	2.06191	1.97127	3.82481	3.44963	3.12401	2.8657	1.87579	2.02122	3.08803	2.9626	2.32641	2.36565	1.13604	1.31316	1.91729	1.8874	0.93512	0.79324	1.54445	1.50551	1.25709	1.4004	1.21931	1.20687	1.79783	1.67655	1.35621	1.36763	1.52878
Prrc1	1.76142	1.65378	1.53906	1.50627	1.50797	1.41104	1.21362	1.32434	1.90379	1.48169	1.30771	1.24173	1.40477	1.47732	1.39618	1.43979	1.5356	1.37705	1.44	1.41907	0.780955	0.887248	1.63446	1.64054	1.28489	1.35636	1.24409	1.28868	1.56921	1.58816	1.42417	1.42821	0.777139	0.789281	0.916692	0.884199	0.806776	0.783608	1.12074	1.15744	0.949693	0.980007	0.91533	0.940017	0.899143	0.952909	1.1301	1.27983	0.936159
Snw1	1.76085	1.68806	1.91721	1.83814	1.35958	1.28314	1.67233	1.49263	1.62915	1.51102	1.67325	1.50746	1.46708	1.40009	1.47679	1.48196	1.45294	1.27465	1.23285	1.1547	0.961649	1.14045	1.37654	1.309	1.43764	1.40073	1.71358	1.5375	1.42673	1.41794	1.25735	1.15141	1.39418	1.40323	1.00035	1.01881	1.55414	1.63182	1.18554	1.11701	0.92484	0.9082	1.19993	1.31617	0.8996	0.941826	1.59385	1.50687	1.17694
Dynll1	1.76026	1.60032	2.09855	1.88245	1.6705	1.58312	2.76514	2.25639	2.32879	2.6886	3.65885	3.51837	1.77012	1.70626	1.87447	1.89422	1.59005	1.66623	1.37059	1.27603	2.86579	2.69333	2.6128	3.03021	4.26463	4.50651	1.78082	2.0062	3.74381	3.7832	5.70957	5.36515	5.14814	4.34263	2.92575	3.03894	4.53206	4.68661	2.49175	2.3104	2.18307	1.92482	2.38648	2.60038	2.08467	2.11237	2.88962	2.57327	1.4988
Birc6	1.75692	1.48555	1.72764	1.55035	1.29085	1.18172	1.56696	1.55903	1.36714	1.21756	1.40178	1.23467	1.51119	1.37607	1.10449	1.07324	1.23572	1.05803	1.09375	1.03753	1.70137	1.27793	1.07665	1.02485	1.06172	1.04733	1.10982	1.08806	1.18784	1.11962	0.888905	0.861156	1.33151	1.2243	1.13466	1.36316	1.37178	1.34565	1.28671	1.15989	1.04891	0.992224	1.41783	1.32354	1.14937	1.19105	1.44236	1.337	1.49115
Socs2	1.75619	1.24883	2.20412	1.94752	1.28336	1.00559	0.792783	0.770572	0.915388	0.564433	0.908933	0.881383	1.30505	1.24524	0.837427	0.684422	1.03381	0.787324	2.64211	2.5285	1.556	1.6103	0.343813	0.396535	0.42557	0.436084	1.25305	1.00242	0.413226	0.498996	0.650224	0.804022	0.942789	1.07762	0.748504	0.697323	1.2164	1.04168	1.09389	1.22393	1.60363	1.82292	1.91154	1.89145	0.660169	0.669545	1.50847	1.48186	2.93833
Setd2	1.75472	1.48723	1.82668	1.57826	1.08337	0.903121	1.36931	1.22029	1.41038	0.932844	1.75388	1.36355	1.54758	1.38978	0.942473	0.807961	1.01701	0.808913	0.877623	0.823862	1.51442	1.54791	0.825596	0.748391	0.989223	0.817263	1.1848	1.01911	0.534661	0.549365	0.481808	0.482529	1.47225	1.28356	0.967717	1.03956	1.25582	1.45751	1.11921	1.00286	0.967439	0.84184	1.34403	1.25207	1.18209	1.1721	1.17738	1.19867	1.47996
Cd2ap	1.75325	1.53828	1.70918	1.69345	0.845513	0.818552	0.897192	0.96657	1.1898	0.947377	1.15428	0.989894	1.34306	1.28057	1.04313	0.999372	1.03462	0.786826	1.03929	1.02982	0.879835	0.907725	1.15525	1.10957	0.898042	0.842618	1.03573	1.00935	1.0208	0.979117	1.17524	1.14521	0.853441	0.844564	1.25486	1.10135	1.00085	1.03396	0.860835	0.892969	0.755906	0.69486	1.09884	0.991495	0.959714	1.03867	1.06831	1.07465	1.24252
Ankrd11	1.75209	1.52416	1.93646	1.7501	1.06012	0.839814	1.59738	1.4354	1.25872	1.08193	1.31612	1.08518	1.46703	1.26235	1.07086	0.945031	1.11447	0.835858	1.09927	0.9185	1.68307	1.37334	1.28615	1.11586	1.04694	0.87307	1.24503	1.02073	0.843843	0.743918	0.693663	0.674341	1.37452	1.19028	1.16366	1.16631	1.4101	1.43573	1.20933	0.995229	1.12729	0.917991	1.52077	1.34619	1.39332	1.17457	1.41939	1.19294	1.4956
Tbx15	1.74991	1.60347	2.11469	1.99791	1.30549	1.11941	2.10587	1.95166	1.84651	1.07183	1.75513	1.56247	1.57163	1.66398	1.33043	1.36544	1.44982	1.19923	2.11034	2.11481	2.08799	2.14119	0.847687	0.871084	0.790866	0.752919	1.314	1.07253	0.684092	0.669617	0.402951	0.501207	1.57512	1.46095	0.93377	1.07778	1.57931	1.40364	1.41311	1.33385	0.861238	0.855708	2.45292	2.45462	1.09041	1.36538	1.69594	1.75403	2.09343
Creb3l1	1.74745	1.61898	1.25697	1.25537	3.40499	3.73727	2.07158	2.10042	3.39371	1.80691	1.10785	1.14021	2.52717	2.4675	0.374634	0.569249	1.62608	1.80096	1.11833	1.22262	2.1394	2.07206	0.24297	0.319083	0.146376	0.175797	0.629049	0.827596	0.331027	0.355562	0.553812	0.729805	2.19067	3.26099	5.48794	5.33462	1.0194	0.97466	5.39559	5.82584	5.12221	6.14592	2.01565	2.11976	4.03887	4.71966	2.99347	3.30099	2.82582
Csgalnact1	1.74717	2.09342	2.0703	2.35964	0.492612	0.54838	1.31969	1.43735	1.38165	1.48077	1.09317	1.29571	1.2768	1.48078	3.82742	2.71878	1.33954	1.2046	2.55632	2.2726	1.02084	1.01151	5.12928	4.71006	3.5164	2.89123	2.47623	2.24773	3.78076	3.39638	2.51878	2.69635	0.50381	0.508713	0.117068	0.144133	0.623992	0.583766	0.328795	0.354097	0.700356	0.799145	0.882914	0.940454	0.296118	0.368798	0.707771	0.608098	0.818314
1810058I24Rik	1.74554	1.53547	1.37382	1.37704	1.71399	1.37448	1.98971	1.58615	1.99991	1.45464	1.78717	1.59237	1.67425	1.46289	1.88738	1.67649	2.08508	1.78038	2.03208	1.92697	1.25093	1.13507	2.20681	2.4562	2.51849	2.4496	1.44535	1.41253	2.83191	2.71597	3.9764	4.334	1.00567	1.0022	0.954283	1.03802	1.2671	1.19665	1.11327	1.06112	0.934642	0.837518	0.976044	0.995496	1.04786	0.932968	1.16885	1.04947	0.960756
Cyp26b1	1.7382	1.44463	1.27496	1.07423	0.850033	0.803339	0.451811	0.459988	1.85407	0.93535	1.09959	0.987214	1.02393	0.990094	0.339761	0.347836	0.787937	0.680859	0.81549	0.861924	0.969008	0.873144	0.24479	0.265077	0.428933	0.480945	0.640116	0.719185	0.381175	0.431615	0.589648	0.541906	0.407837	0.564521	0.0889396	0.12747	0.11785	0.157171	0.747361	0.883009	0.410025	0.512169	0.137124	0.247508	0.322941	0.321417	0.57635	0.668656	0.747735
Manf	1.73798	1.33347	1.69365	1.34571	1.58182	1.49545	1.3188	1.28439	2.12622	2.01483	2.99953	3.0667	2.258	1.86938	2.34826	2.12769	2.06691	1.70365	1.92677	1.48877	2.27254	2.21206	1.96804	1.8117	3.6744	4.19741	2.9667	2.57747	3.59974	3.64046	4.40025	4.54403	3.12451	3.15754	3.85138	3.97707	2.22935	2.3031	1.81811	1.84184	2.00601	1.90245	1.77483	1.81972	2.16578	2.28628	2.05093	1.93207	1.98128
Ewsr1	1.73541	1.82566	1.71945	1.75304	1.35961	1.34571	1.59854	1.49595	1.8561	1.67153	1.92747	2.05341	1.57145	1.8172	2.05384	2.13024	1.62767	1.66627	1.73813	1.75935	1.60213	1.83117	2.20123	2.10196	2.62288	2.71956	1.96875	2.01443	2.36342	2.59979	1.9112	2.13095	1.92028	1.75051	1.58882	1.7202	1.49199	1.64959	1.14974	1.19166	1.03164	1.05485	1.5559	1.6362	1.22957	1.3132	1.54449	1.40314	1.45154
Sspn	1.73531	1.79377	2.0015	2.21246	2.06871	2.21494	1.92176	2.11132	1.47999	1.74117	1.54284	1.57727	1.79899	1.80458	1.61161	1.87214	1.83092	1.88363	1.79101	1.78917	1.42639	1.36402	2.01021	2.37193	1.55412	1.7087	1.39086	1.56441	1.23342	1.76559	0.598171	0.744863	1.85807	2.05987	1.49311	1.5662	2.73892	2.2817	2.06944	2.12306	1.76415	2.01172	2.09204	2.2551	2.55331	2.80681	2.34253	2.35859	2.26107
Rnps1	1.73482	1.56819	1.67212	1.56285	1.3514	1.23383	1.47213	1.44317	1.84952	1.45966	2.38409	2.27013	1.6325	1.65101	1.51738	1.61137	1.5015	1.35092	1.47482	1.44435	1.55753	1.45198	1.58104	1.67683	2.38863	2.62365	1.66019	1.56644	1.53236	1.6253	1.12191	1.29558	1.94299	1.94936	1.29492	1.4343	1.53714	1.75307	1.18041	1.09711	0.878406	0.858656	1.22148	1.25227	1.21067	1.33172	1.18784	1.18766	1.29441
Adamtsl4	1.73377	1.5769	1.63884	1.53247	0.662558	0.579911	0.894382	0.903202	1.2347	1.68325	1.00551	0.983861	0.856192	0.83746	0.184766	0.263628	0.690559	0.702465	0.254678	0.347176	0.681617	0.830915	0.091929	0.119467	0.0673628	0.109337	0.16524	0.257923	0.0899664	0.170416	0.0854937	0.0897221	0.969093	0.810412	0.226776	0.260173	0.731727	0.666515	0.659024	0.575573	0.742947	0.732474	2.1828	2.19885	0.71076	0.830664	1.17712	1.11388	1.59265
Amotl1	1.72718	1.63463	1.93297	1.81697	1.24466	1.32801	1.43979	1.63467	1.69324	1.77057	1.15951	1.24057	1.68172	1.87365	1.58384	1.64244	1.55252	1.50355	1.93027	1.94985	1.66015	1.14355	1.2102	1.42923	1.35502	1.524	3.41489	2.47312	1.48027	1.62795	0.803953	0.878449	1.09417	1.10703	1.36915	1.51811	1.62228	1.56249	1.50871	1.45935	1.42281	1.33738	1.4227	1.68572	1.71524	1.90156	1.67644	1.72735	1.81426
Cox8a	1.72555	1.80075	1.78332	1.91183	1.53983	1.64971	2.18863	1.9615	1.36093	1.92198	2.40504	2.44546	1.8133	1.92883	1.97695	2.05927	1.7723	1.92851	1.74671	1.75033	1.54012	1.95998	2.36159	2.42311	2.87805	3.17317	1.96863	2.14736	2.69662	2.75719	2.74028	2.98477	3.14481	2.8989	3.31921	3.5892	3.19043	3.21402	2.06196	1.99197	2.08545	2.1406	2.02014	2.24763	2.4637	2.4578	2.22575	2.06999	1.96114
Huwe1	1.72024	1.64344	1.84195	1.71086	1.19781	1.01255	1.41924	1.45368	1.20798	1.30543	1.24405	1.09743	1.58264	1.64983	1.41539	1.31378	1.27558	1.13152	1.38105	1.34073	1.25421	1.2916	1.38	1.324	1.27293	1.24945	1.58994	1.26591	1.30767	1.29004	1.05262	1.08286	1.18447	1.16488	1.20037	1.34324	1.40758	1.36768	1.1601	1.13527	1.04969	0.990198	1.47177	1.47104	1.106	1.15653	1.2033	1.31135	1.75512
P3h3	1.71951	1.57157	1.54286	1.4653	1.61735	1.43323	1.84935	1.53474	1.56947	1.20745	1.58029	1.41926	1.68868	1.58704	1.52858	1.50899	1.89291	1.55172	1.81228	1.56283	1.46278	1.06501	1.39798	1.24911	1.12731	0.98181	1.02924	0.987997	1.03712	0.950466	0.60203	0.610902	1.17066	1.22826	1.08593	0.895651	0.809384	0.646424	1.45878	1.30725	1.50157	1.44466	1.00308	0.962446	1.82215	1.58943	1.30587	1.29065	1.34136
Mtus1	1.71875	1.70422	1.87652	1.86936	0.768335	0.704401	1.20756	1.25736	1.08453	1.18783	0.781566	0.782945	0.897217	0.997382	0.610069	0.73283	0.971855	0.8886	0.715771	0.752866	0.531321	0.693483	0.502684	0.586695	0.279863	0.356009	0.897162	1.32312	0.327871	0.414215	0.373988	0.535582	0.235859	0.274963	0.132837	0.265957	0.335148	0.41277	0.337307	0.375649	0.309939	0.409235	0.366793	0.377706	0.272058	0.360056	0.461253	0.538542	0.290765
Eif3f	1.71787	1.7617	1.70538	1.79179	1.36892	1.36415	1.67946	1.63524	1.79104	1.86066	1.51488	1.67391	1.79837	1.71396	2.00468	1.78894	1.54506	1.62236	1.76913	1.65298	1.90942	1.62501	2.6353	2.51584	2.24194	2.18058	1.90268	1.92941	2.20028	2.14223	1.84731	1.8709	1.59948	1.59633	2.1634	2.21672	1.7153	1.71162	1.39303	1.38145	1.70758	1.56032	2.38675	2.30333	1.88579	1.86871	1.68049	1.7279	2.03565
Nckap1	1.71765	1.55397	1.72005	1.67908	0.981838	0.911023	0.960337	1.03765	1.94493	1.28733	1.53799	1.34099	1.4658	1.39921	1.05057	0.967448	1.05944	0.93271	1.11837	0.998194	1.07832	1.09295	1.25209	1.22669	1.24917	1.29547	1.23987	1.05198	1.21545	1.17579	1.66121	1.56468	1.5331	1.34495	1.0223	1.06179	3.50851	3.46592	0.977149	1.00289	0.772481	0.80553	1.46189	1.43481	0.916726	0.914654	1.3961	1.5234	1.3715
Rin2	1.71653	2.33999	2.30138	2.72741	0.93853	1.10163	1.12941	1.34814	1.25451	1.3266	0.941831	1.18773	1.72169	2.18563	0.952974	1.10413	1.06018	1.07631	1.5324	1.75341	1.56954	1.70762	0.883939	0.987284	0.403622	0.449879	2.03298	2.43987	0.557168	0.587474	0.768786	0.90571	0.618591	0.671504	0.711589	0.728789	1.5602	1.75298	1.05044	1.08291	1.10842	1.20974	0.972316	1.31269	0.883669	0.884391	1.53223	1.72277	1.29078
Surf4	1.71275	1.78652	1.62223	1.60188	2.03989	1.96274	1.72277	1.7382	2.39362	1.9373	1.5084	1.56859	1.65208	1.51215	1.7737	1.85314	1.78559	1.91786	1.51287	1.45306	1.34554	1.33386	1.5496	1.68336	1.73549	1.89992	1.65171	1.72256	2.63762	2.67333	3.04242	3.13905	1.30816	1.40868	2.22445	2.06979	1.3275	1.20324	1.86372	1.76988	1.71972	1.79873	1.21436	1.23039	1.71667	1.83	1.75876	1.68033	1.41419
Atl3	1.71266	1.55028	2.20505	2.08133	1.20284	1.22186	0.925204	1.0419	1.36551	1.60141	1.54463	1.28827	1.10527	1.07515	0.86376	0.926614	1.05481	0.980157	0.802398	0.791933	0.993212	0.993937	0.888985	1.03853	1.1032	1.06416	1.10423	1.22302	0.899706	1.00607	0.94479	0.882518	1.50524	1.47706	0.977879	1.0946	2.61349	3.0416	1.05893	1.11988	1.0908	1.02648	1.50571	1.47221	0.949371	1.0135	1.70551	1.81798	1.19374
S100a11	1.71262	1.69959	1.60636	1.48731	1.55667	1.51572	1.39943	1.27586	2.48129	2.25897	2.65738	2.51191	1.89477	1.88174	2.47033	1.94923	1.81261	1.6194	2.78883	2.53232	1.29869	1.42268	2.86003	2.65207	3.19518	3.0288	1.90043	1.79655	3.75295	3.5659	5.19517	4.81109	4.847	3.92701	3.86016	4.22208	6.61312	6.67842	1.79349	1.68889	2.08853	1.95686	3.85776	3.75842	2.47915	2.45075	3.42269	3.12504	2.24416
Ldlr	1.70938	1.5085	1.01637	1.04404	0.915047	0.837606	0.529124	0.624995	1.67349	1.50724	2.36821	2.27825	1.75244	1.61297	1.81059	1.54454	1.46637	1.25194	1.52012	1.42795	1.18043	1.47288	2.53044	2.38925	2.2891	2.18596	1.28494	1.0004	1.75437	1.5675	1.77572	1.64462	0.645633	0.75682	0.484441	0.482439	0.428992	0.687201	0.775335	0.804078	0.405711	0.442603	0.312976	0.378484	0.691094	0.661853	0.707852	0.731014	0.945014
Alkbh5	1.70559	1.8049	1.98231	2.0307	1.74067	1.85291	1.49294	1.64531	1.8746	1.74596	1.32571	1.36022	1.71805	1.78531	1.05562	1.2804	1.4057	1.64718	1.2361	1.21366	2.01624	2.39162	1.33867	1.42904	0.964627	1.12302	1.23095	1.28569	1.13686	1.30487	0.788544	0.95917	1.12942	1.16912	1.18823	1.38349	2.0357	2.42713	1.50926	1.65352	1.52384	1.53242	1.84866	1.68873	1.78782	1.71288	1.95933	2.01496	1.97776
Tcf7l2	1.70515	1.50751	1.76354	1.6888	0.713684	0.669889	1.42236	1.21514	1.25012	0.978366	1.34348	1.28304	1.49273	1.51802	1.21321	1.13107	0.954381	0.887405	1.02066	1.12867	1.80738	1.71654	1.25579	1.12944	0.655134	0.638549	1.07073	0.873047	0.587307	0.620038	1.01303	0.937621	1.17737	0.96144	0.684975	0.732167	1.4127	1.61842	0.794555	0.772751	0.536858	0.4984	1.62499	1.56725	0.831212	0.845625	1.1732	1.15705	1.24955
Capzb	1.70488	1.58979	1.79364	1.77108	1.41388	1.44672	1.44784	1.43257	1.82384	2.1796	1.56809	1.60908	1.64298	1.58861	1.44662	1.46883	1.41634	1.52775	1.51119	1.45715	1.4138	1.33996	1.60285	1.74023	1.61074	1.72794	1.86887	1.7408	1.75651	1.85379	2.14136	2.22824	2.47799	2.36818	2.47514	2.70189	4.30671	4.62171	1.8099	1.7504	1.80001	1.65157	2.65426	2.77778	1.72414	1.78591	2.74087	2.65766	1.94853
Matr3	1.70462	1.48849	1.61684	1.44861	1.16117	0.98439	1.32248	1.27645	1.24369	1.07607	1.75351	1.6601	1.52529	1.46778	1.29584	1.15744	1.36331	1.00548	1.19422	1.16208	1.41827	1.33917	1.20982	1.13135	1.38533	1.33637	1.45948	1.43373	1.10538	1.0365	0.744723	0.792358	1.47497	1.32583	1.02292	1.05047	1.11828	1.05155	1.00176	0.93641	0.773691	0.736182	1.21471	1.19668	0.981111	1.05189	1.07969	1.12057	1.22032
Fundc2	1.70264	1.59235	1.61161	1.63613	1.43811	1.45014	1.79605	1.70576	1.35612	1.48857	2.2504	2.2927	1.58597	1.59701	1.7677	1.64976	1.59221	1.50298	1.63196	1.65232	1.22688	1.28927	1.69999	1.66378	1.94002	1.8387	1.56708	1.60113	1.60676	1.56778	1.34021	1.37107	2.3679	2.23075	1.72245	1.90761	1.82041	1.65399	1.4945	1.42073	1.5193	1.42559	1.78614	1.89362	1.47583	1.44548	1.80811	1.87907	1.71085
Grem1	1.70001	1.34776	0.752192	0.992152	4.69615	3.25296	1.66526	1.89739	1.55152	2.06725	0.81266	0.820939	0.724578	0.722132	0.489437	0.770449	2.00956	2.1516	1.31237	1.61155	0.736788	1.22104	0.446653	2.00215	0.0306324	0.096116	0.0651276	0.0443139	0.0540594	0.0535052	0.0186248	0.0866941	0.293276	0.473878	0.386042	0.131815	0.0981086	0.114459	0.567568	0.657613	0.730755	0.652655	0.165238	0.420456	0.499388	0.207388	0.539281	0.616469	0.665842
Pdcd6ip	1.69869	1.53001	1.72195	1.54023	1.26123	1.18599	1.09709	1.04675	1.73278	1.54104	1.29496	1.19923	1.32652	1.24617	1.02074	0.951525	1.15041	1.01214	0.972719	0.950633	1.04164	1.16884	1.31153	1.37444	1.15822	1.14795	1.16989	1.20935	1.272	1.20311	1.46254	1.54185	1.10095	1.00709	0.884539	0.939428	1.95844	1.92273	1.06881	1.04901	0.919187	0.852329	1.12161	1.1105	0.851584	0.845615	1.42876	1.43033	1.21497
Fgfr1op2	1.69803	1.45512	1.91209	1.76109	1.30442	1.07606	1.43855	1.31093	1.20399	1.29638	1.57626	1.47508	1.34414	1.24412	1.39515	1.29625	1.20826	1.088	1.21036	1.12036	1.35561	1.21735	1.40264	1.53404	1.55185	1.59111	1.41449	1.28781	1.3988	1.45848	1.35969	1.40933	1.1231	1.22864	0.790969	0.888136	1.42242	1.44024	0.928709	1.00965	0.703084	0.759173	1.04799	1.16685	0.864191	0.930721	1.30173	1.29545	1.04472
Gnb2	1.69616	1.76322	2.31316	2.16463	1.41369	1.45898	1.92581	1.69551	1.93981	1.77275	2.4915	2.59599	1.60853	1.6675	1.48324	1.50961	1.38215	1.50448	1.2714	1.2477	1.56379	1.78949	1.69878	1.83525	2.18111	2.26684	1.59586	1.78458	1.95886	2.04926	2.36646	2.33968	3.67854	3.48992	2.44782	2.62238	4.20695	4.26482	1.84268	1.84814	1.82725	1.73305	2.726	2.8203	1.86304	2.01958	2.69995	2.45652	1.98976
Hnrnpm	1.693	1.50039	1.72585	1.47815	1.29733	1.16425	1.59758	1.47014	1.62649	1.38061	1.79181	1.69305	1.42722	1.33911	1.53717	1.47433	1.26759	1.16589	1.31853	1.20314	1.4612	1.35555	1.70412	1.56935	2.05421	1.99373	1.48542	1.51789	1.94339	1.8512	1.52437	1.51432	1.86598	1.76502	1.64894	2.12084	1.80564	1.91821	1.2082	1.15336	0.977703	1.05131	1.5525	1.66427	1.2077	1.26799	1.60412	1.63132	1.37319
Atp6v1g1	1.6923	1.66123	2.01405	1.9168	1.36186	1.33032	1.31841	1.38382	1.95459	2.28569	1.6989	1.67529	1.49321	1.43045	1.25874	1.24349	1.30351	1.33715	1.12549	1.10698	1.32383	1.268	1.4085	1.56085	1.54689	1.60486	1.66244	1.66208	1.49913	1.50397	2.05845	1.83527	1.43289	1.46246	1.14072	1.21357	2.12819	2.06038	1.26565	1.20556	1.04835	0.980124	1.05492	1.12669	0.962899	0.965793	1.68806	1.72085	1.32797
Man1a	1.69092	1.16846	2.70344	2.18218	0.583053	0.481882	0.820981	0.726425	0.502452	0.743629	0.716358	0.532444	0.764264	0.691207	0.380943	0.381498	0.514827	0.450178	0.535819	0.538683	0.421817	0.708558	0.21203	0.216248	0.169166	0.215831	0.861046	1.1476	0.239612	0.294836	0.319035	0.269565	1.17804	0.802088	0.439129	0.57794	5.43141	4.52264	0.594146	0.569755	0.568847	0.412478	2.12057	1.96048	0.53398	0.537392	1.21364	1.17343	1.12955
Aebp2	1.68927	1.73806	1.60544	1.65835	1.02174	0.932003	0.6166	0.809805	1.26429	1.48428	1.16011	1.17594	1.02212	1.1388	0.679861	0.745684	0.883382	0.916568	0.748977	0.88764	0.655125	0.811365	0.661433	0.760269	0.71454	0.81359	0.735402	0.692628	0.548338	0.63161	0.339549	0.471108	0.866503	0.833384	0.459886	0.516433	1.08365	1.19852	0.54437	0.583222	0.45412	0.522431	0.824302	0.870159	0.483018	0.58772	1.08325	1.16371	0.943607
Zfp9	1.68885	1.63555	1.3691	1.34001	1.29484	1.18504	1.0728	1.12989	1.7535	1.21473	1.55818	1.52699	1.61573	1.62706	1.35437	1.40134	1.34204	1.22842	1.16795	1.21184	1.7051	1.43474	1.20531	1.20137	1.02551	1.04258	1.19058	1.21677	1.01693	1.00212	0.61901	0.676348	0.867661	0.919878	0.926652	0.884752	0.405253	0.424624	1.06131	1.12276	0.93512	0.981391	1.02574	0.904016	1.28615	1.33976	0.934734	0.981161	1.13199
Slc39a14	1.68832	1.99179	1.64218	2.05116	2.19579	2.38052	1.18609	1.29658	2.21253	1.94924	1.35087	1.53552	1.07988	1.15375	1.10651	1.57539	1.29607	1.72128	1.19858	1.48809	0.819677	1.01536	2.36108	2.44734	1.86224	2.06018	0.649272	0.950391	2.25071	2.40975	2.32704	2.7625	0.563266	0.665017	0.970571	0.890944	0.29014	0.34314	0.791981	0.865826	0.638551	0.697993	0.589723	0.613875	0.548795	0.630481	0.981703	1.18362	1.15381
Ubap2l	1.68467	1.57142	1.80095	1.68658	1.21907	1.16534	1.99899	1.78677	1.40437	1.44964	1.31982	1.33	1.6152	1.47499	1.46018	1.49258	1.45905	1.3568	1.34693	1.26869	1.39739	1.19858	1.45859	1.47327	1.30374	1.31623	1.77065	1.42726	1.39384	1.41716	1.22748	1.17305	1.31626	1.13368	1.09406	1.3263	1.63386	1.4684	1.19316	1.13524	1.02701	0.913801	1.5907	1.60722	1.21772	1.25957	1.29533	1.29044	1.30009
Tmf1	1.68452	1.41467	1.57048	1.41904	1.37834	1.2617	1.32877	1.27411	1.96171	1.4202	1.24375	1.20181	1.42176	1.20436	1.15304	1.00972	1.18855	1.08019	1.0298	0.902311	0.978639	1.16048	1.01581	1.02493	1.00063	0.950572	1.37091	1.23748	1.29347	1.1025	1.36637	1.15008	0.964317	0.954311	1.2858	1.12786	1.09991	1.10674	1.21022	1.17051	1.07203	0.882817	1.04619	0.946643	1.28245	1.1434	1.34322	1.31295	1.23042
Slc39a1	1.68228	1.51752	2.01944	1.83654	1.36845	1.38863	1.27857	1.24214	1.18194	1.37194	1.36956	1.31527	1.48009	1.45489	1.06071	1.06341	1.25443	1.21836	1.65543	1.51566	1.69539	1.31367	0.740799	0.779499	0.703625	0.793827	1.31713	1.23959	0.823552	0.879372	0.854768	0.879377	1.78909	1.63024	1.77501	1.83274	2.63344	2.1352	1.40579	1.36258	1.73877	1.65991	2.23919	2.12111	1.79627	1.78484	1.86225	1.89972	2.30134
Bclaf1	1.68142	1.37868	1.74966	1.54545	1.17399	0.959764	2.24419	1.72795	1.9435	1.09925	1.98419	1.63728	1.65178	1.42826	1.659	1.43573	1.44802	1.06268	1.43255	1.262	1.87279	1.79178	1.58081	1.57443	2.19613	2.03925	1.80292	1.57691	1.64992	1.56046	1.03378	1.0586	2.04423	1.72627	1.53694	1.73997	1.57098	1.67339	1.3793	1.30507	1.21299	1.13219	2.01443	1.8347	1.38804	1.38674	1.51347	1.41452	1.84047
Anxa6	1.67986	1.10971	1.64701	1.38294	1.03297	0.874801	1.5977	1.2441	1.618	0.928533	1.25443	0.926607	1.38014	1.06392	1.12895	0.93267	1.25749	0.863568	1.19093	0.860786	1.21613	0.962386	0.723764	0.693835	0.957458	0.865971	1.06973	0.765566	1.0669	0.962266	0.82196	0.761566	1.23909	0.990622	1.33746	1.13827	1.71056	1.52103	1.09328	0.896858	1.04335	0.89279	1.53535	1.33672	1.12333	0.981339	1.28945	1.05006	1.30714
Tmed7	1.67494	1.62929	1.47025	1.52031	1.14007	1.10611	0.907842	0.861739	1.40978	1.25265	1.29508	1.35125	1.49853	1.493	1.22826	1.21912	1.19732	1.19047	1.21146	1.17836	1.36621	1.26645	1.33546	1.53173	1.42832	1.50776	1.39236	1.26692	1.50678	1.57914	1.47005	1.54058	0.943274	0.921867	1.04218	0.997061	1.34817	1.28897	0.863571	0.908705	0.771209	0.820868	0.868658	0.876339	0.934938	0.979497	1.09401	1.14944	1.11317
Tiam2	1.6746	1.83297	1.30348	1.4248	0.919353	1.05206	1.2594	1.48869	2.08664	2.35462	1.20147	1.27211	1.20481	1.43581	1.35247	1.4452	1.03689	1.16796	0.966173	0.976755	1.09178	1.39128	1.17662	1.07697	1.28669	1.39344	1.09512	1.47989	1.93316	2.16343	2.63833	2.44148	0.716418	0.869554	0.773502	0.939131	0.811069	1.1162	1.00592	1.02294	0.673851	0.656124	0.714582	0.817214	0.741493	0.919976	0.981375	1.21994	1.17984
Rap2c	1.67331	1.62214	1.20716	1.21795	1.39287	1.33988	0.822968	1.1408	1.73501	1.29746	1.54211	1.67541	1.65561	1.87593	0.970899	1.19862	1.40977	1.33724	1.43273	1.51438	1.69023	1.62264	0.690538	1.00163	0.874355	1.08363	1.21998	1.16883	0.809503	0.957059	0.782992	0.895662	0.901487	1.08263	0.905273	1.03428	0.850457	0.851753	0.908219	1.09919	0.894418	0.97073	1.12069	1.07266	0.787158	0.92178	0.960367	1.15638	1.16428
Chsy1	1.67198	1.93514	2.71226	2.91381	1.98228	2.0592	1.71215	1.91083	1.45712	2.35462	1.65545	1.91468	1.92893	2.19711	1.76178	2.04859	1.54294	1.90693	3.01758	3.243	2.46301	2.58615	2.45521	3.4778	2.44852	2.56926	3.15167	4.08278	2.9055	2.75243	6.45165	6.42398	1.47669	1.36246	2.98677	3.10908	1.35131	1.48137	1.46892	1.64138	1.00017	1.04659	1.36438	1.32162	1.2926	1.23918	1.57157	1.68588	1.46493
Khdrbs1	1.67025	1.46918	1.53865	1.48333	1.11688	0.929002	1.41653	1.21565	1.34066	1.0425	1.84079	1.79982	1.60884	1.51549	1.29655	1.13089	1.08416	1.01308	1.26776	1.10852	1.65125	1.52739	1.21253	1.24023	1.71059	1.6475	1.63562	1.44996	1.30054	1.25794	1.05207	1.15045	1.75065	1.65698	1.52044	1.66868	1.28701	1.5417	1.26447	1.11881	1.08141	1.02661	1.44503	1.5278	1.23188	1.25049	1.33119	1.3153	1.58802
Htatsf1	1.66994	1.49794	1.49122	1.51784	1.37326	1.21606	1.75166	1.69119	1.46032	1.25148	1.71656	1.56606	1.74491	1.62126	2.00693	1.6667	1.536	1.37486	1.51056	1.41533	1.33897	1.17345	2.26836	1.92457	2.49057	2.11021	1.58436	1.29899	2.69955	2.30236	2.38385	2.13001	1.4982	1.56701	1.1807	1.31221	1.33775	1.51049	1.41788	1.29316	1.28858	1.19883	1.29146	1.37216	1.4878	1.40858	1.52422	1.53133	1.27472
Eif2s3x	1.66938	1.47676	1.59759	1.3859	1.22017	1.05093	1.24716	1.11552	1.49765	1.33132	1.37924	1.36033	1.45259	1.4004	1.37829	1.46619	1.3765	1.26361	1.36531	1.21751	1.19475	1.33127	1.71103	1.67796	1.94918	2.03295	1.58985	1.54577	2.2907	2.2498	2.06311	2.01247	1.14723	1.12101	1.46179	1.46375	1.59005	1.66346	0.986728	0.962773	0.829265	0.91822	1.15373	1.14839	0.903957	1.00749	1.30417	1.25549	1.31484
Sub1	1.66518	1.66557	1.32149	1.4026	1.46095	1.40763	1.79085	1.60931	1.76441	1.67181	1.81967	1.80867	1.97784	1.96455	1.95272	1.86537	1.87444	1.68216	1.89525	1.79927	1.89404	2.13815	1.66855	1.84306	1.92155	2.11622	1.92428	1.9012	2.32717	2.33026	2.33204	2.42803	1.54174	1.62051	1.56366	1.5995	1.35127	1.37016	1.39602	1.336	1.1253	1.05556	1.37958	1.42827	1.58337	1.59048	1.39206	1.35473	1.59368
Fgfr3	1.6637	1.30689	0.928728	0.835811	1.07451	0.82386	1.22652	1.42929	2.48076	1.63203	1.5494	1.54861	1.2841	1.2784	1.96752	1.83663	1.19133	1.1757	0.94743	1.06659	1.2733	1.38404	5.01409	5.30612	5.77981	6.10014	2.6418	2.6658	6.10847	6.26	8.49264	9.70331	0.192411	0.194892	0.47607	0.561953	0.221326	0.246002	0.221875	0.25557	0.0686797	0.0674935	0.0970153	0.11385	0.15665	0.174016	0.196537	0.201021	0.191555
Smc6	1.65896	1.27139	1.69861	1.46162	1.41052	1.1179	1.46124	1.44193	1.45	1.14853	3.029	2.70602	1.44649	1.2753	1.08105	0.954086	1.30313	1.04988	1.01676	0.870045	1.28296	1.25239	1.05068	0.971649	2.14156	1.91456	1.32213	1.02995	0.99173	0.960661	0.821541	0.728402	3.58976	3.05019	1.48122	1.53584	2.0655	2.03033	1.46859	1.38806	1.51082	1.29971	1.95125	1.86426	1.56703	1.50481	1.84139	1.70473	1.81265
Lrrc59	1.65782	1.49555	1.24062	1.08881	1.66238	1.54369	1.38431	1.29551	1.86238	1.75403	1.77925	1.79154	1.69123	1.44182	1.54044	1.53299	1.4667	1.4052	1.42975	1.13693	1.37441	1.35537	1.7646	1.76554	2.66849	2.88041	1.52538	1.44605	3.38685	3.31255	3.74168	3.50182	1.52496	1.52658	2.44179	2.24744	1.14458	1.14331	1.54777	1.45029	1.37205	1.29337	0.935051	1.01609	1.48936	1.41825	1.59049	1.4143	1.2995
Spop	1.65769	1.75455	1.6663	1.73832	1.21144	1.30525	1.64413	1.62776	1.31051	1.52558	1.78592	1.95035	1.52453	1.60288	1.47409	1.57688	1.56807	1.57832	1.34665	1.45485	1.11539	1.21301	1.38537	1.33674	1.77842	1.77633	1.61008	1.58688	1.31038	1.3659	0.938616	0.976265	1.60775	1.49069	0.94542	1.32922	1.40916	1.43226	1.16986	1.1797	0.92076	0.980602	1.26888	1.28111	1.14724	1.24334	1.3118	1.31442	1.20165
Tns1	1.65641	1.39148	2.0094	1.63742	0.582926	0.505552	1.0529	0.865018	1.21301	0.863802	0.889672	0.695243	0.992828	0.916861	0.404389	0.351266	0.548288	0.509119	0.645565	0.554926	0.862088	0.777688	0.375503	0.406537	0.157894	0.120753	0.473545	0.432736	0.128983	0.122827	0.11963	0.111138	1.32325	1.07656	0.306375	0.335643	3.90863	3.75064	0.880233	0.770817	1.16007	0.973887	2.32664	2.10312	0.719362	0.663182	1.83364	1.64176	1.42565
Trip11	1.65585	1.38124	1.50904	1.31978	1.26984	1.1874	1.61604	1.51103	1.35341	1.18545	1.20116	1.17874	1.4174	1.41868	1.35654	1.23943	1.37758	1.16048	1.55847	1.38607	1.36455	1.17698	1.15875	1.1988	1.03373	0.918797	1.28701	1.14512	1.04865	1.0245	0.771097	0.738319	0.921134	0.85348	0.881116	0.858007	1.03356	0.920252	1.09259	1.06296	0.959676	0.856689	1.1601	1.03586	1.11485	0.936264	1.0794	0.983855	1.21833
Eif4ebp2	1.65292	1.62419	1.43596	1.55024	1.37226	1.20142	1.43491	1.36335	1.48284	1.53004	1.70943	1.66224	1.77236	1.8112	1.85777	1.87804	1.68443	1.579	1.70115	1.71754	1.54952	1.69195	1.74528	1.91743	2.08816	2.21984	1.53911	1.46263	2.09391	2.27442	1.8449	1.84522	1.02194	1.06495	1.30555	1.36773	1.22156	1.24867	0.998018	1.05492	0.938719	0.988859	1.11407	1.18085	0.973464	1.13294	1.06236	1.01741	1.10378
Fosl2	1.6519	1.68339	2.14897	2.16213	1.40719	1.28579	0.507527	0.643361	1.5597	0.966516	1.3083	1.28213	1.67128	1.80505	1.19506	0.911552	1.14896	1.15149	1.61604	1.65583	3.42805	3.33259	1.37734	1.41449	0.975442	0.946256	1.94323	1.50406	1.1461	0.946129	1.73449	1.73041	1.16022	1.2182	1.83763	1.70249	1.75362	1.47944	1.09045	1.1376	0.92335	0.89459	1.74272	1.55616	1.53911	1.28909	1.36118	1.34313	2.58288
Hmgn2	1.65145	1.47131	1.36655	1.31541	1.20874	1.07306	1.90647	1.64386	1.34145	0.943281	6.16962	6.14695	1.65925	1.71223	1.69389	1.57489	1.64022	1.4087	1.84321	1.73594	1.70708	1.55231	1.14782	1.18906	3.84834	3.77762	1.17837	1.1117	1.69408	1.66039	1.35034	1.35829	5.80384	5.74472	1.85047	1.92961	0.822705	0.702565	0.95416	1.01347	0.858712	1.05049	1.45879	1.62885	1.27815	1.29484	1.39977	1.18131	1.20352
Fbn1	1.64981	1.31917	1.72375	1.50803	1.25767	1.12602	1.39946	1.22232	1.21099	0.960714	1.41151	1.19012	1.39572	1.29747	0.648217	0.819027	1.37078	1.13718	1.33229	1.27869	1.20478	0.847624	0.785815	1.0592	0.338408	0.352325	0.462846	0.454067	0.209364	0.220065	0.13319	0.15229	3.24188	2.03288	0.339513	0.401011	3.31588	2.23552	1.52206	1.37939	2.18187	1.95567	6.46999	5.04126	2.91701	2.67403	2.69448	2.26002	2.49737
Fdft1	1.649	1.27879	0.88399	0.804508	0.79517	0.621551	0.537146	0.579053	1.72181	1.19181	2.6716	2.39032	1.73781	1.47733	1.84274	1.43561	1.47471	1.04468	1.58955	1.34372	0.7999	0.709059	2.23407	2.1181	2.22999	2.07105	1.436	1.0085	2.07072	1.68671	2.96955	2.57853	0.754666	0.815038	0.557827	0.61998	0.394976	0.500548	0.638625	0.656772	0.316433	0.316564	0.206172	0.271659	0.578769	0.52254	0.541199	0.483659	0.526529
Fry	1.64877	1.43202	1.69659	1.62749	0.997536	0.960779	1.24725	1.50919	1.99587	1.65486	1.13197	1.0808	1.07954	1.18802	1.3413	1.33974	0.944208	0.980145	1.06933	1.12341	1.12969	1.36222	1.2408	1.53051	0.818108	0.812775	1.49203	1.73227	0.988166	1.14868	1.05966	1.02247	0.347025	0.403963	0.224273	0.224445	0.41908	0.571992	0.590118	0.695119	0.213912	0.281297	0.313989	0.350086	0.284883	0.304057	0.702213	0.714542	0.447431
Rap1a	1.64798	1.63135	2.38947	2.42439	1.01028	1.01425	0.941907	1.06263	1.83002	1.49402	1.68125	1.63674	1.17748	1.11464	1.05712	1.04596	0.976543	0.953675	0.963293	0.925815	0.763868	1.11872	1.02423	1.18355	1.41765	1.53912	1.7245	1.71069	1.27331	1.29688	2.65374	2.33811	1.56574	1.35738	0.953397	1.00303	5.11614	5.43046	0.83096	0.867762	0.677123	0.681596	1.53424	1.46407	0.704228	0.787621	1.44044	1.44694	1.09087
Cmpk1	1.64374	1.55926	1.44831	1.39038	1.5335	1.42336	1.11742	1.22991	1.52854	1.49143	1.58738	1.64578	1.54106	1.47681	1.38994	1.36457	1.43781	1.40535	1.36451	1.35002	1.02889	1.19759	1.37823	1.5736	1.5669	1.6444	1.34978	1.46911	1.63949	1.76248	1.73922	1.99213	1.50306	1.57792	1.4195	1.38275	1.78396	1.9242	1.23018	1.27015	0.986481	0.982482	0.962295	1.08146	1.16807	1.16708	1.48104	1.49396	1.12675
Nucks1	1.64347	1.43405	1.69104	1.53782	1.19706	1.02487	1.27161	1.18539	1.67209	1.14409	5.06262	5.05871	1.48381	1.367	1.31512	1.18065	1.12455	1.03735	1.24463	1.04147	1.32599	1.27354	1.40025	1.4628	4.61406	4.73201	1.51019	1.30817	1.62937	1.66485	1.5417	1.51846	6.01027	5.70319	2.00188	1.97691	1.99142	1.81171	1.23393	1.23529	1.32884	1.3381	1.49515	1.45508	1.35558	1.27258	1.91083	1.65079	1.67584
Mfap2	1.64289	1.65879	1.44661	1.44372	2.10951	1.98493	2.37874	2.12827	1.09336	1.21401	1.48796	1.5488	2.28641	2.20343	1.17474	1.40802	1.86845	1.9277	1.72101	1.65024	2.27286	2.04715	0.644212	0.653472	0.490031	0.644857	0.556496	0.594295	0.427059	0.594317	0.150576	0.247723	2.458	2.73042	2.02166	2.32979	0.823186	0.663296	2.95804	2.5772	4.23391	4.76382	4.25563	4.41443	5.99377	6.4871	1.78478	1.76243	4.27532
Pja2	1.64289	1.46812	1.7205	1.66905	1.12277	1.01974	1.20487	1.07199	1.30088	1.07348	1.21866	1.12671	1.3933	1.29453	1.20179	1.15343	1.10275	1.0214	0.853625	0.917713	0.9189	1.00253	1.31422	1.27567	0.997946	0.978417	1.26308	1.17242	1.0587	1.05334	0.968171	0.978629	0.951464	0.897782	0.805785	0.786744	1.54444	1.457	0.926502	0.906082	0.660846	0.696641	1.33346	1.2447	0.850375	0.947504	1.0312	1.16333	1.07477
Mpzl1	1.64249	1.61993	1.94262	1.89841	1.44472	1.47845	1.69705	1.49688	1.20548	1.74597	1.74726	1.77231	1.52716	1.55027	1.46406	1.64998	1.4904	1.48234	1.37776	1.51557	1.83388	1.59134	1.22844	1.2856	1.203	1.23528	1.51394	1.57292	1.11581	1.13996	0.919488	0.980492	1.45087	1.67087	1.80235	1.7948	0.605308	0.661814	1.84629	1.78884	1.73576	1.87964	1.03564	1.27306	2.03147	2.04717	1.38439	1.57182	1.47767
Ggnbp2	1.64238	1.34825	1.62649	1.355	1.00281	0.872626	1.33126	1.20863	1.49835	1.19193	1.68894	1.33874	1.53228	1.28495	1.01785	0.895237	1.1056	0.838696	0.923319	0.84773	1.71768	1.7104	1.24679	1.16995	1.1207	1.05035	1.23407	1.16564	0.94698	0.937915	0.900336	0.845542	1.39007	1.16368	1.17873	1.08597	1.70359	1.58915	1.09888	0.98921	0.932722	0.816824	1.21341	1.13366	1.19351	1.07359	1.14612	1.1299	1.28542
Eno1	1.6415	1.85101	1.57891	1.81268	1.91841	2.00141	1.86094	1.85264	2.08007	2.48798	2.08396	2.1809	1.39732	1.37418	2.70919	2.40516	1.97511	2.18054	1.77312	1.67903	1.07316	1.00727	4.4666	4.00951	5.15888	5.10458	1.23031	1.20429	6.11928	5.91041	3.83761	3.91369	0.96443	1.11028	0.88889	0.82055	1.46907	2.13507	0.886907	0.882361	0.445481	0.401581	0.405777	0.492684	0.534757	0.544383	1.54671	1.62516	0.58108
B230219D22Rik	1.63906	1.43811	1.79973	1.70817	1.2251	1.06188	0.921395	0.954384	1.39052	1.28331	1.91492	1.69808	1.26308	1.20495	0.919532	0.926612	0.979	0.917354	0.74178	0.735795	1.33103	1.08436	0.988412	1.0514	1.41172	1.35236	1.4855	1.41899	0.737043	0.816473	0.697447	0.745113	1.47897	1.4224	0.911427	0.903748	2.05164	2.09874	1.10031	1.1169	0.906345	0.773454	1.36614	1.2328	0.995981	1.05865	1.46071	1.37819	1.45331
Acat1	1.6383	1.72432	1.48139	1.47731	1.76149	1.81786	2.19343	2.03222	2.06931	1.80818	2.23315	2.42097	1.83608	1.88486	1.88871	2.24578	2.01775	2.2285	1.89217	1.9076	1.13146	1.31772	1.51043	1.70581	2.25161	2.56193	1.47976	1.55365	2.12007	2.23409	1.89952	1.93643	2.75735	2.96162	2.15813	2.50896	1.63987	1.41571	1.72579	1.68114	1.81158	1.99114	1.86937	2.03915	2.37407	2.58514	1.64832	1.61303	1.6216
Bhlhe40	1.63771	2.01324	2.82868	3.2819	2.86351	3.13562	1.80058	2.97523	3.04582	3.14689	1.86	2.21144	2.25596	3.04348	3.07553	2.84894	1.63479	2.3967	1.82509	2.53854	8.58854	10.6882	2.58402	2.38586	2.84518	2.7492	6.60914	6.46197	3.66398	3.6291	4.53199	5.09269	2.48204	2.45319	3.63467	3.15249	4.73096	4.99902	3.43259	4.55238	3.36214	3.5672	2.38403	2.62852	3.02412	2.70974	2.97501	3.49177	3.24512
Pfdn5	1.6373	1.63659	1.83544	1.9962	1.26584	1.26772	1.80476	1.6099	1.22343	1.35282	1.31797	1.31114	1.72409	1.64512	1.58039	1.47344	1.46047	1.39533	1.51127	1.44749	1.54447	1.72006	1.92116	1.91701	1.44283	1.46909	1.92537	1.72749	1.42961	1.48336	1.36824	1.53345	1.42221	1.34301	1.73306	1.80443	1.93775	1.74966	1.34934	1.32724	1.31873	1.25448	1.6409	1.82362	1.39456	1.37145	1.6015	1.55325	1.63651
Camsap2	1.63578	1.43559	1.64478	1.61114	0.930492	0.831219	0.748075	0.738717	1.39933	0.852181	0.899842	0.833106	1.52667	1.42436	0.738087	0.652755	1.04297	0.842164	1.25834	1.15361	1.27251	1.194	0.608414	0.564515	0.3608	0.386457	1.00619	0.92835	0.401177	0.416055	0.391265	0.444475	0.860965	0.842259	0.798169	0.859464	1.38361	1.4594	0.869521	0.857383	0.685072	0.714974	0.798498	0.786482	0.893717	0.810716	1.08706	1.08309	1.43478
Tmem165	1.63375	1.50834	1.5126	1.54484	1.54833	1.40983	1.70683	1.62109	1.62972	1.79227	1.89308	1.8156	1.44268	1.32665	1.42605	1.59811	1.59157	1.52982	1.28924	1.19841	1.29776	1.33326	1.39088	1.45102	1.66927	1.8069	1.19886	1.36341	1.78909	1.90249	1.3089	1.43715	1.39729	1.26451	1.01511	1.11684	1.17914	1.25779	1.13331	1.15572	0.933217	0.860102	1.16356	1.21184	1.31042	1.34116	1.29086	1.23221	0.992804
Olfml2b	1.63344	1.33202	2.12875	1.96996	4.1368	3.90175	1.35532	1.28836	1.64082	0.641292	1.8543	1.41959	0.558731	0.60241	0.246468	0.256922	0.921176	1.01988	0.376129	0.356899	1.02044	0.923151	0.183579	0.0957109	0.194962	0.206524	0.639567	0.415633	0.204178	0.171064	0.109087	0.0982402	8.22503	7.09576	7.90183	7.86666	11.817	10.0238	3.39317	3.34284	8.01258	8.25257	9.09062	8.99317	6.29315	5.64712	7.90853	7.85411	5.81869
Odc1	1.63332	1.55094	2.72434	2.18994	1.26905	1.32727	1.36819	1.34854	1.43436	1.53312	1.74122	1.82534	1.73075	1.91665	2.42822	2.18608	1.93223	1.84603	2.501	2.38653	1.49771	1.73159	2.92106	2.57573	3.4751	3.41933	1.77666	1.54493	3.65179	3.0971	3.28786	3.13278	1.25681	1.32536	2.11813	1.9991	0.85535	0.953802	1.08642	1.13483	1.03969	1.25049	0.829097	0.854811	1.75351	1.64538	1.0232	1.04205	1.33839
Pkd2	1.6324	1.57586	2.98175	2.93378	1.48475	1.43109	1.22836	1.20946	1.46139	1.23934	1.26188	1.14898	1.12648	1.10241	0.81479	0.858697	0.996155	0.942924	0.927063	0.897929	1.31364	1.36575	0.624959	0.653905	0.515129	0.537582	1.3134	1.22801	0.475771	0.465739	0.385609	0.367059	1.63378	1.81979	1.25781	0.973376	3.26902	3.56601	2.00836	2.09007	2.74164	2.62028	1.69191	1.87441	1.93954	1.71846	2.70575	2.92096	1.81462
Ik	1.62672	1.37136	1.79695	1.66914	1.22925	1.13828	1.64596	1.53263	1.36162	1.48283	1.59155	1.52339	1.44336	1.42257	1.53462	1.47857	1.48189	1.32797	1.30861	1.30916	1.30151	1.21098	1.4744	1.44496	1.41558	1.3511	1.66663	1.70273	1.44656	1.44123	1.30418	1.35435	1.44348	1.2842	1.17939	1.2664	1.92377	1.82864	1.19256	1.16384	1.06064	0.94414	1.40234	1.55657	1.10433	1.13057	1.53594	1.35567	1.19935
Sgcd	1.62349	1.3674	2.07013	1.98255	1.12825	1.04086	1.3564	1.24822	1.15416	1.02175	1.20015	0.924996	1.34602	1.28629	0.731469	0.738426	0.966937	0.811033	0.731844	0.729209	1.16203	1.12596	0.753894	0.82799	0.512346	0.563778	0.962126	0.943848	0.572297	0.627762	0.450749	0.393972	1.90567	1.71648	1.36391	1.54827	2.99695	2.89311	1.61156	1.51321	1.46902	1.40948	2.01449	1.90785	1.6923	1.67669	2.00933	1.9698	1.78231
Ganab	1.6228	1.63742	1.44127	1.50806	1.46062	1.43623	1.57694	1.66115	1.36469	1.73717	2.01796	2.05168	1.63159	1.79868	2.33462	2.45988	2.04382	2.08491	2.26825	2.18782	1.4982	1.34154	2.01837	2.05322	2.56853	2.75548	2.04341	2.04862	2.91325	2.94864	2.26616	2.2642	1.15283	1.17986	1.29738	1.28869	1.23623	1.17337	1.00766	1.04136	0.814953	0.850052	0.979006	0.943409	1.01966	1.10152	1.09739	1.13459	0.955192
Pde4dip	1.62277	1.67293	1.37007	1.42984	1.20177	1.2394	1.58282	1.7011	1.979	2.03153	1.41315	1.55775	1.75571	1.80626	1.82691	1.87428	1.87306	1.83885	1.69312	1.84227	0.944782	1.30778	1.98106	2.00712	1.47261	1.3826	1.62933	1.64666	1.67753	1.52121	1.75267	1.5873	0.446813	0.558818	0.445408	0.558286	0.513216	0.702949	0.843483	0.853966	0.581049	0.587584	0.565089	0.607126	0.469234	0.521599	0.901256	0.796724	0.686618
Cpq	1.62243	1.57612	1.53962	1.55652	1.36655	1.19393	1.68276	1.52067	1.10726	0.967523	1.19006	1.11714	1.70592	1.68729	1.05449	1.12431	1.73218	1.46525	1.60929	1.55907	1.14716	1.0433	0.72584	0.884506	0.31617	0.409456	0.574753	0.632909	0.289319	0.381953	0.186042	0.279472	0.907458	0.847727	0.733783	0.788488	1.50031	1.52419	1.12052	1.02378	1.02305	0.993723	1.23884	1.22913	0.628843	0.749466	1.34601	1.31738	1.28025
Hspa4	1.62076	1.38621	1.49798	1.36617	0.853232	0.754345	0.991166	0.916575	1.32084	0.965519	1.30683	1.17476	1.42308	1.35559	0.894611	0.840218	0.887388	0.767359	0.925095	0.748714	1.64985	1.14604	1.1824	1.21257	1.41151	1.43174	1.08859	0.956415	1.58138	1.50992	1.36865	1.39709	1.33533	1.16506	1.30433	1.35381	1.73614	1.69174	0.90094	0.854818	0.77298	0.686774	1.06967	1.00748	1.01197	0.942733	1.2509	1.29522	1.37352
Ddb1	1.61947	1.53454	1.59604	1.64444	1.52601	1.45261	1.50718	1.55776	1.79232	1.91768	1.58566	1.65899	1.55199	1.49566	1.95211	2.00685	1.75577	1.69425	1.59646	1.57757	1.23707	1.30404	2.71005	2.94738	2.55508	2.64426	1.83445	1.86099	3.18078	3.17767	3.80829	3.88199	1.42953	1.29073	2.02951	2.02079	1.71523	1.7912	1.16701	1.20199	1.07699	1.09104	1.45866	1.39708	1.16396	1.22494	1.43716	1.436	1.14695
R3hdm2	1.6188	1.69759	1.73926	1.66683	1.18619	1.18507	1.37535	1.35607	1.32567	1.34818	1.27769	1.33264	1.40844	1.51243	1.36918	1.29346	1.23244	1.27262	1.42495	1.50294	1.21381	1.32427	1.46545	1.48103	1.09303	1.10983	1.59368	1.46185	1.00727	1.0486	0.944468	0.885885	1.15879	1.18166	0.901805	1.25585	1.64392	1.79216	1.03294	1.053	0.812037	0.774907	1.28993	1.25995	1.01823	1.15179	1.31491	1.31018	1.22436
Rsrc2	1.6183	1.32394	1.65666	1.40541	1.09035	0.933172	1.41524	1.38768	1.22712	1.03763	1.42064	1.24231	1.62599	1.41745	1.50783	1.32633	1.37514	1.03226	1.51727	1.29242	2.07481	1.77857	1.46868	1.23276	1.25499	1.18312	2.0376	1.57588	1.27391	1.04695	1.28092	1.20397	1.33167	1.18841	1.19527	1.23281	1.23214	1.35251	1.25029	1.20207	1.12178	0.955635	1.35756	1.23365	1.20588	1.14189	1.26631	1.17671	1.69869
Cdk11b	1.61524	1.3218	1.34306	1.19091	0.994731	0.855521	1.04485	0.93615	1.00323	0.97364	1.27093	1.08276	1.79309	1.38696	1.20507	1.02463	1.16838	0.997804	1.11152	0.953817	1.42375	1.24567	1.19695	1.17293	1.2792	1.18087	1.31453	1.17678	1.36594	1.233	1.23018	1.19263	1.23269	1.07054	0.89972	1.00039	1.35823	1.56229	1.16699	0.956749	0.99384	0.865241	1.14498	1.08575	1.08664	1.07398	1.18396	1.09001	1.19876
Wnk1	1.61461	1.44344	1.78911	1.55867	0.973517	0.897679	1.35737	1.35285	1.63766	1.39549	1.32743	1.29604	1.50305	1.37367	1.34723	1.30639	1.25816	1.12007	1.23466	1.261	1.67451	1.30758	1.46309	1.54072	1.32022	1.19997	1.52489	1.42626	1.11603	1.07108	1.04516	0.997367	1.75396	1.4343	0.859244	0.953494	3.61773	3.29099	1.07942	1.06001	1.22413	1.02821	1.84044	1.58963	1.13437	1.10672	1.66602	1.6122	1.58648
Yipf5	1.61356	1.45422	1.2686	1.25682	1.63023	1.37673	1.67089	1.59131	1.60701	1.41521	1.43952	1.46842	1.65733	1.50326	1.72319	1.57368	1.7832	1.61961	1.64367	1.43873	1.36975	1.1174	1.42043	1.46389	1.6318	1.62044	1.43816	1.32232	2.08451	1.99582	2.21242	2.08366	1.10877	1.05731	1.51586	1.30341	0.981148	1.06217	1.33119	1.22654	1.30444	1.11869	1.15289	1.05212	1.18675	1.14847	1.27032	1.20338	1.19179
Eif4e	1.6122	1.63905	1.06735	1.1598	0.928015	0.913204	0.799743	0.837156	1.35325	1.1178	1.80285	1.68602	1.87419	1.85566	1.30741	1.04812	1.21442	1.06668	1.61535	1.50466	1.38873	1.53708	1.15585	0.961509	1.52588	1.63383	1.10687	1.02589	1.32841	1.35476	1.16388	1.21937	1.47047	1.31051	1.25352	1.23217	0.949913	0.962948	0.990959	0.913626	0.730479	0.756256	0.820325	0.876901	1.07024	0.922298	1.0212	1.09238	1.54591
Serpine2	1.61208	1.61758	2.94738	3.11162	1.07543	1.12923	1.5163	1.7189	1.13885	1.49707	1.51214	1.52421	2.91463	3.18766	1.22739	1.40571	1.37465	1.34331	2.22112	2.66962	3.27838	2.7353	0.781676	1.87581	0.166577	0.334096	4.35852	5.84112	0.130595	0.27474	0.305686	0.430425	2.54795	1.6699	10.0964	8.10064	2.09322	1.70536	1.2413	1.12952	0.440981	0.277251	2.21935	1.97038	1.6926	2.00229	2.51946	2.15884	2.47498
Atp8b2	1.60838	1.45077	1.44814	1.48873	1.38248	1.28702	1.04157	1.12541	1.5971	1.53638	1.1615	1.19183	1.41622	1.35619	0.976859	1.16884	1.30742	1.31024	0.884144	0.920077	1.25623	1.21992	0.91674	0.994517	0.740811	0.776061	1.05727	1.1424	0.855329	1.01603	0.661803	0.804786	0.802631	0.931367	0.712833	0.781903	1.492	1.46232	1.01437	1.20242	0.818898	0.869096	0.891353	0.881349	0.916455	1.05441	1.10523	1.20049	0.994567
Appbp2	1.60547	1.49151	1.34732	1.27119	0.952915	0.859453	0.972802	1.00524	1.38403	1.09147	1.32007	1.28752	1.31336	1.31389	0.959185	0.909521	1.04692	0.856175	0.976713	0.991495	1.19819	1.27843	0.943693	0.920565	0.927029	0.810997	0.984685	1.00927	0.817286	0.799216	0.700366	0.665034	0.68832	0.62676	0.557303	0.63162	0.637057	0.77099	0.754336	0.718711	0.491914	0.551632	0.707954	0.717617	0.716302	0.743059	0.782662	0.890122	0.90485
Snx9	1.60442	1.74655	1.95114	1.91435	1.13812	1.13132	0.851386	0.956706	1.1526	1.48552	1.23542	1.24048	0.839326	0.86915	0.630233	0.661223	0.658346	0.753865	0.690431	0.637624	0.960568	0.746528	0.61144	0.550036	0.503859	0.517292	0.772466	0.963484	0.468393	0.498665	0.350639	0.403833	2.08419	1.933	0.677908	0.709285	3.10101	3.07223	1.32628	1.19745	1.84511	1.90248	1.61141	1.70438	1.3633	1.23808	2.41646	2.56616	1.80763
Ppib	1.6034	1.57373	1.47693	1.57217	1.78201	1.82737	2.24926	2.16289	1.71829	1.71424	1.80452	1.91127	1.72864	1.82962	2.10618	2.01562	2.09238	2.01051	2.19128	2.14593	1.51474	1.56732	1.43355	1.47505	1.62042	1.74407	1.64819	1.77986	2.0252	2.08798	2.21399	2.46279	1.73284	1.79658	2.39657	2.34155	1.43741	1.28591	1.76444	1.63383	1.95279	1.83952	1.61052	1.82522	1.96054	2.06954	1.97045	1.89544	1.58894
Sf3b2	1.60026	1.38555	1.70706	1.56179	1.24017	1.04944	1.43031	1.29418	1.1893	1.28185	1.54044	1.44373	1.56305	1.38287	1.38342	1.33744	1.40469	1.16392	1.27627	1.15788	1.26834	1.22826	1.37158	1.35846	1.59581	1.40993	1.50581	1.35362	1.15387	1.10116	1.03659	1.02879	1.68227	1.3676	1.27688	1.21643	1.88389	1.81488	1.08371	1.00665	1.0783	0.987996	1.65883	1.56241	1.10518	1.2089	1.5529	1.32696	1.54811
Rbbp4	1.59927	1.43442	1.71202	1.60276	1.3221	1.21031	1.6095	1.58918	1.26413	1.39149	2.85036	2.72955	1.41732	1.45186	1.33316	1.45148	1.35404	1.35613	1.23028	1.16777	1.27697	1.29973	1.31312	1.39322	2.34332	2.48078	1.48375	1.50263	1.39551	1.48039	1.19272	1.26717	2.8238	2.73744	1.60089	1.74524	1.8676	1.75491	1.21461	1.16657	1.10852	1.11859	1.54072	1.62688	1.24967	1.30716	1.50196	1.55786	1.37297
Ppp2r5c	1.59818	1.39358	1.80091	1.75657	1.26307	1.18207	1.24786	1.19339	1.09565	1.18461	1.90467	1.85891	1.35377	1.28694	1.04962	1.09406	1.03144	1.00181	1.13935	1.05943	1.02611	1.14075	1.08796	1.18119	1.45637	1.35398	1.12165	1.06174	1.04595	1.11451	1.068	1.22984	2.27756	2.15011	1.23847	1.36134	2.56013	2.33608	1.27975	1.34175	1.44027	1.40751	1.86698	1.97516	1.35573	1.373	1.8589	1.73043	1.65938
Ipo7	1.59805	1.6397	1.33155	1.36516	1.09975	1.00837	0.834804	0.794578	1.86835	1.18652	1.4525	1.39247	1.47307	1.42361	1.017	1.00257	1.03658	0.965439	1.02872	1.02354	1.4091	1.32019	1.09351	1.06107	1.22666	1.23131	1.21479	1.17982	1.01748	1.0154	0.539225	0.565823	1.31658	1.38278	1.36087	1.38754	1.19652	1.32511	0.995842	0.961983	0.812156	0.884431	0.944256	0.955094	1.08473	1.15242	1.19428	1.28268	1.59324
Cbx1	1.59252	1.46007	1.62236	1.56376	1.28965	1.17845	1.61308	1.3539	1.44326	1.19498	2.66656	2.44464	1.45778	1.40418	1.60609	1.50577	1.40208	1.3044	1.4422	1.34762	1.23593	1.23828	1.54183	1.46493	2.28459	2.29505	1.82562	1.55686	1.44223	1.53034	0.821261	0.940239	2.11262	1.98429	1.37265	1.5509	1.39451	1.16618	1.07195	1.06054	0.990006	0.992646	1.18153	1.37789	1.09322	1.08175	1.38173	1.28975	1.23301
Rab14	1.59207	1.39991	1.65116	1.38321	1.03279	0.946351	1.04064	1.10103	1.10563	1.10566	1.1727	1.10152	1.26897	1.15959	1.00508	0.939805	1.07732	0.943468	1.03855	0.948613	1.22642	1.0942	1.10319	1.18929	1.05121	1.13784	1.27345	1.14668	1.14236	1.16709	1.03043	1.0883	1.13177	0.995141	1.06266	1.02767	2.29894	2.11347	0.962205	1.00416	0.83596	0.84078	1.36949	1.31841	1.0474	1.0291	1.25422	1.33304	1.32438
Jun	1.59184	2.12469	4.71345	5.49891	3.20828	4.67644	14.8106	21.6625	7.32386	9.43767	5.94383	8.59788	2.67661	3.79482	22.3962	29.096	4.6108	8.21498	5.83011	8.67956	36.8912	42.8255	25.5938	26.2319	24.6214	23.7192	19.4393	20.7509	23.9397	24.8914	9.82202	10.7642	11.2408	10.2218	15.9057	14.0811	5.15633	5.48236	16.49	16.062	17.5543	15.2703	35.9016	24.4112	19.3662	18.443	6.68017	6.72638	7.41912
Golgb1	1.59153	1.35637	1.49911	1.4787	1.09878	0.967817	1.92855	1.74181	1.7457	1.21347	1.13409	0.928022	1.34512	1.2527	1.39045	1.2393	1.41827	1.0277	1.20248	1.22177	0.800692	0.907139	1.78098	1.65425	1.23541	1.01166	1.24997	1.1444	1.4399	1.29872	1.32313	1.29201	0.845856	0.708432	0.930753	0.95641	1.0998	1.03872	1.07805	0.960728	0.956479	0.889531	1.06729	1.08871	0.85499	0.880206	1.1202	1.14887	0.916034
Degs1	1.59022	1.46304	1.56617	1.48221	1.25433	1.15424	1.10177	1.11445	1.43363	1.722	1.37226	1.35971	1.0059	1.04484	0.86861	1.04394	1.19165	1.2373	0.800784	0.799935	1.12396	1.05852	0.881995	1.00815	0.994608	1.18486	0.866668	0.988805	1.17201	1.34259	1.26183	1.36048	1.04484	1.02119	0.833	0.856903	1.59619	1.59875	0.787089	0.777914	0.753238	0.784057	0.988705	0.976992	1.13646	1.07592	1.17184	1.10017	1.02684
Matn3	1.58981	2.21678	0.414691	0.596093	2.10986	2.97886	5.54968	6.4387	8.50912	12.0298	10.0851	15.594	5.01411	7.15194	20.5955	28.4095	15.3106	16.0957	17.1269	18.2035	2.71708	5.54221	22.3505	26.5947	38.3429	47.0426	11.1322	17.8581	33.9774	43.6579	37.0555	42.7414	0.452913	0.874068	0.249956	0.504585	0.536273	0.914838	0.610591	0.922521	0.331371	0.434192	0.373123	0.565577	0.385775	0.66625	0.345334	0.472011	0.405716
Tm9sf2	1.58849	1.61085	1.78521	1.78521	1.45938	1.42575	1.29868	1.31412	1.53957	1.61961	1.65226	1.66613	1.38636	1.41541	1.13415	1.29257	1.38796	1.3585	1.27393	1.24919	1.40904	1.19579	1.24235	1.38426	1.58007	1.6649	1.21816	1.30384	1.5716	1.68522	1.70728	1.75599	1.42733	1.44932	1.2108	1.23714	1.76811	1.90481	1.22493	1.27724	1.16525	1.21754	1.35821	1.23436	1.11555	1.30733	1.44587	1.53955	1.33473
Tubb2a	1.58799	1.98287	1.73798	1.73107	1.19711	1.40831	2.77973	2.51122	2.21362	3.96755	2.82578	3.55133	2.46737	2.37154	3.54751	4.07248	2.85906	3.0021	1.73549	1.78681	2.72237	2.99859	3.32607	3.74263	3.27927	3.75891	3.87545	4.37707	3.25034	3.35667	4.79005	4.31049	1.79984	1.92107	0.387523	0.429622	1.708	2.2628	1.29099	1.23019	1.71631	1.32502	0.853701	0.859194	1.01882	1.06365	1.47996	1.53282	1.08417
Bcap31	1.58759	1.65307	1.67914	1.81684	1.61583	1.66607	1.54055	1.65788	1.38697	1.75448	1.80815	1.90244	1.46847	1.56248	1.2762	1.47362	1.50757	1.65219	1.25776	1.37154	1.29789	1.52245	1.28369	1.45561	1.59513	1.75019	1.20877	1.61302	1.6421	1.79179	1.69302	1.87776	1.64844	1.60856	1.4266	1.49701	2.65437	2.7961	1.24423	1.44402	1.04611	1.15127	1.40177	1.58372	1.37203	1.46026	1.53739	1.60205	1.28897
Vegfa	1.58305	1.95797	1.65893	2.29067	1.38757	1.45289	0.837535	0.883119	1.70119	1.49677	1.42314	1.33664	1.73034	2.18621	1.9515	1.4594	1.32351	1.46965	2.82298	2.91658	2.57305	2.70161	3.89051	3.42367	1.34914	1.18353	1.98138	1.44783	1.43297	1.3861	2.18628	2.34209	0.854327	0.992425	1.16171	0.906708	0.896173	1.58389	1.20545	1.21428	1.03017	1.24729	1.39063	1.12484	0.727655	0.605298	1.25008	1.51492	1.98802
Rabgap1l	1.58302	1.59978	1.82335	1.79151	1.08552	1.11034	0.791776	0.911466	1.24827	1.52272	1.05835	0.963648	0.878946	0.99263	0.7699	0.902417	0.872391	0.867188	0.712058	0.740893	0.802478	0.847303	0.750619	0.842261	0.739223	0.774093	1.25295	1.35587	0.705647	0.892889	0.599675	0.760459	1.30549	1.16751	0.590898	0.615239	4.2087	5.02936	1.0183	0.978665	1.16683	1.08498	1.42422	1.65067	0.761188	0.788292	1.93562	2.09692	1.28237
Srp9	1.58241	1.73901	1.33192	1.39816	1.63193	1.73685	1.52807	1.63679	1.74402	2.03139	1.72598	1.99363	1.53471	1.6171	1.56988	1.82991	1.82612	1.96472	1.6248	1.69813	1.35366	1.57584	1.64008	1.82515	1.75743	2.06173	1.47611	1.7449	2.01366	2.26613	2.31553	2.43136	1.45172	1.56049	1.58122	1.59356	1.22726	1.30996	1.33663	1.36809	1.21885	1.34112	0.975937	1.09726	1.16446	1.26509	1.43564	1.45144	1.2291
Hivep1	1.58007	1.22774	1.55284	1.26102	0.565939	0.471688	0.333909	0.332759	1.14656	0.970403	0.767497	0.602551	0.970255	0.801853	0.291859	0.227791	0.667379	0.421828	0.612675	0.510993	0.564642	0.456785	0.260061	0.214992	0.163771	0.136189	0.330384	0.22213	0.177194	0.147354	0.25361	0.282556	0.691067	0.680573	0.34667	0.326945	1.07318	1.15279	0.604172	0.624797	0.54451	0.612012	0.475119	0.568135	0.521388	0.534898	1.23671	1.3457	1.47126
1810055G02Rik	1.57897	1.56468	1.27945	1.21619	1.38365	1.38281	1.4655	1.39637	1.60157	1.4514	1.75037	1.64412	1.6966	1.63802	0.992984	1.15667	1.39785	1.35756	1.14743	1.14394	1.60914	1.68229	0.679911	0.766343	0.982463	1.07865	0.822517	0.968559	1.04177	1.15506	0.938	0.982884	1.19173	1.0805	1.02139	1.12529	1.02018	1.06854	1.19727	1.24944	0.879468	0.795359	0.67926	0.796896	1.07251	1.12697	0.996876	0.949618	0.81448
Etf1	1.57883	1.66016	1.36504	1.30137	0.973486	0.90347	0.959913	0.851992	1.47598	1.17002	1.34069	1.19352	1.79153	1.65119	1.19579	1.06325	1.08375	1.02544	1.18685	1.13839	1.35732	1.61123	1.20421	1.13349	1.12791	1.09969	1.23377	1.21955	1.2897	1.24556	1.32453	1.31378	1.16684	1.03667	1.23334	1.31959	1.26633	1.27285	1.00697	0.980952	0.76826	0.692185	1.04006	0.911873	0.973844	0.898692	1.10057	1.19894	1.48694
Hnrnpr	1.57829	1.31921	1.48262	1.35579	0.978795	0.794772	1.31553	1.12645	1.1626	1.02614	1.56011	1.38442	1.36656	1.24196	1.20031	1.13091	1.09736	0.946703	1.13303	1.05779	1.12692	1.12753	1.13601	1.08047	1.34397	1.32153	1.43684	1.26351	1.05539	1.01966	0.854489	0.933231	1.41841	1.34631	0.87837	0.930172	1.22763	1.12903	0.86739	0.827816	0.739438	0.669485	1.18458	1.17636	0.904867	0.861788	1.03715	0.991707	1.12141
Pnn	1.57808	1.26643	1.54625	1.40589	1.08453	0.892835	1.75839	1.39807	1.18959	0.795794	1.71046	1.41301	1.3682	1.20768	1.10931	1.03677	1.04003	0.899714	0.938058	0.910064	1.51821	1.46882	1.24442	1.29557	1.56647	1.48661	1.11595	0.921606	1.1441	1.08881	0.800155	0.811218	1.39128	1.34027	0.994975	1.12575	1.33397	1.34184	1.13588	1.01403	0.941787	0.787357	1.31012	1.31477	1.03756	1.01551	1.20748	1.18464	1.1846
Psmb2	1.57796	1.54194	1.58747	1.46922	1.49805	1.49683	1.98111	1.78505	1.58275	1.88196	1.98605	2.1379	1.61058	1.73425	1.73036	1.87768	1.74399	1.72385	1.65333	1.52919	1.5448	1.42202	1.90432	2.0306	2.98972	3.35602	1.71261	1.88229	3.04043	3.12493	3.45521	3.75421	1.98507	1.93848	2.17852	2.26074	1.99694	2.29689	1.42886	1.42588	1.2466	1.24752	1.50308	1.62754	1.45314	1.51007	1.68575	1.6237	1.31872
Fam168a	1.57649	1.55715	1.7699	1.80959	1.15182	1.09695	1.3133	1.49857	1.11616	1.19925	1.18351	1.19213	1.41294	1.44777	1.38266	1.39408	1.17848	1.10971	1.19766	1.1618	0.950972	1.04332	1.4035	1.5166	1.07633	1.12162	1.43008	1.25285	1.01541	1.04923	0.686314	0.722634	1.13979	1.1341	0.932633	1.13837	1.04614	1.01865	1.25665	1.26343	0.936246	0.996218	1.27783	1.41408	1.32298	1.33694	1.2493	1.32611	1.39892
Pum1	1.57607	1.45315	1.52234	1.48761	0.948546	0.875119	0.854943	0.999921	0.999431	0.940991	0.994584	0.949303	1.28058	1.2439	0.920567	0.916305	0.90235	0.79251	0.861433	0.860836	1.54198	1.32515	0.931664	0.988034	0.806709	0.807699	1.32421	1.23644	0.72289	0.781195	0.576115	0.613124	1.12354	1.05122	1.14152	1.11739	1.46071	1.39697	0.983468	0.933636	0.89872	0.925671	1.28158	1.41741	1.20484	1.19102	1.27042	1.28688	1.54355
Tnpo1	1.57296	1.62038	1.67149	1.70302	1.01741	0.984665	0.793517	0.893949	1.30988	1.47335	1.30113	1.37784	1.37161	1.46294	1.17714	1.08067	1.15721	1.03235	1.6051	1.50168	1.16815	1.12975	1.36602	1.41367	1.21846	1.20671	1.25546	1.21119	0.970942	1.02509	0.704992	0.708691	1.00587	0.990395	0.838931	0.934324	1.67165	1.61886	0.81715	0.822236	0.744707	0.814604	1.14585	1.10351	0.836882	0.893958	1.1841	1.23943	1.10425
Ndn	1.57158	1.48203	2.19807	1.99362	1.36605	1.33267	1.9648	1.85559	2.40255	2.75458	1.55273	1.42211	1.49264	1.26161	1.34268	1.30178	1.5388	1.52675	1.1973	1.08619	1.31401	1.35656	1.00482	1.17875	1.14518	1.2044	1.36623	2.1738	1.25823	1.38397	1.30375	1.34085	1.35663	0.973465	0.358709	0.41529	2.01163	1.84249	1.13108	0.910624	0.975553	0.7499	2.1725	1.8769	1.02017	1.07643	1.32849	1.15111	1.09398
Smc3	1.56937	1.12929	1.83542	1.48027	1.37464	1.0422	1.80779	1.69455	1.56191	1.14527	2.80624	2.14559	1.31595	1.08196	1.31596	1.24371	1.26387	1.01503	0.96354	0.854213	1.2554	1.32422	1.45872	1.50119	2.50896	2.31003	1.20746	1.01886	1.3707	1.28722	1.00171	0.952449	2.63454	2.1891	1.29475	1.29396	1.72102	1.57528	1.32	1.13046	1.13576	1.00912	1.47531	1.34525	1.23612	1.15778	1.51687	1.29578	1.28003
Tnrc6a	1.56871	1.5494	1.5224	1.40036	1.06423	0.927215	1.20001	1.17127	0.931227	1.09806	1.04079	0.923487	1.50794	1.4539	1.16382	0.97938	1.36831	1.08892	1.1198	0.977171	1.37967	1.41454	1.44383	1.16391	0.832091	0.682864	0.996822	0.909974	0.630519	0.547838	0.452065	0.431919	0.904803	0.775691	0.697009	0.829327	0.790637	0.755804	0.845061	0.881227	0.764818	0.752478	1.00861	0.967527	1.00573	1.02096	1.04747	0.955248	1.23254
Mmp16	1.56825	1.43658	1.52924	1.47957	1.12296	0.922426	1.55481	1.73879	1.18437	1.29789	1.63186	1.66106	1.53629	1.5525	0.975169	1.49279	1.75435	1.78854	1.68424	1.92701	0.976453	1.06401	0.725143	0.860211	0.553695	0.686117	0.622445	0.75857	0.450411	0.629625	0.350294	0.589191	0.848471	0.590464	0.942752	0.736878	1.19524	1.05019	0.477719	0.45655	0.623336	0.588777	1.82942	1.72109	0.611024	0.583953	0.83798	0.639622	0.789137
Slc41a1	1.56618	1.46377	1.82343	1.56721	0.713088	0.655621	0.655708	0.619765	1.02898	0.787094	1.06236	0.94483	1.3267	1.29971	0.784776	0.66857	0.817917	0.737176	1.57691	1.36183	1.16344	0.848822	0.622075	0.547565	0.663821	0.592072	0.978288	0.77802	0.548683	0.507303	0.38833	0.427502	0.424889	0.50916	0.499817	0.474863	0.429334	0.334018	0.44742	0.445535	0.372544	0.487404	0.530133	0.440508	0.474317	0.427982	0.652637	0.634366	1.43277
Psme4	1.5595	1.35359	1.40506	1.27544	1.05124	0.990325	1.10993	1.12806	1.54456	1.03664	1.12845	1.07734	1.38884	1.24638	0.891889	0.849149	0.993131	0.870481	1.07022	0.939557	1.35514	1.07728	1.01081	1.05231	0.962314	0.896206	1.12185	1.0795	1.1	1.0828	1.88568	1.68064	1.09144	1.00357	1.29601	1.40427	1.21123	1.22362	1.1086	1.03842	0.848158	0.876468	1.09983	1.14339	1.14467	1.11662	1.2492	1.17501	1.15041
[truncated: 28,825 more rows]
[truncated: 23 more columns]
