# Supplementary material for: Small molecule inhibition rescues the skeletal dysplasia phenotype of Trpv4 mutant mice
Source: JCI Insight. 2026 Jan 23;11(2):e182439. doi: 10.1172/jci.insight.182439 (PMC12892883; doi:10.1172/jci.insight.182439)
Supplement: Supplemental data set 2 [file jciinsight-11-182439-s088.xlsx]

## Sheet: Cluster names
Cluster	Celltype	Marker genes globally	Column4
0	Resting Chondrocytes	Ucma, Mgp, Col2a1, Sox9, Acan
1	Perichondrium	Col3a1, Col1a1, Prrx1, Ctsk,
2	Articular Cartilage	Prg4
3	Resting Chondrocytes	Ucma, Mgp, Col2a1, Sox9, Acan
4	Resting Chondrocytes	Ucma, Mgp, Col2a1, Sox9, Acan
5	Perichondrium	Postn, Col3a1, Col1a1, Prrx1, Ctsk, Tgfbi
6	Articular Cartilage	Prg4
7	Resting Chondrocytes	Ucma, Mgp, Col2a1, Sox9, Acan
8	Perichondrium	Postn, Col3a1, Vcan, Col1a1, Prrx1, Tgfbi
9	Perichondrium	Postn, Col3a1, Col1a1, Prrx1
10	Early Prehypertrophic	Fgfr3, Runx2, Sp7, Gdf10, Sox9, Acan, Matn3, Cdk1, Col2a1
11	Articular Chondrocytes	Col2a1, Col1a1, Gdf10, Sox9, Prg4
12	Articular Chondrocytes Prolif.	Prg4, Cdk1, Sox9, Acan, Matn3, Mgp, Col2a1
13	Perichondrium	Postn, Col3a1, Vcan, Col1a1, Prrx1, Ctsk
14	Early Proliferative	Ucma, Sox9, Acan, Matn3, Gdf10, Serpine1
15	Perichondrium	Postn, Col3a1, Vcan, Col1a1, Prrx1
16	Prolif. Chondrogenic Precursor	Postn, Col3a1, Vcan, Col1a1, Cdk1, Prrx1
17	Articular Chondrocytes	Prg4, Sox9, Acan, Col2a1
18	Tgfbi+ Proliferative Ch.	Tgfbi, Gdf5, Mgp, BMP7
19	Proliferative Chondrocytes	Cdk1, Runx2, Gdf10, Sox9, Acan, Matn3, Col2a1
20	Articular Chondrocytes	Prg4, Sox9, Acan, Col2a1
21	Osteoblast Progenitors	Bglap, Sp7, Postn, Prrx1, Ctsk, Runx2, Mmp13
22	Art. Cart. Progenitors	Prg4, Prrx1
23	Pericytes	Notch3
24	Terminal Hypertrophic Chondrocytes	Col10a1
25	Perichondrium	Postn, Col3a1, Vcan, Col1a1, Agtr2
26	Endothelial	Cdh5
27	Platelets	Pf4
28	Macrophage	Mpeg1
29	Perichondrium/Periosteum	Postn, Col3a1, Col1a1, Sox4
30	Resting Chondrocytes	Sox9, Mgp, Fos, Mmp2, Herpud1, Pthlh, Hes1
31	Perichondrium Differentiating	Postn, Col3a1, Vcan, Col1a1, Prrx1, Ctsk, Col2a1, Ucma
32	Fibroblasts	Lama2
33	Hematopoietic/endothelial	Srgn
34	Erythrocytes	Hba-a1, Hba-a2, Spta1
35	Hematopoietic/endothelial	Srgn

## Sheet: 0
Column1	p_val	avg_log2FC	pct.1	pct.2	p_val_adj
Matn1	2.30511e-61	-1.52962	0.373	0.549	6.87337e-57
Gem	5.1621e-12	-0.809118	0.256	0.325	1.53924e-07
Hbegf	1.62582e-10	-0.700583	0.269	0.336	4.84786e-06
Zfp36	1.18726e-08	-0.678579	0.563	0.592	0.000354018
Fos	6.28875e-15	-0.657395	0.623	0.666	1.87518e-10
Ucma	5.64605e-52	-0.650183	0.846	0.899	1.68354e-47
Gas1	3.20276e-05	-0.647929	0.449	0.477	0.954999
Ccn2	4.47535e-12	-0.634407	0.394	0.465	1.33446e-07
Serpine1	2.89091e-07	-0.60756	0.337	0.388	0.00862011
Dusp1	1.43631e-08	-0.590694	0.273	0.334	0.00042828
Ccn1	1.96e-13	-0.562129	0.482	0.546	5.84433e-09
Btg2	2.08559e-07	-0.559746	0.302	0.357	0.00621881
Trpv4	4.58469e-23	-0.555686	0.443	0.541	1.36706e-18
Meltf	8.86826e-17	-0.554392	0.427	0.52	2.64434e-12
Phlda1	1.82867e-17	-0.54799	0.605	0.676	5.45272e-13
Rcan1	1.29888e-29	-0.534733	0.818	0.862	3.873e-25
Ier5	9.00522e-18	-0.533337	0.523	0.601	2.68518e-13
Sox9	1.34914e-28	-0.516216	0.907	0.924	4.02287e-24
Dusp6	1.00013e-09	-0.514758	0.282	0.35	2.9822e-05
Dusp5	1.29229e-05	-0.513676	0.329	0.37	0.385334
Thbs1	2.10747e-23	-0.512805	0.845	0.883	6.28405e-19
Matn3	2.99536e-16	-0.512256	0.644	0.704	8.93155e-12
Sparcl1	9.28851e-09	-0.509636	0.26	0.322	0.000276965
Jun	1.35356e-14	-0.503464	0.507	0.575	4.03606e-10
Ndufa4l2	1.14199e-07	-0.497229	0.264	0.319	0.00340517
Pde4b	3.46671e-10	-0.486647	0.371	0.438	1.0337e-05
Foxc1	5.01333e-12	-0.479061	0.399	0.467	1.49487e-07
Zfp36l1	1.50831e-12	-0.468361	0.637	0.692	4.49749e-08
Egr1	5.91937e-09	-0.466801	0.648	0.663	0.000176504
Errfi1	2.67146e-16	-0.461226	0.566	0.64	7.96576e-12
Chadl	2.89043e-13	-0.460905	0.329	0.41	8.61869e-09
Htra3	3.20538e-09	-0.452182	0.259	0.324	9.55781e-05
Junb	1.1527e-05	-0.447793	0.307	0.348	0.343713
Cd24a	3.38757e-07	-0.445095	0.316	0.37	0.010101
Unc5c	9.81693e-07	-0.442668	0.221	0.275	0.0292721
Chil1	0.00384521	-0.437475	0.291	0.318	1
mt-Nd6	9.50028e-06	-0.434849	0.23	0.274	0.283279
Trib1	6.23371e-12	-0.432751	0.53	0.587	1.85877e-07
Bhlhe40	3.34031e-08	-0.431814	0.577	0.611	0.000996015
F3	1.82724e-05	-0.427914	0.399	0.441	0.544847
Spry2	1.80352e-12	-0.421329	0.436	0.508	5.37772e-08
Bmp2	2.78401e-12	-0.420041	0.445	0.519	8.30135e-08
Ier3	6.39564e-08	-0.417286	0.334	0.391	0.00190705
Col9a2	6.84298e-58	-0.411167	0.971	0.98	2.04044e-53
Maff	2.39729e-10	-0.410058	0.454	0.52	7.14823e-06
Ddx3y	1.08661e-16	-0.409559	0.32	0.435	3.24004e-12
Slc35d1	4.95368e-06	-0.408245	0.25	0.299	0.147709
Csrnp1	3.45426e-10	-0.408144	0.468	0.537	1.02999e-05
Tgif1	2.26984e-07	-0.405235	0.477	0.521	0.0067682
Chst11	2.15973e-17	-0.398	0.587	0.655	6.43988e-13
Ptch1	5.65389e-05	-0.390678	0.239	0.28	1
Tmx4	0.0479896	-0.387497	0.317	0.331	1
Fam162a	0.000714693	-0.38614	0.245	0.275	1
Col2a1	1.01406e-74	-0.386065	1	1	3.02371e-70
Fbln7	1.23978e-17	-0.385185	0.487	0.584	3.69676e-13
Irf2bp2	2.67823e-07	-0.367712	0.528	0.563	0.00798593
Nt5e	0.000315571	-0.361578	0.391	0.419	1
Mdm2	0.00110255	-0.359909	0.291	0.322	1
Fosb	3.90891e-19	-0.356348	0.896	0.914	1.16556e-14
Abtb2	0.00928796	-0.35396	0.27	0.296	1
P4ha1	5.43791e-30	-0.349696	0.888	0.917	1.62148e-25
Ets1	0.0011042	-0.34854	0.251	0.281	1
Zfp703	5.34293e-08	-0.345434	0.434	0.487	0.00159315
Rin2	8.72164e-06	-0.344043	0.556	0.573	0.260062
Nedd9	5.90988e-05	-0.340978	0.342	0.379	1
Plod2	3.16237e-22	-0.337858	0.825	0.863	9.42955e-18
Vegfa	4.23218e-06	-0.337205	0.509	0.542	0.126195
Kcnq5	0.000355223	-0.334699	0.32	0.359	1
Higd1a	0.00455837	-0.334195	0.433	0.446	1
Zfp385b	5.34188e-06	-0.333516	0.445	0.486	0.159284
Rnf167	4.35833e-05	-0.332454	0.26	0.3	1
Tmem45a	5.67921e-09	-0.325418	0.523	0.564	0.000169343
Bnip3	2.52576e-05	-0.324107	0.515	0.537	0.753131
Atp10a	0.0017159	-0.323143	0.236	0.267	1
Ugdh	0.000300274	-0.322	0.7	0.703	1
Gsn	0.00105858	-0.321504	0.266	0.295	1
Scrg1	2.5983e-15	-0.320568	0.702	0.747	7.7476e-11
Sdc3	1.14928e-16	-0.318107	0.724	0.775	3.42693e-12
Xylt1	2.24301e-12	-0.317324	0.724	0.746	6.68821e-08
Tent5a	0.000150839	-0.316175	0.311	0.351	1
Col11a1	2.72557e-62	-0.314637	1	1	8.12709e-58
Efhd2	6.11165e-13	-0.312292	0.718	0.77	1.82237e-08
Map9	0.381728	-0.309211	0.268	0.269	1
Pcdh9	0.000718902	-0.309042	0.3	0.337	1
Btg1	1.50726e-13	-0.308851	0.72	0.765	4.49435e-09
Hspg2	1.08114e-16	-0.308794	0.724	0.76	3.22375e-12
Tnfaip6	0.12978	-0.307757	0.305	0.317	1
Neat1	1.73746e-05	-0.305507	0.636	0.663	0.518075
Slc2a1	2.04226e-08	-0.30447	0.513	0.566	0.000608961
Calml3	0.0338123	-0.30444	0.286	0.303	1
P4ha2	8.62662e-05	-0.302033	0.337	0.376	1
Penk	3.8403e-09	-0.301343	0.712	0.746	0.00011451
Pxdc1	0.0891264	-0.297493	0.249	0.26	1
Klf6	4.73829e-06	-0.297173	0.696	0.704	0.141286
Jund	1.48955e-21	-0.296614	0.947	0.959	4.44153e-17
Emp1	5.49075e-12	-0.296045	0.965	0.965	1.63723e-07
Col9a1	1.48702e-46	-0.29506	0.993	0.998	4.43399e-42
Trib2	0.00030855	-0.292488	0.399	0.434	1
Glul	0.0815155	-0.289297	0.29	0.304	1
Yrdc	0.00215561	-0.283756	0.217	0.25	1
Fn1	1.28792e-15	-0.281401	0.935	0.94	3.84032e-11
Loxl3	4.42228e-09	-0.2736	0.589	0.628	0.000131864
Klf2	0.000303063	-0.271477	0.382	0.416	1
Snorc	9.46374e-17	-0.271009	0.699	0.784	2.8219e-12
Pdia5	0.000608325	-0.269524	0.265	0.302	1
Cthrc1	5.44916e-11	-0.269396	0.778	0.819	1.62483e-06
Mbnl1	2.49573e-08	-0.268454	0.713	0.726	0.000744176
Zfp395	2.74273e-05	-0.266685	0.378	0.425	0.817827
Zbtb10	0.00175201	-0.266245	0.296	0.329	1
Tnfrsf11b	0.0243736	-0.264252	0.293	0.311	1
H6pd	0.000277554	-0.264173	0.32	0.358	1
Crim1	1.28873e-07	-0.262997	0.752	0.767	0.00384274
Col9a3	9.9922e-22	-0.262129	0.959	0.959	2.97948e-17
Plxdc2	2.86873e-08	-0.260951	0.661	0.693	0.000855399
Amotl2	0.000926248	-0.25825	0.383	0.419	1
Plekhh2	0.00169752	-0.255265	0.312	0.345	1
Tiam2	0.0010306	-0.252863	0.416	0.443	1
Ncmap	7.43992e-07	-0.252592	0.379	0.437	0.0221844
Fkbp9	5.8377e-28	-0.252355	0.983	0.983	1.74068e-23
Sfswap	1.33568e-05	0.250177	0.293	0.239	0.398272
Wdr43	1.0874e-07	0.250383	0.357	0.288	0.0032424
Vapb	0.000324438	0.250552	0.305	0.261	1
Fads1	0.00016885	0.251442	0.33	0.283	1
Ehd2	6.62992e-05	0.251444	0.252	0.206	1
Dlc1	9.70115e-06	0.25147	0.535	0.468	0.289269
Calm1	4.10722e-17	0.25176	0.899	0.848	1.22469e-12
Rps15	3.39502e-19	0.251791	0.921	0.876	1.01233e-14
Atp5md	3.0564e-08	0.251807	0.573	0.498	0.000911356
Arid4b	3.14555e-08	0.252352	0.572	0.496	0.000937939
Zc3h13	7.29923e-06	0.252612	0.253	0.2	0.217648
Dnm1	4.83273e-12	0.253275	0.699	0.613	1.44102e-07
Ggnbp2	7.83931e-08	0.253785	0.556	0.481	0.00233753
Arpc1a	0.000899007	0.253811	0.271	0.232	1
Rtf1	1.70571e-06	0.253812	0.4	0.339	0.0508609
Hspa8	1.72099e-16	0.253928	0.91	0.854	5.13163e-12
Rpl13	1.61982e-29	0.254098	0.982	0.957	4.82997e-25
Eif3l	2.03817e-06	0.25519	0.434	0.369	0.0607743
Thoc2l	0.000246749	0.25549	0.283	0.238	1
Col15a1	3.06327e-14	0.256324	0.877	0.813	9.13405e-10
Atp5o	4.34451e-09	0.256697	0.539	0.453	0.000129545
Mydgf	1.32977e-06	0.257624	0.397	0.331	0.039651
Creld2	2.43755e-05	0.257846	0.306	0.251	0.726828
Il6st	2.40641e-09	0.258831	0.402	0.315	7.17544e-05
Gpatch8	4.91534e-06	0.259466	0.292	0.231	0.146566
Aebp1	5.92833e-11	0.259601	0.738	0.66	1.76771e-06
Rexo2	1.16977e-05	0.259811	0.399	0.342	0.348801
Smc1a	3.39832e-10	0.260577	0.517	0.428	1.01331e-05
Zfhx4	0.000306323	0.260686	0.303	0.26	1
Proser2	5.62227e-07	0.261652	0.413	0.34	0.0167645
Atp5k	1.71606e-09	0.261942	0.555	0.47	5.11694e-05
Chd3	1.06177e-06	0.264826	0.3	0.238	0.03166
Macroh2a1	5.13967e-08	0.264943	0.472	0.395	0.00153255
Kras	1.07198e-10	0.265847	0.566	0.48	3.19642e-06
Klf13	2.16953e-08	0.266173	0.336	0.261	0.00064691
Slc25a3	5.64813e-11	0.26666	0.635	0.539	1.68416e-06
Zfp131	3.17082e-08	0.267481	0.484	0.404	0.000945475
Mdk	4.56676e-05	0.267846	0.277	0.228	1
Axl	0.00040136	0.268502	0.263	0.22	1
Cox4i1	1.08321e-10	0.270113	0.594	0.497	3.2299e-06
Ubl5	5.41976e-06	0.270408	0.269	0.216	0.161606
Prpf8	1.16865e-08	0.270712	0.484	0.401	0.000348467
Mrpl52	0.000104762	0.270713	0.26	0.214	1
Atp6ap2	1.70496e-07	0.271142	0.375	0.304	0.00508384
Uqcrb	1.61243e-09	0.272326	0.528	0.448	4.80794e-05
Manf	4.73488e-12	0.272358	0.666	0.572	1.41185e-07
Vcan	2.83901e-07	0.272529	0.363	0.295	0.00846536
Klf7	7.69323e-07	0.274644	0.373	0.308	0.0229397
Hivep1	4.71751e-07	0.274713	0.375	0.305	0.0140667
Sdad1	9.46345e-06	0.275132	0.297	0.241	0.282181
Hint1	1.01555e-08	0.275583	0.447	0.359	0.000302817
Nop56	2.68109e-06	0.275812	0.364	0.303	0.0799448
Upf2	1.20881e-05	0.276215	0.269	0.218	0.360442
Hspe1	3.65572e-12	0.276467	0.746	0.668	1.09006e-07
Dhcr24	2.18836e-06	0.277111	0.34	0.278	0.0652525
Ptov1	5.3323e-08	0.277271	0.458	0.378	0.00158999
Rev3l	0.000168513	0.278366	0.288	0.244	1
Snhg5	9.75187e-08	0.27849	0.42	0.345	0.00290781
Cebpg	4.29178e-06	0.278565	0.358	0.302	0.127972
Matn2	1.33307e-06	0.279372	0.266	0.208	0.0397494
Ptn	2.9804e-07	0.27938	0.413	0.342	0.00888697
Boc	0.000207016	0.279393	0.295	0.25	1
Napa	7.06069e-10	0.279524	0.535	0.446	2.10536e-05
Togaram1	0.00011338	0.27961	0.271	0.227	1
Rpl29	5.0766e-17	0.280157	0.829	0.761	1.51374e-12
Ppig	2.39764e-16	0.280842	0.788	0.702	7.14928e-12
Rai14	3.03363e-07	0.280971	0.272	0.212	0.00904566
Lbhd2	0.000196191	0.281259	0.257	0.216	1
Rps19	5.94418e-24	0.281271	0.925	0.867	1.77244e-19
Zbtb7a	3.44834e-07	0.281633	0.382	0.314	0.0102823
Smc3	1.56432e-08	0.282231	0.51	0.435	0.00046645
Ccdc80	1.52283e-07	0.285014	0.282	0.218	0.00454077
Slc25a5	1.9832e-06	0.285109	0.392	0.328	0.059135
Ddx46	4.29779e-06	0.287157	0.303	0.247	0.128151
Clcn4	6.64519e-07	0.287803	0.277	0.217	0.0198146
Emp3	5.21268e-16	0.287865	0.763	0.669	1.55432e-11
Ndufb10	2.17355e-06	0.289837	0.338	0.279	0.0648109
Sfrp2	3.78204e-06	0.290269	0.305	0.25	0.112773
Arf2	1.52516e-07	0.291357	0.446	0.372	0.00454772
Dvl3	6.98057e-07	0.291999	0.256	0.197	0.0208147
Notum	1.20718e-06	0.292188	0.376	0.313	0.0359957
Mmp14	4.28579e-17	0.293942	0.799	0.709	1.27794e-12
Syvn1	8.39612e-07	0.294648	0.351	0.288	0.0250356
Col5a1	1.12385e-26	0.29727	0.939	0.888	3.35108e-22
Slc7a1	7.48284e-08	0.299532	0.38	0.313	0.00223123
Gapvd1	8.12021e-05	0.29989	0.261	0.215	1
Srsf3	1.59958e-10	0.303628	0.531	0.442	4.76963e-06
Cox6a1	2.71292e-16	0.304334	0.735	0.639	8.0894e-12
Mapkap1	1.15007e-06	0.304454	0.296	0.236	0.0342927
Ezr	1.59509e-06	0.306851	0.406	0.346	0.0475625
Mtch1	8.25213e-10	0.307012	0.477	0.397	2.46062e-05
Flna	1.81511e-06	0.308265	0.304	0.245	0.054123
Bmp1	1.32717e-08	0.308442	0.419	0.342	0.000395735
Col1a1	6.18794e-10	0.3086	0.997	0.988	1.84512e-05
Akr1a1	4.03621e-18	0.308916	0.749	0.654	1.20352e-13
Sh3bgrl3	2.57115e-10	0.309054	0.514	0.43	7.66666e-06
Maz	6.7831e-07	0.309169	0.315	0.252	0.0202259
Gpx1	1.60623e-09	0.31052	0.501	0.422	4.78947e-05
Rab5c	1.03729e-05	0.311226	0.298	0.245	0.3093
Wwp2	1.02976e-11	0.311392	0.772	0.706	3.07054e-07
Dnajb11	3.1493e-07	0.312577	0.347	0.28	0.0093906
Slc35b1	8.67643e-06	0.31651	0.269	0.216	0.258714
Glrx3	2.30909e-08	0.317056	0.41	0.337	0.000688525
Pxdn	4.51653e-07	0.317371	0.28	0.22	0.0134674
Kdm6a	2.34423e-08	0.317661	0.269	0.203	0.000699003
Wif1	9.18048e-18	0.319166	0.814	0.728	2.73743e-13
Plec	1.33852e-09	0.320116	0.476	0.39	3.99121e-05
Rps5	7.85989e-37	0.320229	0.955	0.914	2.34366e-32
Gnl2	1.05732e-07	0.32125	0.355	0.283	0.0031527
Cry1	9.79308e-08	0.322902	0.337	0.271	0.0029201
Ap3d1	5.33672e-09	0.323829	0.412	0.333	0.00015913
Ppa1	1.52182e-08	0.324361	0.305	0.234	0.000453776
Snhg1	1.54127e-09	0.324897	0.336	0.255	4.59575e-05
Ola1	6.95462e-07	0.324984	0.262	0.206	0.0207373
Clstn1	1.93377e-09	0.326051	0.396	0.317	5.76612e-05
Angptl1	1.13748e-11	0.327054	0.502	0.412	3.39174e-07
Srm	3.33489e-07	0.327156	0.291	0.228	0.00994397
Runx1t1	0.00841113	0.328246	0.262	0.234	1
Ptpn1	2.03377e-12	0.328357	0.436	0.332	6.06429e-08
H2bc4	0.00447536	0.328405	0.312	0.28	1
Eif4a3	8.7851e-08	0.329883	0.307	0.241	0.00261954
Asmt	2.70874e-07	0.33354	0.275	0.212	0.00807692
Clip3	1.89341e-07	0.334192	0.251	0.19	0.00564576
Brd1	8.87881e-12	0.335624	0.41	0.32	2.64748e-07
AI837181	1.33886e-06	0.335726	0.278	0.221	0.0399221
Smap1	7.18888e-08	0.337701	0.309	0.243	0.00214358
Pigs	8.56416e-07	0.339504	0.273	0.216	0.0255366
Dync1i2	2.41731e-08	0.341052	0.355	0.284	0.000720792
Arhgdia	5.60082e-13	0.343656	0.537	0.432	1.67005e-08
Scara3	4.56613e-15	0.344163	0.799	0.73	1.36153e-10
Efemp2	2.45066e-07	0.344583	0.341	0.278	0.00730737
Ctcf	2.80366e-06	0.345774	0.311	0.254	0.0835994
Zfp644	2.90616e-06	0.345823	0.342	0.285	0.0866559
Hspa14	6.68877e-06	0.346801	0.26	0.21	0.199446
Serpinf1	7.34975e-08	0.347906	0.344	0.279	0.00219155
Ltbp4	7.98829e-07	0.349056	0.262	0.206	0.0238195
Cgnl1	1.73344e-08	0.35148	0.353	0.28	0.000516876
Gnl3	2.49546e-19	0.353026	0.659	0.532	7.44095e-15
Nr1d1	1.76497e-10	0.356187	0.382	0.297	5.26278e-06
Nop14	9.39719e-07	0.359379	0.295	0.236	0.0280205
Tuba1b	8.99949e-09	0.360869	0.408	0.335	0.000268347
Elf1	2.64052e-09	0.363616	0.316	0.244	7.8735e-05
Ndufb6	2.11772e-08	0.365475	0.293	0.227	0.000631462
Zfp948	1.43702e-08	0.366131	0.301	0.233	0.000428489
Piezo2	3.49613e-11	0.36841	0.361	0.275	1.04248e-06
Cdk11b	6.21143e-15	0.370283	0.607	0.506	1.85212e-10
Ddx21	6.48551e-13	0.371444	0.399	0.305	1.93385e-08
Anxa6	1.7936e-15	0.375118	0.543	0.436	5.34817e-11
Cdkn1c	4.52392e-38	0.379757	0.976	0.955	1.34894e-33
Arpc1b	3.85194e-18	0.382031	0.627	0.51	1.14857e-13
Rnf144b	2.83614e-09	0.383185	0.352	0.279	8.45679e-05
Klf3	5.20388e-12	0.38671	0.574	0.488	1.55169e-07
Tubb5	1.73518e-17	0.399021	0.589	0.473	5.17395e-13
Slpi	3.18457e-10	0.402338	0.285	0.21	9.49576e-06
Ergic3	3.98667e-12	0.416789	0.364	0.278	1.18874e-07
Heph	3.17697e-10	0.425864	0.285	0.209	9.4731e-06
Thsd4	1.29445e-14	0.426134	0.617	0.534	3.85978e-10
Col14a1	1.67631e-26	0.428464	0.786	0.676	4.99841e-22
Fndc1	3.66665e-13	0.436626	0.4	0.305	1.09332e-08
Col8a1	2.86089e-09	0.436944	0.322	0.255	8.53059e-05
Clu	1.3231e-07	0.455398	0.468	0.4	0.00394521
Postn	1.57073e-09	0.45979	0.375	0.297	4.68361e-05
Lgr6	2.33063e-12	0.460839	0.297	0.215	6.94948e-08
Col8a2	4.87284e-20	0.500892	0.59	0.479	1.45298e-15
Nupr1	1.10691e-10	0.502143	0.276	0.207	3.30059e-06
Lgals1	2.96872e-18	0.526555	0.479	0.366	8.85214e-14
Xist	3.22403e-42	0.554683	0.56	0.361	9.61342e-38
Prrx1	4.10555e-17	0.685511	0.345	0.248	1.22419e-12
Ly6e	2.70357e-18	0.697666	0.289	0.19	8.0615e-14
Eln	2.81337e-20	0.761927	0.521	0.406	8.3889e-16

## Sheet: 1
Column1	p_val	avg_log2FC	pct.1	pct.2	p_val_adj
Cd200	4.64193e-42	-1.22329	0.162	0.319	1.38413e-37
Hspa1a	3.28905e-09	-1.05534	0.264	0.322	9.80728e-05
Hspa1b	1.1827e-08	-0.999701	0.33	0.382	0.000352659
Mfge8	7.16994e-36	-0.931826	0.639	0.708	2.13793e-31
Hsph1	1.68579e-05	-0.863291	0.251	0.297	0.50267
F3	3.9245e-14	-0.829277	0.226	0.312	1.17021e-09
Ucma	1.16772e-14	-0.783496	0.277	0.37	3.48189e-10
Col2a1	9.15548e-21	-0.673927	0.985	0.992	2.72998e-16
Btg2	3.0771e-15	-0.651193	0.601	0.668	9.17529e-11
Sod3	6.94486e-16	-0.650196	0.261	0.356	2.07082e-11
Hspb1	1.03879e-08	-0.643699	0.34	0.402	0.000309748
Id1	7.54372e-10	-0.614784	0.312	0.384	2.24939e-05
Matn3	3.79912e-08	-0.594577	0.225	0.289	0.00113282
Marveld1	1.07243e-23	-0.561127	0.504	0.618	3.19776e-19
Thbs1	7.5698e-19	-0.547368	0.504	0.599	2.25716e-14
Clec3a	6.06923e-13	-0.546528	0.239	0.325	1.80972e-08
Pcolce2	2.14607e-14	-0.506562	0.341	0.433	6.39914e-10
Hmgcr	2.06537e-05	-0.496183	0.256	0.3	0.615853
Sdc4	8.04354e-19	-0.465514	0.754	0.818	2.39842e-14
Col9a3	2.88131e-05	-0.456984	0.45	0.499	0.859149
Phlda1	1.66122e-08	-0.454931	0.393	0.462	0.000495342
Tgif1	1.20501e-09	-0.452934	0.33	0.406	3.59309e-05
Dnajb1	0.00132194	-0.451656	0.261	0.304	1
Cilp2	6.70769e-24	-0.449652	0.684	0.765	2.0001e-19
Ier3	4.67666e-13	-0.435993	0.431	0.52	1.39449e-08
Stk26	3.64432e-13	-0.432314	0.446	0.528	1.08666e-08
Ifrd1	5.21846e-16	-0.428531	0.728	0.792	1.55604e-11
Ddx3y	3.50063e-15	-0.42785	0.23	0.335	1.04382e-10
Col11a2	2.26001e-16	-0.424039	0.658	0.725	6.73891e-12
Zfp36	6.7315e-08	-0.415436	0.759	0.788	0.0020072
Serpine1	7.95501e-08	-0.41297	0.433	0.493	0.00237203
Trib1	1.23279e-11	-0.40765	0.333	0.425	3.67594e-07
Bhlhe40	1.09252e-14	-0.407221	0.657	0.736	3.25767e-10
H1f2	6.96756e-08	-0.405889	0.288	0.355	0.00207759
Itgbl1	4.22361e-24	-0.402059	0.682	0.781	1.2594e-19
Hsp90aa1	0.414128	-0.39802	0.709	0.713	1
Ntn4	3.74514e-07	-0.396823	0.219	0.282	0.0111673
Frzb	3.98719e-11	-0.376723	0.37	0.454	1.1889e-06
Insig1	0.000432607	-0.369215	0.546	0.579	1
Dusp1	1.17356e-05	-0.366357	0.516	0.559	0.349933
Prnp	1.2937e-16	-0.364955	0.628	0.706	3.85755e-12
Dusp6	2.03961e-09	-0.364916	0.255	0.332	6.08172e-05
Ptk7	2.12724e-07	-0.361244	0.2	0.264	0.00634299
Snai1	3.02011e-05	-0.355597	0.268	0.319	0.900537
Erg	1.1862e-09	-0.34245	0.351	0.428	3.537e-05
Hapln1	1.15678e-13	-0.330225	0.815	0.857	3.44929e-09
Slc2a1	9.17772e-05	-0.327285	0.217	0.263	1
Fgfrl1	8.70439e-10	-0.325575	0.482	0.551	2.59547e-05
4930523C07Rik	1.24323e-08	-0.325294	0.375	0.453	0.000370707
H2bc4	0.0135049	-0.32342	0.223	0.25	1
Sdc3	6.55851e-16	-0.32262	0.747	0.809	1.95562e-11
S100a1	1.67341e-06	-0.321661	0.201	0.259	0.0498978
P4ha1	3.73097e-19	-0.315001	0.842	0.874	1.1125e-14
Junb	6.52699e-07	-0.314213	0.563	0.626	0.0194622
Bnip3	8.5604e-06	-0.314067	0.335	0.391	0.255254
Rasl11b	0.000141592	-0.313734	0.237	0.284	1
Nfkbia	1.06344e-08	-0.312038	0.598	0.654	0.000317096
Col9a2	0.0315844	-0.307446	0.511	0.53	1
Sppl2a	5.03344e-09	-0.307144	0.49	0.568	0.000150087
Ddit3	3.10878e-05	-0.302062	0.297	0.347	0.926977
Egr1	6.04213e-07	-0.301902	0.867	0.879	0.0180164
Csrnp1	8.48378e-11	-0.301516	0.432	0.516	2.52969e-06
Plod2	2.22743e-17	-0.294186	0.86	0.894	6.64176e-13
Ccn1	7.17351e-06	-0.292599	0.667	0.704	0.2139
Loxl3	1.2156e-07	-0.290087	0.42	0.482	0.00362469
Trps1	1.00689e-20	-0.289071	0.849	0.912	3.00234e-16
Nr4a3	0.00125379	-0.288912	0.231	0.268	1
Errfi1	0.00618379	-0.28694	0.29	0.32	1
C1qtnf3	0.00281279	-0.283961	0.226	0.262	1
Irf1	0.445817	-0.281168	0.299	0.304	1
Per1	5.14177e-05	-0.281081	0.215	0.263	1
Ccn2	7.44962e-08	-0.278644	0.62	0.675	0.00222133
Cryab	0.00635668	-0.277834	0.384	0.415	1
Slc38a1	2.43805e-05	-0.276622	0.386	0.436	0.726977
Dock8	0.000255389	-0.27569	0.234	0.282	1
Rap2c	1.55176e-07	-0.275057	0.405	0.469	0.00462705
Tob1	1.85031e-09	-0.273399	0.812	0.858	5.51727e-05
Hmgcs1	0.00422853	-0.267973	0.521	0.551	1
Id3	0.108258	-0.26751	0.627	0.64	1
Chad	4.57048e-07	-0.266179	0.624	0.672	0.0136282
Crip2	8.99066e-07	-0.265494	0.412	0.473	0.0268083
Bnip3l	7.96068e-06	-0.260136	0.426	0.481	0.237372
Noct	0.000966897	-0.259884	0.257	0.296	1
Slc7a2	3.85098e-05	-0.258865	0.293	0.345	1
Cd109	2.63862e-06	-0.258066	0.393	0.46	0.0786783
Pcgf3	0.000155654	-0.25726	0.218	0.266	1
Lgr6	0.000531104	-0.255558	0.283	0.325	1
Slc26a2	8.1754e-05	-0.254086	0.285	0.335	1
Bag3	0.0233588	-0.252331	0.451	0.483	1
Cibar1	0.0157368	0.250814	0.28	0.26	1
Cpm	0.000231192	0.250975	0.384	0.34	1
Dock1	0.223778	0.251536	0.28	0.272	1
Ppp1r14b	0.000105733	0.25156	0.36	0.319	1
Rps27	7.03998e-29	0.25224	0.991	0.986	2.09918e-24
Rpl13	4.11595e-19	0.253045	0.95	0.922	1.22729e-14
Rps15	6.39437e-14	0.253833	0.856	0.797	1.90667e-09
Rpl36	1.63444e-05	0.256065	0.49	0.447	0.487359
Fat4	4.42562e-05	0.257831	0.352	0.306	1
Zfp651	0.0145924	0.258794	0.264	0.238	1
Carm1	0.020561	0.258964	0.291	0.274	1
Serpinf1	6.81078e-07	0.259105	0.627	0.589	0.0203084
Eif3j1	1.23007e-05	0.259809	0.428	0.379	0.366783
Sugt1	0.00206688	0.259909	0.364	0.335	1
Mfap4	3.37213e-06	0.26151	0.627	0.581	0.10055
Rabep1	0.0940949	0.261599	0.264	0.25	1
Cct5	0.0117346	0.262638	0.295	0.273	1
Elf1	0.00500002	0.265034	0.257	0.225	1
Cox6c	8.12374e-14	0.265571	0.8	0.739	2.42234e-09
Tecr	0.00312988	0.26619	0.299	0.27	1
Supt16	0.019726	0.266753	0.321	0.306	1
Tceal3	0.00800561	0.267798	0.277	0.254	1
Rps19	5.65598e-15	0.268286	0.844	0.801	1.6865e-10
Chpf	0.000130934	0.268396	0.323	0.28	1
9930021J03Rik	0.00122734	0.269633	0.299	0.266	1
Tgfbr3	0.00238792	0.269642	0.258	0.226	1
0610012G03Rik	0.00415163	0.27021	0.324	0.298	1
Selenow	5.0997e-10	0.270229	0.666	0.607	1.52063e-05
Atp5md	4.2255e-06	0.270449	0.511	0.467	0.125996
Abce1	0.00201615	0.27051	0.272	0.24	1
Esd	0.0154745	0.270797	0.305	0.285	1
Rpl37	2.92247e-24	0.2708	0.955	0.943	8.71423e-20
Setd5	3.13529e-05	0.270831	0.416	0.369	0.934882
Trim28	0.00919578	0.271062	0.294	0.272	1
Sfswap	0.00173733	0.271175	0.253	0.221	1
Gnas	2.19671e-40	0.271259	1	1	6.55016e-36
Ltbp2	0.000276849	0.271985	0.292	0.253	1
Gnl3	1.07192e-06	0.272132	0.565	0.514	0.0319626
Kidins220	0.00323759	0.273139	0.255	0.226	1
Hint1	3.03984e-05	0.274227	0.425	0.383	0.906419
Eif5b	1.10896e-07	0.274682	0.646	0.611	0.00330669
Mmp2	1.95758e-19	0.274814	0.971	0.963	5.8371e-15
Ppp2r2d	0.00175113	0.276131	0.278	0.247	1
Igfbp5	1.87217e-05	0.276625	0.669	0.643	0.558243
Asmt	0.00138388	0.277498	0.352	0.324	1
Kmt5a	0.00344141	0.277993	0.258	0.23	1
Uqcrc2	0.000172816	0.278267	0.401	0.366	1
Nap1l4	0.0281956	0.278834	0.25	0.231	1
Atp5pb	1.75623e-06	0.279562	0.509	0.461	0.0523673
Brd7	0.00186551	0.279874	0.261	0.231	1
Shox2	0.000459745	0.280334	0.408	0.371	1
Ube2k	9.43604e-06	0.28066	0.395	0.342	0.281364
Ankrd11	9.68177e-05	0.280854	0.471	0.441	1
Egfl6	4.07372e-05	0.280958	0.459	0.413	1
Ctcf	0.000250487	0.28145	0.297	0.258	1
Vapb	0.000920215	0.281728	0.315	0.284	1
Acin1	0.000468247	0.282289	0.381	0.345	1
Dvl3	0.000438756	0.284126	0.299	0.262	1
Anxa6	1.04699e-06	0.285421	0.48	0.425	0.0312192
Ipo5	0.000387941	0.285868	0.313	0.275	1
Cdk11b	0.000792813	0.286312	0.461	0.443	1
Tpm1	3.72624e-06	0.28807	0.608	0.563	0.111109
Prpf8	0.000514486	0.288642	0.35	0.318	1
Tmem119	0.000337525	0.290731	0.297	0.26	1
Tbx4	0.000364204	0.292803	0.256	0.218	1
Chd8	0.00130574	0.293756	0.27	0.238	1
Cdk16	0.000395089	0.297569	0.27	0.234	1
Col8a2	7.86486e-13	0.297808	0.793	0.769	2.34514e-08
Ndufc1	0.000413593	0.297952	0.339	0.305	1
H19	6.33219e-15	0.298023	0.964	0.941	1.88813e-10
Snrnp70	2.75528e-05	0.298026	0.39	0.345	0.821569
Rad23a	0.000815597	0.298308	0.302	0.27	1
Tshz2	6.45441e-05	0.300121	0.39	0.348	1
Dlk1	2.26446e-17	0.301197	0.908	0.867	6.75215e-13
B3gnt9	0.00321689	0.301699	0.286	0.258	1
Anapc11	0.00010542	0.302791	0.343	0.304	1
Col14a1	4.71267e-26	0.302972	0.966	0.949	1.40522e-21
Aebp1	1.35412e-11	0.303406	0.728	0.679	4.03772e-07
Pprc1	0.00903843	0.304217	0.282	0.261	1
Tmem176b	0.00100943	0.305795	0.335	0.304	1
Srm	0.000154954	0.307765	0.31	0.272	1
Gpx4	5.54175e-05	0.312082	0.335	0.293	1
Ndn	6.74887e-06	0.312467	0.454	0.411	0.201238
Cnn2	0.000769875	0.312564	0.287	0.251	1
Nop58	3.55429e-07	0.316747	0.507	0.461	0.0105982
Nop56	0.000156621	0.317964	0.402	0.365	1
Eri3	0.000124244	0.319998	0.267	0.226	1
Matn4	3.31742e-05	0.320349	0.319	0.273	0.989187
Thra	2.06813e-13	0.320462	0.678	0.602	6.16676e-09
Eif4a3	3.41302e-05	0.323616	0.33	0.287	1
Rps5	9.19716e-28	0.330101	0.914	0.862	2.74241e-23
Rai14	1.02623e-06	0.330257	0.306	0.252	0.0306001
Phf14	6.12184e-06	0.331699	0.389	0.341	0.182541
Chchd3	7.50339e-05	0.331871	0.264	0.224	1
Nr1d1	7.63087e-06	0.337993	0.487	0.442	0.227537
Airn	0.0205545	0.341142	0.5	0.493	1
Chd3	0.000264975	0.343966	0.302	0.268	1
Mmp14	1.6706e-42	0.344387	0.948	0.893	4.98139e-38
Gapvd1	0.0037263	0.352036	0.263	0.237	1
Fbln5	0.00244415	0.354365	0.258	0.23	1
Pitx1	1.88438e-05	0.35507	0.361	0.31	0.561885
Ergic3	1.18668e-06	0.356116	0.325	0.273	0.0353844
Angptl1	2.88233e-11	0.359476	0.654	0.602	8.59454e-07
Tpm2	0.00093943	0.364074	0.264	0.231	1
Mapkap1	5.73168e-05	0.365551	0.303	0.26	1
Nenf	4.01937e-05	0.367079	0.259	0.217	1
Tuba1b	3.32468e-08	0.37329	0.417	0.355	0.000991352
Npm3	8.39431e-05	0.374875	0.25	0.211	1
Npnt	4.86566e-06	0.375592	0.29	0.24	0.145084
Cxcl14	6.17338e-13	0.382841	0.703	0.64	1.84078e-08
Sulf2	2.6393e-08	0.394784	0.34	0.277	0.000786986
Islr	3.28421e-20	0.416815	0.648	0.545	9.79285e-16
Arid5b	3.42904e-05	0.419331	0.287	0.245	1
Cacna1g	3.56236e-08	0.438758	0.295	0.231	0.00106223
Mdk	5.61488e-09	0.491436	0.297	0.233	0.000167425
Slc8a1	1.05695e-10	0.535919	0.288	0.217	3.15163e-06
ENSMUSG00000120849	4.94419e-68	0.538931	0.798	0.608	1.47426e-63
Ptn	4.4404e-18	0.540484	0.651	0.561	1.32404e-13
Aspn	3.94468e-07	0.603949	0.443	0.398	0.0117623
Cdkn1c	2.55291e-57	0.605888	0.948	0.916	7.61228e-53
Xist	2.92104e-36	0.62696	0.451	0.277	8.70997e-32
Igf1	2.42658e-17	0.672826	0.361	0.266	7.23557e-13
Csrp1	7.2338e-22	0.700483	0.255	0.15	2.15697e-17
Spon2	1.03236e-18	0.840468	0.281	0.187	3.07828e-14

## Sheet: 2
Column1	p_val	avg_log2FC	pct.1	pct.2	p_val_adj
Matn1	8.74047e-20	-1.82874	0.167	0.269	2.60623e-15
Cilp2	1.52404e-35	-1.48287	0.134	0.278	4.54439e-31
Ero1a	1.85739e-14	-1.12415	0.222	0.307	5.53838e-10
Ehd4	4.75828e-24	-1.07587	0.134	0.252	1.41882e-19
Serpine1	3.19403e-21	-1.03855	0.357	0.467	9.52396e-17
Fos	7.07468e-11	-0.959934	0.495	0.558	2.10953e-06
Slc2a1	3.10138e-37	-0.948515	0.407	0.559	9.24771e-33
Ucma	9.04985e-79	-0.925386	0.778	0.888	2.69848e-74
Spsb1	6.70287e-16	-0.879696	0.168	0.261	1.99866e-11
Sdc3	7.12188e-62	-0.769978	0.653	0.78	2.1236e-57
Pxylp1	1.69247e-15	-0.768478	0.251	0.347	5.0466e-11
Meltf	1.72135e-55	-0.6881	0.699	0.818	5.13273e-51
Fosb	2.15506e-33	-0.680932	0.672	0.77	6.42597e-29
Mfge8	8.64723e-71	-0.657976	0.94	0.958	2.57843e-66
Dusp6	3.85502e-13	-0.63656	0.324	0.42	1.14949e-08
Errfi1	1.14232e-36	-0.633941	0.632	0.777	3.40616e-32
Irf2bp2	7.04171e-18	-0.620882	0.418	0.517	2.0997e-13
Gas1	1.20288e-08	-0.610665	0.775	0.785	0.000358675
Col9a2	3.31257e-106	-0.606526	0.973	0.986	9.87742e-102
Igfbp5	8.50561e-19	-0.59676	0.31	0.422	2.5362e-14
Thbs1	3.91683e-30	-0.576594	0.86	0.906	1.16792e-25
Snorc	5.10494e-29	-0.56724	0.6	0.703	1.52219e-24
Col2a1	1.61448e-138	-0.565281	1	1	4.81405e-134
Ets1	3.03511e-11	-0.564831	0.267	0.344	9.05008e-07
Rcan1	9.40463e-50	-0.564043	0.836	0.907	2.80427e-45
Trib1	5.23974e-14	-0.56109	0.395	0.481	1.56239e-09
Nt5e	1.71002e-32	-0.560575	0.748	0.821	5.09895e-28
Tgif1	1.33451e-10	-0.552867	0.301	0.373	3.97924e-06
Ndufa4l2	4.11306e-26	-0.552194	0.525	0.654	1.22643e-21
Chad	8.29104e-29	-0.551655	0.639	0.749	2.47222e-24
F3	3.60554e-10	-0.549002	0.223	0.299	1.0751e-05
Ccn2	1.40649e-06	-0.548812	0.384	0.443	0.0419386
Sparcl1	4.3103e-05	-0.54748	0.218	0.26	1
Calml3	0.00320944	-0.54573	0.242	0.27	1
Ackr3	2.87229e-12	-0.523014	0.407	0.488	8.56459e-08
Tgfb2	3.46658e-08	-0.52287	0.501	0.546	0.00103367
Cd24a	6.11944e-08	-0.515934	0.232	0.3	0.0018247
Itgbl1	2.64729e-15	-0.510892	0.435	0.534	7.89368e-11
Jund	4.22459e-31	-0.508852	0.887	0.904	1.25969e-26
Moxd1	1.92472e-10	-0.508318	0.348	0.427	5.73912e-06
Fn1	7.82812e-25	-0.505807	0.9	0.918	2.33419e-20
Zfp36	0.847689	-0.493919	0.471	0.448	1
Eps8l2	8.76256e-13	-0.493585	0.358	0.45	2.61282e-08
Lum	3.96222e-14	-0.492463	0.455	0.539	1.18146e-09
Egr1	2.58111e-06	-0.484513	0.441	0.494	0.0769636
P4ha1	8.11378e-49	-0.483719	0.898	0.933	2.41937e-44
Clec3a	9.97877e-08	-0.481891	0.257	0.315	0.00297547
Matn3	0.000186024	-0.479354	0.376	0.411	1
Egln1	1.20833e-06	-0.479327	0.298	0.35	0.0360301
Mafk	7.79915e-08	-0.478508	0.199	0.263	0.00232555
Noct	1.57502e-09	-0.47476	0.351	0.418	4.6964e-05
Loxl3	2.15874e-19	-0.471884	0.643	0.71	6.43694e-15
Cry2	1.90662e-09	-0.464161	0.363	0.433	5.68517e-05
Olfml3	8.57675e-07	-0.46098	0.223	0.28	0.0255741
Armh4	2.93739e-12	-0.456145	0.436	0.515	8.75871e-08
Anxa8	2.46772e-14	-0.455915	0.372	0.474	7.35824e-10
Adamts1	0.00012919	-0.454253	0.211	0.254	1
Tenm3	1.09319e-06	-0.453088	0.244	0.303	0.0325967
Tiparp	1.28583e-08	-0.449225	0.476	0.528	0.000383409
Srpx2	5.12605e-19	-0.447256	0.626	0.695	1.52848e-14
Col9a3	5.57296e-50	-0.447077	0.968	0.98	1.66175e-45
Rin2	3.53583e-14	-0.446781	0.527	0.609	1.05431e-09
Col11a1	2.95549e-166	-0.444549	1	1	8.81268e-162
Cthrc1	5.83753e-19	-0.439203	0.808	0.843	1.74063e-14
Tnfaip6	0.0581397	-0.436127	0.366	0.379	1
Fam162a	2.45946e-08	-0.436077	0.369	0.434	0.000733363
Colec12	2.37418e-11	-0.433972	0.509	0.574	7.07933e-07
Bnip3	5.93795e-15	-0.432264	0.604	0.667	1.77058e-10
Pmepa1	1.26873e-11	-0.431584	0.585	0.638	3.78311e-07
Csrnp1	3.47421e-10	-0.427953	0.323	0.403	1.03594e-05
Vit	4.32158e-08	-0.426789	0.391	0.457	0.00128861
Pgam1	4.42133e-14	-0.423199	0.58	0.641	1.31835e-09
Phlda1	2.75646e-16	-0.422084	0.679	0.758	8.21921e-12
Ddx3y	1.74088e-11	-0.421217	0.324	0.421	5.19097e-07
Fxyd6	4.96537e-08	-0.418026	0.331	0.397	0.00148058
Ier5	1.31257e-07	-0.417868	0.363	0.423	0.00391382
Jun	2.54949e-05	-0.416334	0.416	0.454	0.760206
Chst11	1.70519e-14	-0.41532	0.634	0.688	5.08455e-10
Bsg	5.89537e-40	-0.413061	0.947	0.959	1.75788e-35
Hmga1	1.4701e-07	-0.404829	0.298	0.365	0.00438355
Per2	7.64801e-05	-0.401412	0.286	0.328	1
Ccn1	0.000233725	-0.40097	0.459	0.491	1
Pcsk6	1.77275e-05	-0.398377	0.283	0.332	0.528598
Scrg1	1.0379e-24	-0.3967	0.756	0.833	3.09481e-20
P4ha2	2.22912e-15	-0.395085	0.606	0.68	6.64678e-11
Nfatc2	1.87371e-10	-0.394668	0.665	0.716	5.58702e-06
Tubb6	0.000164038	-0.394593	0.308	0.348	1
Htra3	7.3866e-08	-0.391489	0.378	0.437	0.00220254
Dusp14	0.000537793	-0.388087	0.267	0.304	1
Tnfrsf11b	0.000869296	-0.383685	0.248	0.287	1
Fbln7	1.79275e-08	-0.382541	0.378	0.447	0.000534563
Prss35	4.03449e-10	-0.379248	0.535	0.597	1.20301e-05
Zfp703	0.000307327	-0.377951	0.329	0.367	1
Emp1	2.91542e-23	-0.375354	0.937	0.955	8.69321e-19
Cobll1	8.06894e-06	-0.373713	0.311	0.363	0.2406
Hspg2	3.07905e-21	-0.373626	0.742	0.807	9.18112e-17
Tmx4	0.00197742	-0.373323	0.305	0.338	1
Spry2	0.000122638	-0.371903	0.267	0.313	1
Nfkbia	2.19258e-07	-0.356116	0.514	0.569	0.00653782
Marveld1	1.41554e-06	-0.355781	0.5	0.543	0.0422086
Amotl2	2.46712e-06	-0.35532	0.445	0.493	0.0735645
Sdc4	1.15431e-23	-0.353024	0.996	0.998	3.44193e-19
Rnf19b	0.00161907	-0.344479	0.267	0.298	1
Btg1	1.51721e-09	-0.342819	0.592	0.64	4.52401e-05
Sox9	6.9283e-20	-0.339584	0.959	0.973	2.06588e-15
Higd1a	2.20164e-06	-0.336062	0.542	0.581	0.0656485
Fndc4	0.00107708	-0.3333	0.229	0.268	1
Fmod	4.8684e-47	-0.331689	0.999	0.999	1.45166e-42
Cdkn1c	2.66867e-13	-0.331204	0.78	0.819	7.95745e-09
Plod2	1.36946e-16	-0.327996	0.808	0.866	4.08346e-12
Ifrd1	3.52226e-11	-0.327693	0.835	0.856	1.05027e-06
Phf13	0.00162021	-0.324369	0.299	0.331	1
Gsn	0.000216434	-0.323213	0.379	0.413	1
Penk	4.50833e-07	-0.320739	0.488	0.552	0.0134429
Tubb2a	5.99567e-06	-0.320208	0.482	0.53	0.178779
Zbtb38	0.00015621	-0.317631	0.211	0.255	1
Dusp1	0.0103241	-0.316315	0.274	0.3	1
Sgms2	1.9059e-06	-0.314382	0.451	0.504	0.05683
Pxdc1	0.00147048	-0.313284	0.347	0.375	1
Maff	6.79516e-05	-0.312183	0.311	0.359	1
Dkk3	0.0175267	-0.309487	0.361	0.378	1
Slc35e4	0.00129537	-0.308213	0.28	0.317	1
Vegfa	9.61439e-06	-0.306473	0.482	0.529	0.286682
Atp10a	0.00889592	-0.305373	0.263	0.288	1
Tmem45a	9.28904e-08	-0.304966	0.614	0.651	0.00276981
Xylt1	1.63047e-18	-0.304923	0.838	0.879	4.86174e-14
Col11a2	1.05632e-38	-0.304562	0.983	0.991	3.14973e-34
Rgcc	0.00482095	-0.302715	0.355	0.384	1
Medag	9.53992e-07	-0.302458	0.355	0.42	0.0284461
Bnip3l	0.000970332	-0.30211	0.492	0.51	1
Bmp2	0.000514275	-0.301185	0.375	0.419	1
Hk2	0.0017791	-0.300746	0.358	0.394	1
Bhlhe40	0.000510613	-0.297676	0.483	0.506	1
Hexb	0.000178051	-0.297493	0.248	0.296	1
Map2k3	3.39279e-06	-0.296664	0.53	0.583	0.101166
Col9a1	8.82191e-33	-0.295683	0.998	1	2.63052e-28
Bmp5	0.000115344	-0.295066	0.354	0.4	1
Zfp385b	0.00310232	-0.29466	0.237	0.273	1
Dcn	1.70401e-07	-0.293741	0.449	0.523	0.005081
Efhd2	5.28276e-12	-0.291486	0.774	0.825	1.57521e-07
Ogn	3.90886e-05	-0.291059	0.6	0.64	1
Lrrfip1	0.000806659	-0.290244	0.278	0.316	1
Crispld2	3.1893e-05	-0.289309	0.327	0.383	0.950986
Trpv4	1.67957e-06	-0.289273	0.494	0.545	0.0500815
Mapre2	1.46287e-06	-0.28287	0.527	0.566	0.0436197
Hipk1	6.01573e-05	-0.281257	0.505	0.546	1
Map3k2	8.66151e-05	-0.27991	0.505	0.542	1
Pcolce	1.04236e-12	-0.278578	0.608	0.688	3.10811e-08
P3h1	8.11419e-05	-0.276796	0.41	0.456	1
Atf3	0.343233	-0.276122	0.257	0.259	1
Hk1	0.0292529	-0.274866	0.273	0.291	1
Rgs3	0.0245058	-0.273394	0.265	0.287	1
Timp1	0.0256879	-0.270806	0.506	0.504	1
Oaf	3.4789e-05	-0.269338	0.595	0.62	1
Pcyt1a	6.84411e-05	-0.266544	0.5	0.533	1
Foxc1	0.00921885	-0.266424	0.411	0.431	1
Sde2	0.0477952	-0.261222	0.269	0.287	1
Csgalnact1	7.02503e-06	-0.260703	0.542	0.582	0.209472
Adgrg2	0.00728028	-0.259724	0.346	0.371	1
Myadm	6.60171e-14	-0.259285	0.923	0.929	1.9685e-09
Slc43a3	0.00180118	-0.258395	0.253	0.289	1
Comp	7.5395e-12	-0.257624	0.913	0.917	2.24813e-07
Rnf144a	0.0145096	-0.256221	0.278	0.306	1
Rabgef1	0.00676415	-0.255374	0.271	0.302	1
Vps37b	0.00961028	-0.251944	0.389	0.41	1
Slc7a5	0.0223372	-0.250466	0.39	0.408	1
Fkbp9	2.6393e-26	-0.250064	0.973	0.98	7.86985e-22
Phldb1	2.2607e-05	0.250309	0.356	0.292	0.674095
Ncl	2.36303e-20	0.25031	0.944	0.905	7.04607e-16
Srrm1	2.5702e-12	0.25051	0.856	0.812	7.66381e-08
Oga	2.58322e-05	0.251169	0.422	0.357	0.770264
Jmy	0.0070635	0.251198	0.27	0.238	1
Tns1	5.62734e-07	0.251277	0.55	0.471	0.0167796
Rabl6	0.00257875	0.251426	0.26	0.222	1
Gnl3l	8.44984e-05	0.251549	0.346	0.292	1
Cdk4	8.92767e-06	0.251629	0.485	0.419	0.266205
Prorsd1	0.0010743	0.251654	0.286	0.239	1
Tmf1	1.43854e-08	0.251705	0.57	0.475	0.000428943
Arid1a	2.38038e-07	0.251903	0.487	0.408	0.00709782
Ss18l2	4.29226e-05	0.251989	0.364	0.307	1
Rai14	8.75817e-05	0.252019	0.319	0.26	1
Bmpr1a	3.91278e-11	0.252185	0.694	0.602	1.16671e-06
Septin6	6.71143e-05	0.25232	0.293	0.238	1
Ssbp3	4.19832e-07	0.252825	0.516	0.433	0.0125185
Col8a2	3.03152e-07	0.252961	0.643	0.578	0.00903938
Tmem41b	0.000591392	0.253615	0.279	0.235	1
Hnrnpu	3.44274e-14	0.253623	0.819	0.745	1.02656e-09
Dtymk	0.00020241	0.253697	0.279	0.228	1
Usp14	6.24227e-05	0.25382	0.376	0.319	1
Secisbp2l	7.66862e-05	0.25423	0.319	0.26	1
Rprd1b	0.00485766	0.254255	0.257	0.222	1
Tnfrsf10b	0.0141105	0.25458	0.328	0.298	1
Upf2	0.00011207	0.254933	0.271	0.219	1
Lrp5	7.37227e-07	0.255025	0.446	0.37	0.0219826
Itih5	1.0745e-05	0.255827	0.545	0.478	0.320395
Zfp260	1.76882e-05	0.255963	0.442	0.385	0.527426
Garem1	0.000180903	0.255983	0.409	0.357	1
Tnks1bp1	3.04189e-05	0.256164	0.378	0.319	0.90703
Ncor2	4.29148e-07	0.256222	0.467	0.387	0.0127963
Utp3	5.18423e-06	0.256392	0.41	0.341	0.154583
Atp5mpl	0.000890418	0.25643	0.319	0.273	1
Nfic	2.74541e-24	0.25744	0.97	0.95	8.18626e-20
Abcd3	0.000396208	0.257808	0.28	0.231	1
Gapvd1	0.000807194	0.258053	0.265	0.22	1
Riok3	5.54033e-05	0.258082	0.32	0.264	1
Fkbp4	0.000182556	0.258245	0.255	0.206	1
Emp3	4.50949e-08	0.258326	0.688	0.623	0.00134464
Elob	2.38313e-07	0.258496	0.508	0.429	0.00710602
Hnrnpr	8.23817e-07	0.258505	0.55	0.474	0.0245646
Gpx4	0.00100315	0.259069	0.283	0.239	1
Ndufa4	3.26549e-05	0.25932	0.407	0.345	0.973704
Cntln	0.000623181	0.259468	0.365	0.317	1
Vapb	0.000301216	0.259909	0.296	0.249	1
Fuca1	3.95984e-05	0.260347	0.326	0.27	1
Shmt2	0.00181825	0.261055	0.264	0.225	1
Dnajc21	0.000399908	0.261168	0.277	0.233	1
Pnisr	4.0567e-08	0.261234	0.578	0.5	0.00120963
Trip11	1.0245e-06	0.261436	0.527	0.458	0.0305487
Cyp51	2.40742e-08	0.261442	0.668	0.602	0.000717844
Hmgn3	3.59257e-05	0.26186	0.34	0.279	1
Setd5	6.54319e-08	0.262458	0.537	0.447	0.00195105
mt-Cytb	2.95036e-56	0.26279	1	1	8.79739e-52
Zbtb1	5.03631e-05	0.263062	0.258	0.204	1
Ptov1	1.43243e-05	0.263553	0.406	0.343	0.427122
Slc38a2	6.33953e-09	0.263608	0.692	0.604	0.000189032
Ep300	5.04319e-06	0.263962	0.382	0.314	0.150378
Gspt1	3.8306e-08	0.26399	0.537	0.462	0.00114221
Rps6	2.38182e-30	0.264264	0.987	0.962	7.10212e-26
Psmd14	0.00146578	0.26453	0.281	0.239	1
Mga	3.56847e-05	0.264699	0.435	0.375	1
Arsb	0.00069261	0.264919	0.288	0.244	1
Clcn4	0.000451202	0.265067	0.28	0.234	1
Msl1	2.63716e-06	0.265298	0.52	0.455	0.0786349
Pds5a	1.40834e-05	0.265344	0.296	0.237	0.419938
Rbm7	0.000248194	0.26621	0.306	0.255	1
Fnta	5.72556e-06	0.266463	0.393	0.327	0.170725
Cyp26b1	5.95376e-06	0.266721	0.513	0.456	0.177529
Camk1d	1.06611e-05	0.267046	0.352	0.288	0.317893
Baz2b	6.76203e-05	0.267133	0.276	0.223	1
B2m	2.102e-10	0.267171	0.716	0.634	6.26774e-06
Wasf2	9.46555e-09	0.267435	0.546	0.458	0.000282244
Tulp3	0.000287706	0.267966	0.283	0.234	1
Ndufa2	2.72812e-06	0.267967	0.505	0.43	0.081347
Slk	1.44732e-09	0.268528	0.73	0.678	4.31562e-05
Mrps28	0.000164521	0.268841	0.297	0.246	1
Ankhd1	0.000118334	0.269122	0.317	0.265	1
Prdm2	0.00014224	0.269469	0.314	0.264	1
Plpp1	1.68555e-05	0.269611	0.334	0.272	0.502596
Mlf2	1.47048e-08	0.269667	0.641	0.565	0.000438467
Ccnd2	2.3482e-10	0.270156	0.858	0.817	7.00187e-06
Arid4b	5.46942e-07	0.27023	0.578	0.509	0.0163087
9930021J03Rik	2.02417e-06	0.270818	0.362	0.296	0.0603566
Fubp1	3.12181e-07	0.271052	0.449	0.369	0.0093086
Pcna	1.09748e-07	0.27165	0.421	0.346	0.00327246
Fto	4.1046e-06	0.271711	0.349	0.284	0.122391
Cirbp	0.00129087	0.272481	0.289	0.245	1
Pcsk5	7.64571e-05	0.273648	0.295	0.24	1
Ndufb10	0.000120303	0.273863	0.303	0.253	1
Frmd6	0.000114245	0.274485	0.279	0.229	1
Sptan1	7.23005e-07	0.274815	0.428	0.355	0.0215586
Gdf10	3.77243e-07	0.275242	0.508	0.43	0.0112486
Galnt2	6.21548e-07	0.275428	0.443	0.366	0.0185333
Ndufb4	9.56765e-05	0.275648	0.263	0.213	1
Ndufa12	2.77973e-05	0.275658	0.366	0.303	0.82886
Usp8	0.000314235	0.276013	0.326	0.277	1
Atp5b	1.03785e-06	0.276171	0.523	0.451	0.0309467
Srp19	1.34652e-07	0.276185	0.539	0.463	0.00401504
Macf1	8.1883e-06	0.276448	0.489	0.43	0.244159
Tuba1a	0.00078158	0.277176	0.263	0.22	1
Ptpn9	0.000133445	0.277235	0.327	0.276	1
Ndufa7	1.26465e-05	0.27726	0.437	0.379	0.377092
Arl8b	8.38893e-06	0.277446	0.294	0.233	0.250141
Slc3a2	6.36478e-09	0.27752	0.542	0.455	0.000189785
Prpf40a	1.74824e-10	0.277585	0.628	0.531	5.21289e-06
Ccdc186	6.95366e-05	0.277731	0.358	0.3	1
Wdr43	2.29741e-05	0.277857	0.375	0.314	0.685041
Nptn	7.8566e-13	0.278479	0.676	0.57	2.34268e-08
Eif2s2	1.87632e-20	0.278591	0.888	0.822	5.59481e-16
Scd2	1.61948e-13	0.278664	0.728	0.627	4.82897e-09
Kpnb1	2.45556e-09	0.279076	0.555	0.468	7.32198e-05
Srsf6	2.3194e-08	0.280218	0.539	0.457	0.000691598
Kif2a	8.68375e-08	0.280355	0.387	0.311	0.00258932
Il6st	4.13065e-07	0.280781	0.383	0.306	0.0123168
Ccser2	1.51413e-07	0.280886	0.523	0.442	0.00451485
Ube2k	2.01884e-05	0.281016	0.419	0.36	0.601978
Gns	6.14737e-05	0.281429	0.274	0.222	1
Carnmt1	0.00200123	0.281548	0.339	0.298	1
Pdap1	1.19696e-10	0.281682	0.696	0.605	3.56911e-06
Zfp445	1.18998e-06	0.281697	0.429	0.355	0.0354829
Adam15	6.50798e-05	0.281759	0.313	0.259	1
Tra2b	1.02289e-10	0.281788	0.665	0.561	3.05006e-06
Ubtf	0.000120404	0.281857	0.366	0.311	1
Creld2	0.000137867	0.281881	0.267	0.218	1
Aebp1	3.22386e-11	0.282834	0.663	0.568	9.61291e-07
Ctbp2	5.99831e-05	0.282938	0.251	0.198	1
Ltv1	9.91062e-05	0.283214	0.366	0.311	1
Msl3	0.000363781	0.28364	0.268	0.221	1
Set	4.7703e-20	0.283681	0.919	0.87	1.42241e-15
Srsf1	4.76813e-07	0.283697	0.392	0.318	0.0142176
Ggnbp2	1.6609e-10	0.284507	0.563	0.467	4.95247e-06
Ppp1r12a	2.71366e-07	0.284936	0.47	0.397	0.00809158
Ctdsp1	1.51972e-06	0.284968	0.38	0.311	0.0453152
Irak1	2.80168e-06	0.285169	0.453	0.383	0.0835405
Rpl10a	1.18546e-11	0.285308	0.7	0.623	3.5348e-07
Thoc2	7.56595e-07	0.285494	0.491	0.417	0.0225602
Gnl2	7.72206e-05	0.285511	0.31	0.259	1
Arhgdia	5.16904e-08	0.285923	0.535	0.454	0.00154131
Tagln2	3.92817e-14	0.285931	0.789	0.701	1.1713e-09
Rbm26	1.29169e-06	0.286171	0.385	0.316	0.0385157
Bclaf1	6.78638e-07	0.28621	0.536	0.472	0.0202356
Carm1	7.81963e-05	0.286732	0.294	0.241	1
Anxa4	8.00669e-05	0.286885	0.395	0.341	1
P3h2	0.000194737	0.287013	0.29	0.239	1
Bcor	2.90393e-05	0.287029	0.305	0.246	0.865895
Zfp385a	0.000182499	0.287254	0.328	0.277	1
Lrba	5.53223e-06	0.287442	0.431	0.365	0.16496
Cdc16	2.40419e-05	0.287885	0.389	0.327	0.71688
Cdc42bpa	2.54958e-07	0.288202	0.364	0.292	0.00760235
Maz	9.75834e-07	0.288331	0.347	0.278	0.0290974
Nfib	1.98897e-25	0.288534	0.947	0.91	5.9307e-21
Wipf1	2.69366e-07	0.288609	0.441	0.359	0.00803197
Atf4	1.75065e-20	0.289016	0.916	0.858	5.22009e-16
Cdk11b	1.30736e-08	0.289047	0.546	0.457	0.000389827
Rsrc2	1.18393e-08	0.289438	0.543	0.463	0.000353023
Actn1	3.89358e-07	0.289705	0.41	0.334	0.0116099
Rnf187	3.71051e-07	0.289934	0.387	0.311	0.011064
Egfr	5.92297e-05	0.290082	0.296	0.243	1
Nfkb1	4.361e-10	0.290145	0.56	0.465	1.30036e-05
St3gal6	3.02423e-10	0.290383	0.53	0.43	9.01766e-06
Cwc15	2.76053e-06	0.290686	0.413	0.343	0.0823134
Btaf1	3.3426e-05	0.290733	0.334	0.28	0.996697
Gm11808	2.34988e-09	0.291535	0.539	0.456	7.00688e-05
D630045J12Rik	3.62768e-06	0.291731	0.439	0.373	0.10817
Pgls	0.000360585	0.291904	0.267	0.221	1
Tsg101	1.84633e-05	0.292772	0.295	0.236	0.55054
Dgkh	1.75492e-06	0.292822	0.253	0.192	0.0523283
Psma1	0.00115069	0.292854	0.255	0.214	1
Olfml2b	1.13647e-07	0.294097	0.482	0.408	0.00338872
Ccng1	2.80723e-06	0.294104	0.298	0.237	0.083706
Cxxc5	1.2384e-09	0.29414	0.526	0.428	3.69267e-05
Lbr	6.92955e-05	0.29434	0.286	0.235	1
Ranbp1	1.29145e-06	0.294485	0.468	0.394	0.0385085
Snap23	2.5653e-05	0.294498	0.356	0.296	0.764921
Thoc7	3.92062e-05	0.294507	0.336	0.279	1
Sltm	4.57711e-06	0.294715	0.363	0.298	0.13648
Atp5o	3.64257e-08	0.294963	0.536	0.451	0.00108614
Cnn3	1.07566e-18	0.295331	0.886	0.819	3.2074e-14
Kat6a	9.95621e-06	0.295498	0.394	0.328	0.296874
Rabgap1	0.000129819	0.295634	0.269	0.221	1
Ehbp1	0.000285315	0.29578	0.303	0.255	1
Relb	1.04401e-07	0.29642	0.408	0.325	0.00311302
Rhbdf1	2.8523e-05	0.296845	0.294	0.238	0.850498
Wac	7.68003e-10	0.296974	0.539	0.453	2.29003e-05
Zswim6	7.30236e-07	0.297096	0.27	0.204	0.0217742
Gpc3	3.69969e-12	0.297567	0.748	0.645	1.10317e-07
Cdh11	7.59436e-09	0.297704	0.433	0.343	0.000226449
Agtr2	1.4071e-07	0.29776	0.42	0.344	0.00419569
Abcf1	5.06668e-05	0.297931	0.315	0.258	1
Gpatch8	1.93361e-05	0.297947	0.279	0.223	0.576562
Utp11	2.98019e-05	0.298367	0.33	0.274	0.888634
Rab26os	6.54897e-05	0.298421	0.288	0.235	1
Rock1	1.293e-09	0.298927	0.638	0.549	3.85548e-05
Rpl13	2.04536e-37	0.299564	0.982	0.956	6.09885e-33
Ddx3x	3.59027e-19	0.300026	0.86	0.782	1.07055e-14
Ywhab	3.17611e-15	0.300677	0.833	0.764	9.47052e-11
Ube2l3	7.9257e-09	0.30102	0.548	0.463	0.000236328
Map3k7	6.31181e-07	0.301884	0.275	0.208	0.0188206
Tead1	9.90366e-05	0.302475	0.304	0.25	1
Zfp706	2.31595e-06	0.3025	0.395	0.328	0.069057
Numbl	2.26549e-08	0.302769	0.27	0.193	0.000675523
Atp2b4	5.59569e-11	0.303022	0.562	0.456	1.66852e-06
Ifngr2	2.73708e-05	0.303298	0.347	0.288	0.816143
Limch1	7.59273e-06	0.3038	0.373	0.307	0.2264
Myh10	1.70325e-06	0.304324	0.392	0.324	0.0507876
Itga5	1.51066e-10	0.304485	0.626	0.53	4.50447e-06
Arhgap23	9.95799e-05	0.304744	0.266	0.216	1
Larp4b	6.66706e-07	0.305883	0.466	0.396	0.0198798
Akr1a1	1.543e-15	0.306122	0.756	0.653	4.60093e-11
Clock	4.88305e-06	0.306597	0.258	0.2	0.145603
Ccar1	4.41377e-09	0.306621	0.47	0.38	0.00013161
Cs	1.64732e-05	0.307514	0.26	0.204	0.491198
Ddx39b	4.23486e-07	0.307685	0.441	0.371	0.0126275
Usp16	1.4594e-06	0.308031	0.5	0.434	0.0435164
Aimp1	7.05943e-06	0.308457	0.28	0.223	0.210498
Cebpz	0.000106431	0.308499	0.282	0.235	1
Hnrnpdl	9.82963e-16	0.309489	0.753	0.657	2.931e-11
Trpm7	2.2187e-10	0.309613	0.665	0.581	6.61571e-06
Sun2	2.90779e-05	0.309886	0.351	0.292	0.867045
Nars	1.79636e-05	0.310537	0.447	0.392	0.535639
Pggt1b	0.000139043	0.311489	0.295	0.245	1
Ninj1	0.000197222	0.312328	0.267	0.221	1
Ppp4r3b	5.56524e-09	0.313061	0.454	0.364	0.000165944
Lims1	1.806e-07	0.313365	0.517	0.438	0.00538513
Ppp4r1l-ps	0.00014158	0.314998	0.284	0.232	1
Zfp354c	9.19053e-05	0.315238	0.311	0.262	1
Far1	2.1469e-08	0.315321	0.433	0.348	0.000640162
Tars	2.17888e-05	0.31551	0.3	0.242	0.649698
Dnm1	5.40763e-15	0.315646	0.779	0.692	1.61245e-10
Denr	6.04619e-06	0.315719	0.296	0.236	0.180285
Hspe1	2.5442e-12	0.315856	0.671	0.575	7.5863e-08
Pa2g4	1.06021e-07	0.316246	0.502	0.424	0.00316133
Pnn	3.21955e-10	0.317178	0.537	0.441	9.60005e-06
Rfc1	1.36558e-05	0.317333	0.316	0.258	0.40719
Ddx46	8.35466e-05	0.31738	0.308	0.255	1
Rbm27	2.21893e-06	0.318119	0.251	0.192	0.0661642
Ddx21	8.11622e-07	0.31821	0.382	0.311	0.0242009
Ano6	3.68331e-05	0.318496	0.302	0.244	1
Rexo2	1.39777e-07	0.321968	0.392	0.318	0.00416788
Gtpbp4	9.02131e-09	0.322268	0.432	0.349	0.000268997
Fbn1	6.89516e-12	0.322457	0.582	0.48	2.056e-07
Wls	1.91199e-12	0.323471	0.648	0.549	5.70117e-08
Trp53	8.3421e-08	0.32404	0.43	0.35	0.00248745
Sc5d	1.24572e-06	0.324273	0.361	0.293	0.0371448
Erp29	7.83457e-06	0.324508	0.35	0.291	0.233611
Tasor2	2.62563e-07	0.324683	0.282	0.214	0.0078291
Ephb4	1.99147e-06	0.324786	0.324	0.26	0.0593817
Ecpas	7.83578e-08	0.325373	0.358	0.283	0.00233647
Ubap2	4.84692e-06	0.325467	0.284	0.227	0.144525
Rps5	4.83178e-33	0.325694	0.95	0.915	1.44074e-28
Snrpd3	1.26708e-10	0.325718	0.506	0.411	3.77817e-06
Eif3j1	2.67618e-10	0.325947	0.526	0.429	7.97985e-06
Rbm5	3.1188e-06	0.326067	0.357	0.294	0.0929964
Prg4	3.66514e-16	0.326996	0.986	0.981	1.09287e-11
Pprc1	4.79983e-07	0.32701	0.376	0.304	0.0143121
Ctcf	3.26757e-07	0.327692	0.337	0.265	0.00974325
Arpp19	5.774e-06	0.327936	0.298	0.235	0.172169
Rab5c	3.09461e-06	0.328053	0.309	0.248	0.0922749
Mtfr1l	2.96662e-05	0.328174	0.276	0.222	0.884586
Sfswap	0.000224271	0.328266	0.268	0.222	1
Vamp2	1.19079e-06	0.328755	0.338	0.273	0.035507
Psmc1	1.78475e-05	0.328994	0.311	0.257	0.532177
Uri1	5.56475e-06	0.329016	0.264	0.206	0.16593
Rab22a	7.0056e-05	0.329599	0.264	0.213	1
Psmd1	1.44202e-06	0.32961	0.291	0.226	0.0429981
Macroh2a1	1.2004e-07	0.330562	0.466	0.394	0.00357935
Kdm6a	5.96987e-07	0.330949	0.256	0.192	0.017801
Cul5	1.6664e-08	0.330991	0.357	0.277	0.000496888
Supt16	4.6395e-08	0.331815	0.389	0.31	0.0013834
Nop58	5.93391e-11	0.332151	0.624	0.546	1.76937e-06
Rps15	1.76874e-32	0.332597	0.927	0.861	5.27402e-28
Pard3b	5.07612e-08	0.332845	0.263	0.193	0.0015136
Hint1	1.02338e-08	0.333612	0.434	0.351	0.00030515
Oxct1	1.77265e-11	0.333624	0.541	0.442	5.28568e-07
Kras	1.4602e-11	0.334482	0.569	0.472	4.35402e-07
Grem1	0.000112326	0.334759	0.353	0.299	1
Erg28	3.44063e-07	0.334907	0.314	0.245	0.0102593
Ndufv2	5.65554e-07	0.33579	0.313	0.247	0.0168637
Eif3c	1.08451e-12	0.336337	0.675	0.596	3.23379e-08
Slc7a1	4.80477e-05	0.336651	0.348	0.294	1
Nemf	1.08685e-06	0.337128	0.34	0.273	0.0324077
Adgra3	6.73109e-08	0.337573	0.423	0.348	0.00200708
Fxyd1	7.71269e-05	0.337627	0.264	0.217	1
Luc7l3	4.4649e-09	0.338033	0.48	0.394	0.000133135
Tns2	0.00039476	0.338166	0.289	0.248	1
Phf14	3.73182e-09	0.340294	0.39	0.308	0.000111275
Prrx1	3.53597e-06	0.34058	0.289	0.229	0.105436
Ezh2	1.18315e-07	0.340734	0.37	0.294	0.00352791
Pak1ip1	1.53951e-08	0.341096	0.367	0.285	0.000459051
Eif5b	2.92705e-13	0.341654	0.677	0.59	8.72788e-09
Upf1	2.86366e-07	0.34173	0.375	0.302	0.00853886
Map4	6.33831e-07	0.341737	0.419	0.349	0.0188996
Psme3	2.35937e-07	0.342033	0.354	0.281	0.00703516
Mat2b	1.1463e-05	0.342669	0.293	0.237	0.341805
Brd3	2.04736e-09	0.343174	0.375	0.287	6.10481e-05
Pcf11	4.84949e-08	0.343859	0.385	0.305	0.00144602
Zfp948	1.53823e-06	0.343931	0.251	0.19	0.0458668
Myh9	4.59421e-12	0.344092	0.485	0.379	1.3699e-07
Erh	2.88231e-07	0.344243	0.389	0.318	0.00859447
Zfp644	3.01419e-09	0.34452	0.403	0.319	8.98772e-05
Hspa14	3.65035e-07	0.344681	0.265	0.2	0.0108846
Gpx1	2.71707e-08	0.344966	0.441	0.363	0.000810175
Prpf8	2.21103e-09	0.345272	0.49	0.404	6.59286e-05
Rpl36	3.99534e-10	0.345713	0.512	0.421	1.19133e-05
Lgals1	2.47427e-08	0.346822	0.506	0.433	0.000737779
Matn4	4.58058e-08	0.347117	0.309	0.237	0.00136584
Fgfr3	5.51621e-07	0.348025	0.505	0.438	0.0164482
Sulf2	1.7313e-19	0.349113	0.831	0.761	5.1624e-15
Clip1	1.0518e-05	0.34929	0.303	0.244	0.313626
Cct5	8.0613e-07	0.350659	0.306	0.241	0.0240372
R3hdm4	3.04407e-10	0.350992	0.489	0.396	9.07682e-06
Atf6b	1.9681e-06	0.351228	0.268	0.205	0.0586848
Cacybp	2.94941e-07	0.351534	0.336	0.268	0.00879455
Psma6	4.5066e-06	0.352602	0.328	0.27	0.134378
Pde4d	0.00114138	0.354378	0.254	0.214	1
Sgk3	9.08146e-06	0.354597	0.264	0.206	0.270791
Dync1i2	3.10089e-09	0.35649	0.425	0.335	9.24622e-05
Wdr83os	5.07153e-06	0.356859	0.276	0.217	0.151223
Sin3a	1.87534e-06	0.356922	0.265	0.202	0.0559189
Spacdr	2.26929e-08	0.357369	0.397	0.319	0.000676657
Uqcrb	4.65625e-10	0.357988	0.475	0.383	1.3884e-05
Thrap3	9.3036e-14	0.358222	0.641	0.549	2.77415e-09
Sdad1	2.6524e-07	0.359032	0.301	0.232	0.00790893
Runx1t1	9.95812e-05	0.359835	0.316	0.265	1
Gmps	1.26552e-06	0.360034	0.321	0.254	0.0377351
Rbbp6	1.40251e-11	0.360743	0.53	0.428	4.18202e-07
Eif3g	2.16675e-07	0.361135	0.317	0.244	0.00646081
Dnttip2	1.23179e-06	0.361433	0.316	0.251	0.0367295
Zfx	5.24793e-05	0.361593	0.275	0.226	1
Hivep1	2.60811e-08	0.36372	0.494	0.415	0.000777685
Sned1	2.31998e-06	0.364255	0.297	0.237	0.069177
Syvn1	2.01799e-07	0.36445	0.318	0.247	0.00601725
Fdft1	4.48294e-11	0.366565	0.512	0.425	1.33672e-06
Heph	5.29339e-07	0.367008	0.278	0.212	0.0157838
Acin1	1.03082e-06	0.367713	0.355	0.289	0.030737
Snhg1	3.31177e-08	0.368199	0.317	0.243	0.000987505
Stx6	5.5425e-07	0.368384	0.298	0.233	0.0165266
Smc1a	1.75431e-11	0.369922	0.494	0.398	5.23101e-07
Dixdc1	8.13219e-08	0.370693	0.381	0.305	0.00242486
Smad1	1.37887e-11	0.372564	0.429	0.322	4.11153e-07
Mphosph8	3.66115e-06	0.373293	0.254	0.194	0.109168
Snhg5	1.49953e-11	0.374294	0.413	0.314	4.47129e-07
Mrgprf	1.22306e-05	0.376218	0.302	0.248	0.364693
Uba5	1.9015e-06	0.376402	0.29	0.228	0.056699
Enpp2	1.1081e-07	0.377272	0.329	0.256	0.00330415
Dhcr24	1.00137e-08	0.377938	0.28	0.203	0.000298589
Sema3e	1.46483e-11	0.380548	0.54	0.442	4.36784e-07
Ssrp1	1.29482e-08	0.380681	0.442	0.366	0.000386089
Manf	4.37452e-12	0.381972	0.564	0.456	1.30439e-07
Sdk2	8.11994e-38	0.382602	0.929	0.846	2.4212e-33
Ndufa10	2.20365e-06	0.382636	0.258	0.199	0.0657083
Tmpo	2.58063e-06	0.383314	0.284	0.225	0.0769493
Srsf4	2.68078e-08	0.383558	0.424	0.349	0.000799355
Smc6	8.11679e-12	0.38361	0.541	0.446	2.42027e-07
Fhl1	1.18939e-11	0.386491	0.445	0.351	3.54653e-07
Cask	1.57305e-12	0.389092	0.475	0.367	4.69051e-08
Pdzd2	3.05078e-05	0.390872	0.252	0.202	0.909682
Txnip	3.73585e-12	0.391492	0.348	0.251	1.11395e-07
Cebpd	1.71514e-07	0.392741	0.271	0.204	0.0051142
Dclk1	4.31391e-07	0.393334	0.268	0.204	0.0128632
Clcn5	1.54449e-08	0.393787	0.298	0.224	0.000460535
Cgnl1	2.48184e-15	0.396696	0.505	0.38	7.40036e-11
Rarg	4.35376e-14	0.397814	0.621	0.52	1.29821e-09
Bcl9l	2.87862e-10	0.398226	0.403	0.314	8.58348e-06
Uqcrq	8.74594e-07	0.399635	0.26	0.199	0.0260787
Kmt5a	2.17574e-06	0.401411	0.332	0.269	0.0648762
Lpar4	5.88902e-11	0.403812	0.552	0.467	1.75599e-06
Elovl5	2.11421e-07	0.406305	0.292	0.223	0.00630414
Dnmt1	5.84852e-09	0.406803	0.331	0.25	0.000174391
Cpxm2	5.99693e-10	0.406882	0.348	0.262	1.78816e-05
Hdac2	5.75034e-08	0.409936	0.293	0.224	0.00171464
Ap3d1	4.51163e-09	0.410882	0.369	0.287	0.000134528
Dnajb11	7.08559e-07	0.413277	0.304	0.241	0.0211278
Calr	2.19896e-47	0.416275	0.974	0.935	6.55685e-43
Polr2a	9.89738e-09	0.416679	0.347	0.269	0.00029512
Idh1	6.50683e-08	0.418035	0.291	0.223	0.00194021
Emb	0.000152799	0.419171	0.366	0.318	1
Tubb5	1.52343e-11	0.419756	0.495	0.401	4.54256e-07
Cox7c	3.97835e-30	0.420394	0.829	0.721	1.18626e-25
Srsf3	3.49358e-15	0.421256	0.514	0.397	1.04172e-10
Baz1b	1.71691e-11	0.422511	0.403	0.31	5.11948e-07
Hspa5	1.0888e-38	0.424929	0.988	0.965	3.24657e-34
Ide	4.32353e-08	0.425787	0.281	0.21	0.00128919
Thsd4	3.03818e-13	0.426609	0.536	0.431	9.05923e-09
Mat2a	4.94363e-11	0.427136	0.396	0.303	1.47409e-06
Arhgef40	1.57926e-08	0.429383	0.257	0.187	0.000470905
Comt	2.31631e-07	0.432117	0.252	0.19	0.00690676
Dek	1.04771e-29	0.432119	0.826	0.718	3.12406e-25
Rasa1	1.12921e-09	0.433095	0.311	0.229	3.36709e-05
Tsc22d3	2.89254e-09	0.435051	0.352	0.27	8.62499e-05
Trim28	2.57628e-09	0.435483	0.282	0.206	7.68196e-05
Pitx1	5.7208e-11	0.438309	0.362	0.272	1.70583e-06
Cox7b	3.38726e-10	0.438356	0.365	0.278	1.01001e-05
Klf3	3.05562e-13	0.438785	0.592	0.491	9.11125e-09
Mettl1	2.8162e-09	0.439008	0.363	0.281	8.39735e-05
Prkd3	3.11571e-08	0.44107	0.259	0.189	0.000929042
Tafa5	2.93155e-08	0.441499	0.292	0.222	0.000874129
Srm	6.66346e-08	0.445955	0.276	0.21	0.00198691
Lima1	4.00902e-10	0.44742	0.39	0.304	1.19541e-05
Arhgef2	2.67505e-10	0.449573	0.337	0.25	7.97645e-06
Vsir	8.5098e-10	0.450369	0.339	0.254	2.53745e-05
Slc35b1	2.94095e-07	0.456082	0.251	0.19	0.00876933
Asmt	2.03868e-09	0.456202	0.325	0.246	6.07894e-05
Fap	4.27514e-27	0.460069	0.772	0.639	1.27476e-22
Mthfd2	1.15987e-10	0.462264	0.362	0.272	3.45851e-06
Angptl1	7.91932e-30	0.466816	0.773	0.638	2.36138e-25
Scd1	3.15279e-07	0.468345	0.267	0.204	0.00940099
Nop56	5.8382e-11	0.470296	0.403	0.314	1.74083e-06
Boc	3.46992e-09	0.470826	0.304	0.227	0.000103466
Slc25a5	1.69494e-12	0.470972	0.452	0.352	5.05399e-08
Tmsb4x	7.34287e-10	0.473616	0.339	0.253	2.1895e-05
Sema3c	7.65906e-17	0.473759	0.546	0.435	2.28378e-12
Smc3	7.50765e-16	0.474405	0.527	0.419	2.23863e-11
AI506816	3.18664e-14	0.478547	0.45	0.345	9.50193e-10
Dbi	2.81549e-26	0.484394	0.685	0.55	8.39524e-22
Arpc1b	2.16926e-24	0.486883	0.657	0.535	6.46831e-20
Fgf2	9.1043e-15	0.487816	0.388	0.276	2.71472e-10
Xpo1	2.47426e-13	0.489883	0.358	0.258	7.37774e-09
Chpf	1.17193e-07	0.491325	0.255	0.192	0.00349446
Trim24	4.46949e-13	0.491443	0.362	0.263	1.33271e-08
Socs2	1.54685e-11	0.49154	0.479	0.389	4.61241e-07
Fkbp3	6.35994e-13	0.503857	0.378	0.28	1.89641e-08
Rad23a	4.03257e-08	0.507528	0.254	0.189	0.00120243
Zc3h13	1.73103e-10	0.508879	0.274	0.194	5.1616e-06
Flna	5.34225e-12	0.511906	0.31	0.217	1.59295e-07
Osbpl8	3.67628e-10	0.512638	0.317	0.236	1.09619e-05
Slc7a2	1.42196e-14	0.518435	0.302	0.2	4.23999e-10
Robo1	1.58468e-16	0.523954	0.448	0.332	4.7252e-12
Rif1	1.13022e-09	0.52435	0.261	0.186	3.37008e-05
Klf7	2.89106e-14	0.524889	0.352	0.251	8.62056e-10
Elf1	2.43895e-10	0.525642	0.32	0.238	7.27247e-06
Man1a	5.46731e-17	0.532828	0.499	0.379	1.63024e-12
Lrig3	2.01847e-09	0.539006	0.28	0.205	6.01866e-05
Scube3	5.07923e-11	0.550594	0.337	0.253	1.51452e-06
Pcolce2	7.53659e-13	0.551946	0.385	0.287	2.24726e-08
Wwp2	2.26352e-36	0.552342	0.788	0.652	6.74936e-32
Ahdc1	2.10412e-13	0.552747	0.291	0.197	6.27406e-09
Ptpn1	1.3475e-18	0.563182	0.478	0.357	4.01798e-14
Atf7ip	2.4982e-13	0.585766	0.286	0.194	7.44914e-09
Col14a1	1.85299e-48	0.594371	0.858	0.743	5.52523e-44
Anxa6	3.17396e-27	0.597722	0.579	0.429	9.46411e-23
Vwa1	1.7398e-12	0.607677	0.274	0.188	5.18775e-08
Nr1d1	6.52662e-14	0.632913	0.352	0.254	1.94611e-09
Rnf144b	3.6525e-20	0.640747	0.421	0.293	1.0891e-15
Vcan	4.00991e-28	0.648748	0.488	0.327	1.19568e-23
Ptn	1.31786e-29	0.658523	0.438	0.276	3.92961e-25
Xist	5.0873e-37	0.675933	0.533	0.337	1.51693e-32
Tuba1b	3.37223e-23	0.695802	0.384	0.25	1.00553e-18
Eln	6.68518e-22	0.72861	0.277	0.162	1.99339e-17
Fndc1	1.32486e-17	0.739888	0.278	0.175	3.95048e-13
Hhip	1.84108e-20	0.750978	0.315	0.198	5.48974e-16
Kctd15	2.0509e-18	0.751736	0.25	0.147	6.11537e-14
Hmgb2	4.11159e-44	0.759274	0.61	0.421	1.22599e-39
Csrp1	2.73015e-23	0.770681	0.287	0.162	8.14076e-19
Cyfip2	6.69984e-35	0.925058	0.419	0.252	1.99776e-30
Igfbp4	3.41894e-37	1.02161	0.408	0.243	1.01946e-32
Cd34	1.8147e-33	1.25744	0.261	0.125	5.41108e-29

## Sheet: 3
Column1	p_val	avg_log2FC	pct.1	pct.2	p_val_adj
Calml3	1.85629e-67	-1.42272	0.401	0.607	5.53508e-63
Nfkbia	1.99782e-23	-0.989815	0.424	0.533	5.95711e-19
Sparcl1	2.08493e-27	-0.956597	0.311	0.442	6.21684e-23
Eps8l2	2.30039e-22	-0.952101	0.209	0.333	6.8593e-18
Mfge8	4.8724e-124	-0.95101	0.942	0.971	1.45285e-119
Pcsk6	1.02197e-16	-0.931834	0.2	0.297	3.0473e-12
Klf2	1.1811e-32	-0.740615	0.762	0.829	3.52182e-28
Srpx2	1.07498e-37	-0.735736	0.506	0.66	3.20538e-33
Serpina3n	1.44785e-22	-0.718076	0.381	0.51	4.31721e-18
Ecm2	5.63801e-28	-0.713634	0.422	0.571	1.68114e-23
Tent5a	1.70159e-26	-0.677481	0.551	0.667	5.07382e-22
Erg	9.21715e-16	-0.667922	0.239	0.343	2.74837e-11
Penk	3.03308e-16	-0.665125	0.579	0.652	9.04403e-12
Trpv4	3.80293e-54	-0.659449	0.722	0.802	1.13396e-49
Cxcl1	8.71078e-05	-0.658431	0.243	0.285	1
Col6a2	2.76956e-57	-0.656152	0.852	0.916	8.25829e-53
Ung	5.81406e-10	-0.648931	0.284	0.353	1.73364e-05
Gas1	3.61247e-12	-0.641971	0.419	0.495	1.07717e-07
Thbs2	8.10174e-23	-0.637083	0.367	0.499	2.41578e-18
Cdc42ep3	2.39398e-10	-0.630456	0.335	0.403	7.13836e-06
Mmp16	7.86374e-27	-0.613771	0.516	0.634	2.34481e-22
H2-K1	8.29299e-05	-0.612489	0.265	0.306	1
Creb3l1	2.74755e-13	-0.602262	0.238	0.337	8.19264e-09
Ank	2.67065e-05	-0.601981	0.212	0.253	0.796333
C4b	6.01689e-09	-0.596576	0.505	0.534	0.000179411
Slc29a1	5.54321e-36	-0.59457	0.743	0.819	1.65287e-31
Tpst1	2.70665e-14	-0.5898	0.383	0.469	8.0707e-10
Frzb	8.63146e-12	-0.583992	0.404	0.482	2.57373e-07
Emb	9.24756e-14	-0.577557	0.362	0.446	2.75744e-09
Mrc2	2.71247e-42	-0.576517	0.667	0.791	8.08805e-38
Ucma	4.81389e-105	-0.561604	0.999	1	1.4354e-100
Rian	2.95545e-90	-0.556611	0.977	0.995	8.81256e-86
Pcolce	4.56556e-29	-0.550979	0.64	0.726	1.36136e-24
P2ry10b	2.58207e-08	-0.542059	0.22	0.287	0.00076992
Ccn2	2.63474e-22	-0.541572	0.706	0.78	7.85626e-18
Chad	6.41145e-64	-0.541503	0.957	0.973	1.91177e-59
Cybrd1	1.94915e-15	-0.534837	0.442	0.525	5.81197e-11
Chsy3	7.52482e-06	-0.526747	0.284	0.327	0.224375
Emilin1	9.1169e-21	-0.521459	0.642	0.695	2.71848e-16
Slc39a14	3.25164e-23	-0.509301	0.618	0.698	9.69575e-19
Mest	6.76178e-44	-0.505817	0.935	0.958	2.01623e-39
Trib2	7.45043e-15	-0.495145	0.504	0.593	2.22157e-10
Gem	2.81823e-12	-0.491187	0.548	0.614	8.4034e-08
Prss35	2.22075e-15	-0.486859	0.543	0.622	6.62182e-11
Col6a1	3.50377e-51	-0.484466	0.966	0.985	1.04476e-46
Itgav	3.33753e-10	-0.477949	0.379	0.447	9.95184e-06
Fzd7	6.18383e-09	-0.47713	0.35	0.422	0.000184389
Ldlrad3	4.65893e-38	-0.476076	0.819	0.884	1.3892e-33
Agtr2	2.33214e-08	-0.465434	0.199	0.27	0.000695398
Matn3	2.06696e-73	-0.46403	0.993	0.994	6.16326e-69
Plac9	1.15721e-14	-0.461855	0.449	0.547	3.45057e-10
Col1a2	8.461e-31	-0.453441	0.999	0.998	2.5229e-26
Fgfrl1	3.36218e-55	-0.449722	0.939	0.968	1.00253e-50
Galnt5	7.23611e-07	-0.444976	0.313	0.369	0.0215766
Kcnq5	1.0223e-09	-0.443611	0.373	0.449	3.04828e-05
Srpx	2.65108e-36	-0.442325	0.926	0.95	7.90498e-32
Tnfrsf21	1.93247e-05	-0.44071	0.363	0.402	0.576223
Fn1	1.03605e-34	-0.438729	0.978	0.988	3.0893e-30
Il17d	1.6251e-14	-0.434734	0.532	0.612	4.84572e-10
Itga9	4.61465e-05	-0.434719	0.228	0.278	1
Cd47	8.41505e-13	-0.432573	0.539	0.606	2.5092e-08
Dlk1	1.6375e-59	-0.429455	0.992	0.998	4.8827e-55
Crispld1	5.3101e-23	-0.428612	0.771	0.838	1.58337e-18
Marveld1	4.84326e-10	-0.426242	0.526	0.57	1.44416e-05
Psd3	2.13944e-09	-0.424059	0.344	0.421	6.37939e-05
Ids	3.33542e-06	-0.422709	0.288	0.343	0.0994555
Gpr153	0.000202038	-0.420675	0.264	0.302	1
Bmp2	3.03687e-08	-0.420554	0.512	0.572	0.000905534
Stk26	7.77712e-42	-0.417836	0.917	0.948	2.31898e-37
Csgalnact2	1.45547e-13	-0.41769	0.599	0.653	4.33993e-09
mt-Nd6	4.15166e-05	-0.402228	0.322	0.361	1
Rtl3	2.74771e-17	-0.396383	0.876	0.886	8.19311e-13
Prkg1	1.5214e-09	-0.395096	0.471	0.548	4.53651e-05
Wrnip1	0.00221706	-0.394836	0.218	0.25	1
Loxl2	1.08427e-13	-0.392973	0.778	0.804	3.23307e-09
Mab21l2	0.0010947	-0.391778	0.256	0.291	1
Loxl3	1.73724e-28	-0.390366	0.866	0.895	5.18009e-24
Lmo4	2.89603e-09	-0.386831	0.444	0.51	8.6354e-05
Ppp1r1b	2.41848e-05	-0.383046	0.336	0.381	0.721143
Olfml3	0.0134825	-0.381035	0.426	0.43	1
Gsn	0.00038263	-0.378646	0.335	0.367	1
Fbn2	7.01531e-11	-0.378301	0.322	0.418	2.09182e-06
Jun	2.31451e-15	-0.377555	0.926	0.953	6.90139e-11
P4ha2	8.99708e-12	-0.377386	0.636	0.695	2.68275e-07
Plekha3	0.00102685	-0.37712	0.3	0.33	1
Sulf2	3.16158e-07	-0.376749	0.32	0.38	0.00942719
Plagl1	2.8852e-66	-0.374807	1	1	8.60308e-62
Cxcl14	2.85667e-14	-0.373887	0.41	0.528	8.51802e-10
Txnip	6.16699e-09	-0.373194	0.716	0.764	0.000183887
Tmem45a	5.58161e-16	-0.372058	0.672	0.73	1.66433e-11
Sppl2a	2.21756e-16	-0.371256	0.737	0.781	6.61233e-12
Serpine1	4.69306e-07	-0.366503	0.505	0.569	0.0139938
Chpf2	0.0243404	-0.361152	0.237	0.252	1
6330403K07Rik	0.000212488	-0.360479	0.237	0.281	1
Slc2a10	1.90977e-05	-0.358078	0.321	0.365	0.569456
Ppic	6.63149e-35	-0.351417	0.952	0.962	1.97738e-30
Htra3	1.40116e-10	-0.345858	0.597	0.638	4.17797e-06
Fubp3	0.000381648	-0.345125	0.337	0.368	1
H2-D1	0.0998278	-0.344182	0.256	0.268	1
Net1	5.39847e-08	-0.343461	0.514	0.573	0.00160972
Klf5	0.318429	-0.341428	0.262	0.265	1
Zim1	1.03825e-24	-0.337175	0.923	0.935	3.09586e-20
Stk38l	1.75512e-07	-0.337071	0.571	0.616	0.00523341
Fbn1	4.49091e-07	-0.336971	0.397	0.455	0.013391
Mthfd1l	9.74338e-05	-0.336884	0.301	0.346	1
Sf3b5	0.000609351	-0.335286	0.328	0.357	1
Klf6	5.679e-20	-0.334703	0.908	0.923	1.69337e-15
Lman1	7.58174e-29	-0.334389	0.906	0.928	2.26072e-24
Sec16b	1.59769e-05	-0.332803	0.316	0.368	0.476399
Col2a1	2.04934e-176	-0.332437	1	1	6.11073e-172
Cdc42se1	1.05721e-06	-0.330892	0.477	0.526	0.0315239
Cobll1	0.0196225	-0.329496	0.366	0.372	1
Ubfd1	0.000529223	-0.326363	0.379	0.405	1
Tnc	1.5214e-08	-0.324114	0.433	0.508	0.000453652
Pofut1	0.0254279	-0.323052	0.26	0.279	1
Bmp5	6.09309e-10	-0.322715	0.592	0.653	1.81684e-05
Llgl1	0.00595322	-0.322149	0.231	0.258	1
Tmem43	0.0131966	-0.322086	0.321	0.337	1
Wwtr1	3.1991e-21	-0.321399	0.867	0.896	9.53906e-17
Alg5	0.00726468	-0.318045	0.315	0.334	1
Mef2c	0.00675571	-0.316139	0.363	0.387	1
Adpgk	0.00809416	-0.31565	0.279	0.3	1
Slc7a5	0.000761678	-0.314642	0.49	0.511	1
Raph1	3.44787e-05	-0.314374	0.547	0.566	1
Ppp3r1	4.58053e-06	-0.314327	0.509	0.54	0.136582
Sparc	6.32603e-80	-0.313253	1	1	1.8863e-75
Foxc1	0.000193725	-0.312855	0.577	0.589	1
P4ha1	9.18576e-32	-0.311936	0.974	0.984	2.73901e-27
Mosmo	0.0126652	-0.311477	0.29	0.31	1
Slc26a2	8.74278e-14	-0.311056	0.81	0.844	2.60692e-09
Fat1	1.55281e-09	-0.31012	0.653	0.693	4.63016e-05
Elk3	6.95973e-08	-0.30948	0.548	0.593	0.00207525
Bri3	0.00120539	-0.309266	0.295	0.326	1
Pmp22	8.77115e-09	-0.308284	0.622	0.653	0.000261538
Zfp275	0.00463338	-0.307428	0.298	0.322	1
Spryd3	6.74623e-05	-0.307328	0.468	0.492	1
Slc35b4	0.000511438	-0.306539	0.24	0.281	1
Tmem184b	1.5261e-05	-0.306535	0.463	0.494	0.455052
Tob1	6.10788e-11	-0.306498	0.806	0.836	1.82125e-06
Fam8a1	0.0186271	-0.305044	0.375	0.381	1
Btg1	2.36547e-10	-0.304575	0.809	0.845	7.05337e-06
Rap2c	1.79797e-06	-0.303699	0.569	0.6	0.0536119
Fgfr2	1.85587e-12	-0.302897	0.659	0.72	5.53383e-08
Tram1	1.58361e-13	-0.301189	0.78	0.796	4.72202e-09
Irf1	0.151925	-0.301039	0.306	0.315	1
Kank1	4.75342e-05	-0.299537	0.474	0.504	1
Bod1	0.00206576	-0.299366	0.391	0.41	1
Col5a2	4.40736e-10	-0.298307	0.612	0.674	1.31419e-05
C1galt1	0.0161424	-0.297846	0.319	0.331	1
Atp6v0a2	0.00490122	-0.297496	0.26	0.287	1
Tmem97	4.78708e-07	-0.297356	0.554	0.587	0.0142741
Itpr2	0.00116161	-0.296708	0.473	0.484	1
Mtmr11	0.0360866	-0.296532	0.234	0.253	1
Kazald1	0.000653844	-0.295646	0.294	0.332	1
Slc16a3	0.0364556	-0.295362	0.236	0.254	1
Dpm3	0.0293496	-0.294423	0.257	0.275	1
Mbnl1	4.15371e-22	-0.294086	0.936	0.944	1.23855e-17
H13	5.94054e-05	-0.293786	0.438	0.471	1
Fibin	6.53827e-16	-0.293274	0.876	0.895	1.94958e-11
Scin	0.00253981	-0.292583	0.493	0.506	1
Pkig	0.0869139	-0.291572	0.303	0.31	1
Lgalsl	1.2366e-06	-0.291344	0.495	0.54	0.036873
Slc35a2	1.98184e-10	-0.289273	0.617	0.672	5.90945e-06
Plod1	1.38657e-10	-0.28787	0.714	0.743	4.13448e-06
C1qbp	0.0650871	-0.286661	0.24	0.254	1
Fmod	1.88872e-44	-0.284041	1	0.999	5.63177e-40
Scube3	5.11939e-09	-0.281632	0.673	0.714	0.00015265
Tnfrsf11b	2.24379e-06	-0.28131	0.495	0.538	0.0669053
Dse	0.000536624	-0.281254	0.39	0.425	1
Hif1a	3.03478e-18	-0.281211	0.875	0.915	9.04911e-14
Birc3	0.00201816	-0.280927	0.247	0.281	1
Twsg1	2.03201e-09	-0.27994	0.675	0.71	6.05904e-05
Alkbh5	1.97454e-07	-0.27827	0.593	0.635	0.00588767
Dpy19l1	0.00317048	-0.277634	0.389	0.413	1
Stk24	0.020842	-0.277379	0.283	0.301	1
Mir99ahg	2.15695e-07	-0.276695	0.439	0.507	0.0064316
Lix1l	2.03235e-05	-0.276629	0.537	0.562	0.606005
Ostc	2.98012e-26	-0.276162	0.94	0.962	8.88612e-22
Meg3	1.19857e-20	-0.275914	0.993	0.995	3.5739e-16
Selenoi	0.0111948	-0.275423	0.301	0.326	1
Samd4	0.00144387	-0.275231	0.503	0.523	1
Ecrg4	4.30622e-25	-0.273429	0.951	0.972	1.28403e-20
Armh4	5.20457e-07	-0.271956	0.64	0.666	0.015519
Lpar4	3.84325e-05	-0.270574	0.611	0.637	1
Prrx1	0.000592094	-0.269829	0.262	0.301	1
Xylt1	5.76297e-21	-0.268506	0.958	0.97	1.7184e-16
Heatr5a	0.00355654	-0.267437	0.418	0.44	1
Ddah1	3.33558e-07	-0.266289	0.785	0.787	0.00994603
Armcx4	0.00613914	-0.265637	0.41	0.43	1
Gmds	0.00395715	-0.265285	0.448	0.469	1
Etv5	0.000197522	-0.265254	0.306	0.351	1
Degs1	3.62832e-05	-0.264973	0.577	0.594	1
Tmem254	7.52579e-08	-0.264581	0.693	0.716	0.00224404
Tipin	0.00841391	-0.264269	0.228	0.258	1
Mtus1	0.00381384	-0.26411	0.39	0.413	1
Tubb2b	0.0334836	-0.264067	0.325	0.342	1
Ccnd1	0.108333	-0.263729	0.546	0.531	1
F3	0.000451878	-0.263245	0.457	0.497	1
Shmt2	0.0725041	-0.263191	0.364	0.364	1
Ak2	3.74714e-06	-0.261872	0.606	0.628	0.111732
Mfap2	1.26565e-08	-0.261117	0.605	0.658	0.000377392
Col6a3	0.000481108	-0.259993	0.785	0.772	1
Vkorc1	4.98213e-09	-0.259725	0.701	0.727	0.000148557
Itpkb	0.0368932	-0.259461	0.287	0.306	1
Atp8b2	2.54337e-05	-0.258618	0.597	0.621	0.758381
Creb3l2	1.03709e-15	-0.258394	0.938	0.935	3.09239e-11
Dusp6	0.00620103	-0.257719	0.397	0.42	1
Timp3	7.11241e-05	-0.257173	0.605	0.637	1
Yipf4	1.70479e-07	-0.256478	0.664	0.688	0.00508333
Mospd3	0.0209155	-0.255335	0.345	0.359	1
Zfp36	0.000138945	-0.254949	0.897	0.912	1
Fndc3b	3.76183e-23	-0.254528	0.973	0.985	1.1217e-18
Mcu	4.09272e-05	-0.254191	0.598	0.611	1
Fut11	0.0734508	-0.25384	0.277	0.294	1
Cracd	0.00582475	-0.252752	0.351	0.379	1
Stt3a	1.30144e-14	-0.252334	0.86	0.87	3.88063e-10
Ogn	9.49016e-05	-0.252034	0.527	0.567	1
Runx1	0.492982	-0.250362	0.277	0.278	1
Ahi1	7.05116e-06	0.250153	0.421	0.346	0.210251
Bcl7c	5.48536e-06	0.250158	0.285	0.216	0.163562
Ptpn14	7.20848e-09	0.250283	0.514	0.408	0.000214942
Stim1	0.000541184	0.250725	0.257	0.208	1
Cspg4	7.38818e-20	0.25096	0.974	0.946	2.20301e-15
Sp2	3.28998e-05	0.251142	0.316	0.247	0.981005
Uba6	0.000229063	0.251333	0.331	0.274	1
Itga6	9.20856e-05	0.251733	0.503	0.44	1
Kcnq1ot1	0.00089472	0.251779	0.334	0.286	1
Chpf	8.00224e-06	0.251894	0.444	0.37	0.238611
Nudc	3.96897e-06	0.251918	0.389	0.312	0.118347
Rps3	4.20184e-35	0.251964	0.998	0.989	1.2529e-30
Palld	0.00109284	0.252028	0.323	0.273	1
Chd4	2.07812e-08	0.252048	0.772	0.694	0.000619655
Anp32a	4.64395e-08	0.25224	0.631	0.546	0.00138473
Pds5b	2.50249e-06	0.252554	0.408	0.329	0.0746193
Smarca5	1.7198e-08	0.252728	0.753	0.682	0.00051281
Map1lc3a	1.82194e-07	0.252738	0.595	0.512	0.00543267
Akr1a1	4.06671e-16	0.253085	0.894	0.822	1.21261e-11
Myl6	5.44492e-15	0.253188	0.872	0.801	1.62357e-10
Psmc5	5.07262e-06	0.25319	0.263	0.198	0.151255
Rpl11	7.17019e-23	0.253482	0.958	0.913	2.13801e-18
Fscn1	2.99845e-13	0.254058	0.889	0.85	8.94079e-09
Nup153	2.42773e-06	0.255121	0.411	0.332	0.07239
ENSMUSG00000120849	1.66046e-14	0.255621	0.664	0.526	4.95115e-10
Vmp1	0.000137169	0.255645	0.46	0.389	1
Flnb	7.61308e-10	0.255948	0.592	0.476	2.27007e-05
Ext1	1.19542e-10	0.256177	0.593	0.473	3.56451e-06
Islr	5.45867e-15	0.25637	0.943	0.898	1.62767e-10
Fbxw11	0.000839752	0.256383	0.273	0.224	1
Nop58	1.41675e-09	0.256395	0.803	0.723	4.22446e-05
Sgms2	0.000478348	0.256711	0.443	0.382	1
Hivep3	6.06736e-06	0.256922	0.325	0.257	0.180917
Taf1d	1.3048e-07	0.257279	0.559	0.466	0.00389065
Mettl1	1.82726e-08	0.257754	0.576	0.478	0.000544854
Med1	0.000182532	0.258035	0.293	0.239	1
Gprasp1	3.842e-05	0.258252	0.478	0.409	1
Ier2	1.28321e-09	0.25826	0.701	0.61	3.82627e-05
Nphp1	3.31027e-06	0.258263	0.361	0.283	0.0987056
Tnfrsf10b	0.000272771	0.259627	0.272	0.216	1
Lima1	5.90058e-05	0.259675	0.319	0.257	1
Fau	4.27725e-23	0.260634	0.977	0.951	1.27539e-18
Rps13	1.97918e-49	0.261395	0.999	0.996	5.90152e-45
Cox4i1	3.61577e-11	0.261403	0.751	0.649	1.07815e-06
Akap13	2.11206e-06	0.261528	0.455	0.376	0.0629774
Rhoq	0.000143304	0.261884	0.373	0.312	1
Mbtd1	1.83526e-06	0.26202	0.472	0.392	0.0547237
Rps6	2.30143e-39	0.262073	0.998	0.992	6.8624e-35
Fkbp3	1.14623e-08	0.262206	0.564	0.464	0.000341783
Irs2	1.10885e-05	0.262212	0.438	0.362	0.330637
Mdm2	3.37602e-08	0.262419	0.473	0.374	0.00100666
Lig3	6.51822e-05	0.262467	0.297	0.238	1
Cfl1	2.92018e-19	0.262506	0.959	0.929	8.70738e-15
Scarf2	1.69238e-07	0.262879	0.41	0.324	0.00504633
Rpl10a	4.77125e-17	0.263876	0.882	0.812	1.42269e-12
Ptbp3	1.70042e-06	0.263962	0.54	0.453	0.0507032
Cox7c	2.96117e-22	0.264088	0.931	0.867	8.82962e-18
Man1a2	4.69003e-06	0.264384	0.373	0.306	0.139847
Peg10	9.13639e-05	0.264596	0.442	0.375	1
Arpc1b	1.88216e-09	0.265347	0.537	0.427	5.61221e-05
Gpatch8	1.22926e-06	0.265728	0.32	0.245	0.0366542
Slc22a17	5.16772e-06	0.26577	0.296	0.227	0.154091
Wdr83os	3.09187e-07	0.265973	0.504	0.411	0.00921933
Bag3	3.59616e-08	0.266051	0.657	0.573	0.0010723
Cbx4	2.30152e-07	0.266333	0.454	0.362	0.00686267
Dctn4	6.22618e-09	0.266804	0.555	0.454	0.000185652
Cnnm4	0.000441902	0.266813	0.392	0.331	1
Ctnnal1	1.4777e-07	0.267117	0.512	0.421	0.00440621
Nrip1	5.59271e-05	0.267172	0.253	0.198	1
Ints6l	6.74473e-06	0.267282	0.479	0.402	0.201114
Hacd1	1.05909e-06	0.267387	0.442	0.36	0.0315799
mt-Nd2	4.45859e-33	0.267562	0.998	0.994	1.32946e-28
Sh3bgrl	3.92128e-09	0.267685	0.666	0.567	0.000116925
Htatsf1	1.20831e-14	0.267851	0.804	0.708	3.60294e-10
Tnks	3.11289e-05	0.268352	0.342	0.275	0.9282
Iqsec1	1.09224e-05	0.268445	0.437	0.363	0.325684
Thoc2l	1.72038e-05	0.268446	0.39	0.322	0.512982
Noct	0.000113575	0.268547	0.364	0.306	1
Wdr70	1.14127e-05	0.268584	0.29	0.225	0.340305
Rps27	2.94206e-59	0.268871	1	1	8.77263e-55
2410006H16Rik	1.52686e-12	0.268981	0.725	0.625	4.5528e-08
Zfp326	2.05316e-07	0.269021	0.574	0.48	0.00612211
Rpl39	4.62729e-63	0.269211	1	1	1.37976e-58
Tead1	1.81303e-07	0.269354	0.462	0.365	0.00540609
Ppp1r12a	2.78219e-07	0.269374	0.514	0.43	0.00829594
Akap8l	3.38434e-05	0.269974	0.273	0.213	1
Parp1	1.24257e-05	0.269992	0.343	0.274	0.370509
Mif	6.03156e-06	0.270622	0.646	0.588	0.179849
Eml1	0.000112714	0.270732	0.368	0.307	1
Fads1	3.24208e-07	0.271021	0.573	0.485	0.00966722
Dbi	4.82674e-12	0.271811	0.805	0.71	1.43924e-07
Supt6	7.20457e-07	0.272331	0.445	0.359	0.0214826
Rps26	4.19806e-51	0.272677	1	1	1.25178e-46
Rpl35a	2.23753e-43	0.273297	0.996	0.995	6.67186e-39
Ankhd1	0.00034129	0.273445	0.432	0.367	1
Cdca4	2.92888e-05	0.273773	0.284	0.223	0.873335
Ctcf	9.29411e-06	0.274009	0.446	0.368	0.277132
Srrm2	5.33881e-17	0.274146	0.895	0.824	1.59193e-12
Ddx5	8.75607e-25	0.274198	0.983	0.965	2.61089e-20
Susd6	0.00153567	0.274326	0.27	0.226	1
Hsd17b4	3.39252e-05	0.274482	0.26	0.202	1
Ap2a2	1.07244e-05	0.274944	0.277	0.213	0.31978
Tada2a	1.03334e-05	0.275182	0.273	0.21	0.308121
Anxa6	7.6903e-11	0.275279	0.649	0.541	2.29309e-06
Cyth3	5.53111e-05	0.27552	0.252	0.197	1
Szrd1	1.54362e-05	0.275522	0.351	0.279	0.460276
Dmtf1	3.65788e-06	0.276113	0.266	0.2	0.109071
Peli1	5.92589e-07	0.27651	0.632	0.565	0.0176698
Rpl13	2.61463e-43	0.276749	0.998	0.988	7.7963e-39
Col14a1	0.00630388	0.276947	0.315	0.275	1
Ergic3	3.9447e-07	0.276992	0.47	0.382	0.0117623
Slc38a3	6.24582e-08	0.277099	0.495	0.409	0.00186238
Spats2	1.64905e-06	0.277381	0.341	0.268	0.0491714
Gkap1	7.04446e-06	0.277466	0.263	0.199	0.210052
Map2k3	2.52528e-05	0.277992	0.458	0.391	0.752988
Rps27rt	1.43239e-07	0.278378	0.386	0.297	0.00427111
Rpl19	3.3412e-27	0.278389	0.954	0.917	9.96279e-23
Ddi2	0.000243916	0.278662	0.271	0.219	1
Eif1a	9.75798e-13	0.2788	0.832	0.764	2.90963e-08
Kmt2a	1.60419e-06	0.278942	0.45	0.37	0.0478338
Dnajc15	1.81678e-05	0.279193	0.265	0.204	0.541727
Elob	1.00134e-12	0.279264	0.75	0.638	2.98581e-08
Chuk	1.57738e-06	0.279668	0.279	0.207	0.0470345
Cul5	4.19623e-06	0.279677	0.386	0.307	0.125123
Rest	2.50069e-06	0.27985	0.411	0.335	0.0745656
Atp5d	2.23605e-06	0.28013	0.434	0.349	0.0666745
Immt	3.35839e-07	0.280728	0.316	0.236	0.010014
Anapc13	1.20078e-06	0.280737	0.275	0.205	0.0358047
Srsf7	6.54127e-09	0.280979	0.637	0.54	0.000195048
Clmp	2.90875e-06	0.281356	0.323	0.253	0.086733
Ctsf	8.85992e-06	0.281386	0.389	0.32	0.264185
Trp53inp2	4.25944e-06	0.281417	0.42	0.347	0.127008
Chd2	2.45942e-06	0.281899	0.416	0.341	0.0733351
Litaf	4.03523e-09	0.282026	0.495	0.393	0.000120323
Rsrc1	6.49644e-08	0.282773	0.57	0.484	0.00193711
Gapvd1	2.02641e-05	0.282816	0.347	0.282	0.604234
Taf13	4.05369e-08	0.283288	0.394	0.307	0.00120873
Lbh	8.12779e-09	0.2834	0.592	0.493	0.000242354
Zfp827	2.83798e-06	0.283753	0.254	0.191	0.084623
Tmbim1	1.30337e-06	0.284283	0.49	0.411	0.038864
Ctnnd1	5.09628e-08	0.284741	0.49	0.395	0.00151961
Senp2	1.15078e-05	0.285645	0.357	0.289	0.343138
Zcchc14	0.000200967	0.285725	0.281	0.228	1
Rpl8	2.17053e-27	0.286133	0.966	0.92	6.4721e-23
Mtss2	5.74627e-12	0.286328	0.776	0.702	1.71342e-07
Nrbf2	1.28638e-06	0.286407	0.334	0.257	0.0383573
Npat	4.06726e-07	0.286463	0.295	0.22	0.0121278
Rpl26	4.62766e-40	0.287308	0.983	0.967	1.37988e-35
Aftph	4.49961e-06	0.287607	0.307	0.238	0.134169
Cops5	7.84545e-06	0.287752	0.323	0.25	0.233936
Eci2	3.18058e-05	0.287935	0.321	0.258	0.948386
Swt1	2.37707e-05	0.288014	0.261	0.201	0.708796
Higd2a	1.60437e-06	0.288335	0.444	0.362	0.0478391
Gtpbp4	1.52785e-05	0.28851	0.476	0.407	0.455574
Ftl1	1.23694e-21	0.288565	0.95	0.914	3.6883e-17
Polr2f	4.03522e-05	0.288795	0.269	0.21	1
Zeb1	6.16565e-05	0.289397	0.266	0.207	1
Efhd2	0.000367876	0.290269	0.786	0.781	1
Socs2	8.75227e-06	0.290692	0.423	0.35	0.260975
Ift74	2.89912e-05	0.291323	0.288	0.227	0.86446
Pi4k2a	5.29633e-06	0.291412	0.259	0.194	0.157926
Ypel3	2.76646e-08	0.291471	0.366	0.277	0.000824902
Kpna4	2.44205e-08	0.29157	0.474	0.376	0.000728171
Ddx21	2.16982e-07	0.291648	0.427	0.341	0.00646996
Bptf	2.70209e-09	0.292005	0.639	0.539	8.0571e-05
Slc2a1	2.08391e-05	0.292067	0.632	0.585	0.621379
Ift88	2.04988e-06	0.292173	0.375	0.298	0.0611233
Ube2j1	2.08052e-07	0.292567	0.287	0.21	0.0062037
Tmem41b	5.94531e-07	0.293017	0.548	0.465	0.0177277
Dnajb9	0.00126636	0.293889	0.432	0.375	1
Nfkb1	0.000286395	0.294002	0.416	0.359	1
Sorbs2	3.67801e-13	0.294153	0.836	0.731	1.09671e-08
Gna12	4.49994e-08	0.294331	0.357	0.273	0.00134179
Plekhf1	9.93318e-06	0.294865	0.261	0.197	0.296187
Lrpap1	2.01859e-07	0.295613	0.361	0.276	0.00601904
Nkapd1	2.39199e-05	0.295768	0.276	0.214	0.713244
Ccnl1	1.90112e-15	0.295855	0.842	0.769	5.66875e-11
Usp24	7.98565e-08	0.296227	0.369	0.282	0.00238116
Myd88	7.76765e-07	0.296702	0.309	0.235	0.0231616
Selenow	4.57581e-16	0.297909	0.84	0.745	1.36442e-11
Megf9	0.000155114	0.299125	0.27	0.217	1
Ndufs4	7.94716e-06	0.299949	0.344	0.274	0.236968
Upf3a	2.80268e-05	0.300341	0.271	0.212	0.835704
Cep85l	1.9429e-05	0.300651	0.256	0.197	0.579334
Tia1	2.87252e-06	0.300787	0.403	0.33	0.0856529
Ep300	1.08029e-06	0.301504	0.355	0.281	0.032212
Rras	6.16662e-06	0.301661	0.287	0.222	0.183876
Gm11808	1.44967e-15	0.301725	0.79	0.702	4.32262e-11
Ppp2r2d	2.92699e-08	0.301802	0.42	0.322	0.00087277
ENSMUSG00000120012	3.04404e-07	0.302339	0.361	0.279	0.00907672
Cpxm1	6.09765e-07	0.302406	0.416	0.333	0.018182
Zfand5	1.10281e-12	0.302971	0.79	0.72	3.28837e-08
Smpdl3a	6.36313e-07	0.30305	0.334	0.257	0.0189736
Adipor2	2.26936e-09	0.303744	0.554	0.45	6.76676e-05
Cuedc1	2.87416e-05	0.304545	0.29	0.228	0.857017
Suz12	2.20112e-06	0.304959	0.29	0.222	0.065633
Pappa2	6.73204e-06	0.304995	0.378	0.312	0.200736
Scyl2	7.7224e-06	0.305888	0.254	0.194	0.230267
Oga	1.88984e-11	0.30632	0.487	0.375	5.63514e-07
Nop14	3.10281e-08	0.306323	0.38	0.293	0.000925195
Clcn3	4.9829e-06	0.306462	0.275	0.211	0.14858
Rnf34	0.000513184	0.30654	0.274	0.226	1
Cpm	0.0098908	0.306825	0.488	0.452	1
Atf4	1.60113e-25	0.306865	0.972	0.944	4.77426e-21
Slk	7.9683e-08	0.307522	0.599	0.509	0.00237599
Emp3	1.02468e-09	0.307561	0.707	0.608	3.0554e-05
Nrbp2	9.17306e-13	0.30824	0.702	0.591	2.73522e-08
Lama4	0.000697536	0.308364	0.264	0.217	1
Csnk1e	5.91791e-09	0.309076	0.545	0.451	0.00017646
Rassf1	3.28653e-07	0.309229	0.565	0.485	0.00979978
Hipk3	1.41186e-09	0.30928	0.458	0.35	4.20987e-05
Rpl18a	6.18255e-36	0.31104	0.973	0.94	1.84351e-31
Actg1	1.64577e-17	0.311287	0.998	0.996	4.90735e-13
Atp6v0a1	1.50584e-06	0.311525	0.25	0.185	0.0449013
Mpzl2	0.0030876	0.312008	0.412	0.371	1
Kdm6a	1.06155e-06	0.312084	0.34	0.267	0.0316533
Nab1	4.68241e-05	0.312129	0.318	0.257	1
Fam76a	1.77678e-10	0.312278	0.618	0.522	5.29799e-06
Nipbl	3.41857e-13	0.312395	0.769	0.688	1.01935e-08
Adgrg6	0.0150746	0.312411	0.279	0.25	1
Ggh	1.05819e-05	0.312683	0.254	0.194	0.31553
Pcyt2	1.76273e-09	0.312729	0.378	0.285	5.2561e-05
Arhgap23	2.39287e-06	0.313506	0.335	0.267	0.0713505
Larp7	5.14818e-09	0.313542	0.493	0.394	0.000153508
Nipa2	1.30395e-07	0.314129	0.345	0.266	0.0038881
Znhit1	2.30025e-05	0.31426	0.265	0.207	0.685889
Niban2	3.36469e-09	0.314461	0.548	0.452	0.000100328
Vps37b	5.16023e-09	0.31463	0.581	0.494	0.000153868
Erf	5.81773e-09	0.314719	0.565	0.471	0.000173473
Igsf3	8.7465e-09	0.315107	0.569	0.481	0.000260803
Psmb7	5.71386e-07	0.315463	0.375	0.298	0.0170376
Bnc2	9.50927e-09	0.316466	0.312	0.228	0.000283547
Col15a1	3.4632e-05	0.317049	0.774	0.753	1
Ndufa10	1.19061e-07	0.317099	0.456	0.371	0.00355017
Cct5	1.99057e-09	0.317174	0.505	0.403	5.93549e-05
Clmn	6.48978e-05	0.317194	0.257	0.203	1
Actb	2.06558e-21	0.318619	0.998	0.999	6.15916e-17
Eif4e	7.43106e-08	0.318641	0.654	0.562	0.00221579
Rbis	1.79595e-09	0.319231	0.415	0.312	5.35516e-05
Rapgef1	1.389e-05	0.319707	0.257	0.198	0.414171
Sap130	1.31442e-05	0.320258	0.251	0.194	0.391934
Efemp2	8.01955e-14	0.32067	0.596	0.461	2.39127e-09
Kmt5a	2.29496e-09	0.322161	0.419	0.324	6.84311e-05
A2m	1.35908e-17	0.32247	0.501	0.356	4.05249e-13
Chd9	2.27272e-11	0.322726	0.625	0.507	6.7768e-07
Dclk1	7.06689e-06	0.323489	0.274	0.209	0.21072
Chd3	3.21927e-11	0.323732	0.492	0.381	9.59922e-07
Safb2	5.59959e-05	0.323774	0.275	0.218	1
Cald1	3.33747e-18	0.324306	0.806	0.706	9.95166e-14
Fkbp8	7.61945e-08	0.324603	0.322	0.24	0.00227197
Dcakd	1.72702e-07	0.324673	0.397	0.308	0.00514963
Dlst	4.16816e-06	0.324941	0.269	0.204	0.124286
Zbtb11	1.26813e-05	0.325752	0.258	0.2	0.378131
Tiparp	1.41328e-09	0.326021	0.62	0.517	4.21412e-05
Rps5	3.79146e-53	0.32733	0.99	0.979	1.13054e-48
Efr3a	1.153e-07	0.327878	0.529	0.445	0.00343801
Efnb1	1.952e-06	0.328866	0.303	0.233	0.0582047
Pom121	2.31089e-06	0.329172	0.253	0.189	0.0689061
Rb1cc1	3.8593e-11	0.329192	0.581	0.472	1.15077e-06
Map1lc3b	5.5675e-15	0.329445	0.677	0.564	1.66012e-10
Cyp51	7.99229e-14	0.330252	0.78	0.706	2.38314e-09
Naf1	4.21373e-06	0.331468	0.295	0.228	0.125645
Runx3	3.96524e-10	0.332085	0.384	0.286	1.18235e-05
Rps15	1.65228e-45	0.333531	0.981	0.958	4.92678e-41
Atpif1	7.19127e-13	0.334016	0.64	0.533	2.14429e-08
Zc3h6	3.97858e-07	0.334533	0.261	0.193	0.0118633
Rtf1	8.20867e-11	0.335195	0.498	0.391	2.44766e-06
Ppp4r1l-ps	1.01242e-06	0.335209	0.359	0.283	0.0301884
2310022B05Rik	3.04824e-09	0.335509	0.379	0.284	9.08924e-05
1700025G04Rik	2.37373e-17	0.335851	0.776	0.684	7.07797e-13
Agpat4	5.14693e-07	0.336045	0.43	0.349	0.0153471
Gtf2ird1	2.22858e-08	0.336157	0.395	0.308	0.000664519
Mdk	5.16778e-06	0.33616	0.258	0.197	0.154093
D16Ertd472e	3.48075e-06	0.336311	0.272	0.208	0.103789
Slc1a5	8.63478e-07	0.336422	0.614	0.545	0.0257472
Mboat2	1.4882e-06	0.336672	0.278	0.209	0.0443753
Prkcsh	9.07805e-07	0.33709	0.358	0.284	0.0270689
Smc1a	1.20751e-08	0.337663	0.548	0.458	0.000360054
Runx1t1	1.47623e-05	0.337711	0.259	0.202	0.440182
1110038B12Rik	3.34171e-09	0.338117	0.384	0.291	9.96431e-05
Lrp12	1.85366e-06	0.338311	0.282	0.214	0.0552724
Rel	7.10095e-11	0.338583	0.505	0.395	2.11736e-06
Synpo	6.4032e-11	0.338942	0.574	0.463	1.90931e-06
Zfp644	3.18967e-08	0.338998	0.388	0.301	0.000951096
Rnd3	1.87655e-07	0.33932	0.267	0.197	0.00559549
Sox11	1.11935e-15	0.34067	0.63	0.489	3.33768e-11
Nup98	2.81846e-10	0.341241	0.522	0.413	8.40409e-06
Rpl10	1.87322e-31	0.341326	0.929	0.851	5.58558e-27
S100a11	3.86754e-17	0.341649	0.822	0.726	1.15322e-12
Lss	2.03465e-05	0.341876	0.331	0.266	0.606693
Sgta	4.88385e-08	0.342008	0.308	0.227	0.00145627
Lum	1.51048e-28	0.34244	0.921	0.856	4.50394e-24
Epb41	2.26684e-07	0.342855	0.253	0.182	0.00675928
Acp2	1.24739e-07	0.342931	0.306	0.23	0.00371948
Atf3	2.08804e-16	0.34331	0.839	0.783	6.22612e-12
Tshz2	2.29531e-14	0.343322	0.644	0.519	6.84415e-10
Pals1	6.68756e-12	0.343373	0.446	0.335	1.9941e-07
Atxn7	5.27971e-07	0.343457	0.369	0.294	0.015743
Pcf11	7.26452e-07	0.343813	0.376	0.297	0.0216613
Aldh7a1	1.09924e-05	0.34382	0.256	0.197	0.327771
Aars	2.13552e-07	0.344699	0.328	0.251	0.0063677
Brd2	1.7834e-21	0.346309	0.918	0.843	5.31774e-17
Chd8	1.67324e-07	0.346452	0.402	0.32	0.00498927
Zmynd8	3.05005e-09	0.346472	0.453	0.358	9.09464e-05
Coq10b	7.22604e-12	0.346598	0.535	0.418	2.15466e-07
Rc3h1	3.86164e-09	0.347031	0.395	0.302	0.000115146
Pprc1	1.72779e-07	0.347113	0.404	0.326	0.00515191
Capn2	1.13737e-11	0.347121	0.558	0.438	3.39142e-07
Phip	1.62195e-07	0.347272	0.309	0.229	0.00483633
Ankrd12	3.06175e-07	0.347698	0.32	0.246	0.00912952
Rps19	7.101e-45	0.348206	0.98	0.961	2.11738e-40
Gabarapl1	5.50971e-10	0.349221	0.442	0.338	1.64289e-05
Creb5	1.19714e-05	0.349261	0.253	0.193	0.356964
Col4a2	6.87675e-07	0.349422	0.307	0.236	0.0205051
Rasa1	1.47695e-07	0.350305	0.271	0.196	0.00440398
Cuta	3.27244e-05	0.350552	0.259	0.202	0.975778
Rell1	1.10162e-05	0.350619	0.251	0.193	0.328481
Tmed5	9.73027e-06	0.351005	0.291	0.231	0.290137
Epyc	8.70808e-28	0.351479	0.925	0.878	2.59658e-23
Mt2	0.000925039	0.351809	0.275	0.228	1
Dhcr24	1.28388e-06	0.351846	0.48	0.404	0.0382828
Lrrc8c	2.25328e-05	0.351855	0.278	0.217	0.671883
Ppdpf	2.451e-06	0.352043	0.262	0.199	0.0730838
Rpl17	1.17674e-88	0.352299	0.999	1	3.5088e-84
Rnf19b	7.26233e-08	0.352672	0.413	0.332	0.00216548
Clstn1	8.18621e-12	0.353156	0.568	0.456	2.44096e-07
Arhgap29	1.09219e-07	0.35344	0.422	0.339	0.00325669
Ypel5	1.16094e-05	0.353659	0.284	0.222	0.34617
Dyrk2	2.58092e-10	0.356656	0.388	0.286	7.6958e-06
Azin1	6.19013e-15	0.357394	0.759	0.66	1.84577e-10
Tnfrsf12a	3.80225e-08	0.357638	0.455	0.371	0.00113376
Angptl1	8.27104e-05	0.357927	0.387	0.328	1
Med7	7.81689e-05	0.358002	0.268	0.213	1
Spsb1	1.66873e-08	0.358278	0.514	0.43	0.000497581
Tmem223	8.52204e-06	0.359112	0.287	0.224	0.25411
Ywhag	2.95866e-09	0.359205	0.494	0.4	8.82212e-05
Fdft1	5.60446e-12	0.359959	0.683	0.6	1.67114e-07
Cry1	5.5363e-09	0.361461	0.332	0.245	0.000165081
Arih2	8.54392e-09	0.362111	0.308	0.225	0.000254762
Ythdc1	2.96307e-13	0.362147	0.634	0.523	8.83527e-09
Arl13b	6.44401e-08	0.363017	0.479	0.391	0.00192147
Timp2	2.67427e-40	0.363446	0.976	0.947	7.97415e-36
Denr	2.20591e-08	0.365124	0.504	0.421	0.000657758
Vcl	2.19552e-05	0.365126	0.289	0.227	0.654661
Optn	8.77841e-08	0.365547	0.26	0.185	0.00261755
Fasn	1.56057e-08	0.365946	0.58	0.498	0.000465332
Rpl36	4.93026e-19	0.366037	0.765	0.658	1.4701e-14
Lactb2	2.49999e-08	0.366703	0.269	0.195	0.000745448
Cirbp	4.65162e-14	0.367344	0.509	0.378	1.38702e-09
Park7	5.99259e-09	0.36793	0.275	0.193	0.000178687
Stx4a	2.16631e-07	0.368254	0.297	0.223	0.0064595
Ranbp2	2.71523e-10	0.369174	0.519	0.42	8.09627e-06
Arhgap21	2.62857e-07	0.369798	0.259	0.19	0.00783788
Casp8ap2	6.48803e-05	0.370763	0.25	0.198	1
Lpcat3	6.10166e-06	0.371479	0.346	0.277	0.181939
Rpl37	3.34882e-76	0.371482	0.999	0.996	9.98552e-72
Chd1	2.04675e-12	0.372272	0.545	0.433	6.103e-08
Fbxo11	8.69619e-09	0.372718	0.369	0.279	0.000259303
Zfp131	1.26163e-11	0.37274	0.513	0.407	3.76193e-07
Hsp90aa1	4.75305e-21	0.373266	0.888	0.814	1.41726e-16
Fem1b	1.71256e-06	0.375094	0.262	0.198	0.0510651
Dot1l	1.73081e-06	0.375856	0.338	0.27	0.0516093
Rap1gds1	0.000175182	0.376207	0.27	0.22	1
Slc35e4	1.90196e-08	0.376517	0.382	0.294	0.000567127
Irf2bpl	5.60902e-12	0.376813	0.722	0.647	1.6725e-07
Cux1	7.94111e-07	0.377385	0.342	0.273	0.0236788
Clasp2	1.62227e-10	0.377774	0.366	0.265	4.8373e-06
Kif1b	7.87397e-11	0.378448	0.416	0.311	2.34786e-06
Sh3pxd2a	2.08834e-12	0.379363	0.599	0.499	6.22701e-08
Pkm	1.30914e-12	0.380207	0.748	0.661	3.90361e-08
Enah	2.16255e-23	0.380389	0.766	0.651	6.4483e-19
Cic	5.63051e-08	0.382073	0.284	0.206	0.00167891
Rpl29	3.58784e-43	0.382115	0.955	0.894	1.06982e-38
Rpl10-ps3	4.94962e-09	0.382451	0.321	0.235	0.000147588
Gm47283	1.26048e-09	0.383264	0.304	0.216	3.75849e-05
Gnl2	1.02789e-11	0.38377	0.47	0.362	3.06496e-07
Dnaja1	5.63133e-14	0.383891	0.672	0.551	1.67915e-09
Gm43154	2.26711e-11	0.384871	0.357	0.256	6.76006e-07
Cttnbp2nl	2.3475e-05	0.385102	0.307	0.248	0.699978
H2ac19	7.42803e-07	0.385217	0.27	0.202	0.0221489
Shox2	5.95871e-25	0.3854	0.839	0.713	1.77677e-20
Id3	2.50009e-13	0.387076	0.624	0.527	7.45476e-09
Itga1	1.9662e-06	0.387414	0.26	0.197	0.0586282
Ipo5	5.42255e-16	0.387623	0.615	0.487	1.61689e-11
Mlf1	5.74886e-12	0.388818	0.413	0.308	1.7142e-07
Kdm1a	3.00435e-08	0.388888	0.428	0.34	0.000895837
Zfpm2	3.46949e-10	0.388934	0.353	0.26	1.03453e-05
Stk40	4.21383e-11	0.389184	0.385	0.281	1.25648e-06
Ppp3ca	3.46702e-26	0.390262	0.867	0.794	1.03379e-21
Fosl2	1.03244e-10	0.390308	0.56	0.461	3.07853e-06
Smtn	2.59886e-06	0.390689	0.257	0.193	0.0774927
Anxa2	2.37143e-30	0.391027	0.894	0.815	7.07113e-26
St3gal4	1.53422e-11	0.392642	0.438	0.329	4.57475e-07
Zfp703	1.38557e-12	0.39294	0.548	0.444	4.13148e-08
Nfatc2	1.38921e-10	0.393515	0.735	0.662	4.14235e-06
Asap1	3.80226e-11	0.396511	0.329	0.232	1.13376e-06
Phf20l1	1.24345e-07	0.396518	0.311	0.236	0.00370771
Phldb1	6.10772e-09	0.398332	0.373	0.285	0.00018212
Mafg	4.29489e-10	0.399376	0.505	0.412	1.28065e-05
Calm1	1.9985e-36	0.399653	0.954	0.894	5.95914e-32
Klhl24	4.01442e-12	0.399991	0.433	0.32	1.19702e-07
Foxo4	1.47638e-10	0.40004	0.326	0.231	4.40227e-06
Rlbp1	2.0487e-08	0.400921	0.279	0.204	0.000610882
Rpl24	1.96035e-07	0.40165	0.291	0.218	0.00584538
Tagln2	6.05028e-08	0.402051	0.508	0.422	0.00180407
Sin3b	3.56337e-09	0.402248	0.395	0.305	0.000106252
Nfatc1	9.98333e-12	0.403722	0.707	0.61	2.97683e-07
Rabgef1	1.43095e-07	0.405179	0.305	0.233	0.00426681
Cntrl	4.14919e-10	0.405271	0.391	0.296	1.2372e-05
Morc3	5.65265e-07	0.405396	0.262	0.197	0.0168551
Crebrf	1.3075e-09	0.406021	0.325	0.237	3.89871e-05
Rpl9-ps6	4.77623e-09	0.407105	0.298	0.214	0.000142418
Fxyd1	1.15356e-11	0.407895	0.411	0.303	3.43969e-07
Vasn	1.304e-10	0.408525	0.485	0.382	3.88826e-06
Itga5	1.78272e-06	0.409027	0.372	0.302	0.0531573
Csnk1d	1.11524e-12	0.409498	0.422	0.307	3.32542e-08
Ezh2	6.47591e-12	0.410534	0.406	0.302	1.93099e-07
Rpl22l1	4.84286e-50	0.411187	0.954	0.898	1.44404e-45
Hspa5	1.38302e-28	0.411949	0.999	0.998	4.12389e-24
Scube2	1.55494e-08	0.413211	0.356	0.273	0.000463653
Got1	5.28563e-10	0.414034	0.32	0.23	1.57607e-05
Socs1	8.55175e-08	0.416176	0.289	0.215	0.00254996
Aldh9a1	1.46036e-07	0.416241	0.28	0.208	0.00435451
Slc25a1	2.26009e-08	0.41644	0.367	0.286	0.000673914
Arid4b	8.60333e-16	0.417142	0.626	0.506	2.56534e-11
Il6st	4.80399e-12	0.417486	0.461	0.348	1.43245e-07
Samhd1	5.83029e-08	0.418062	0.3	0.227	0.00173848
Ddit3	3.13149e-15	0.418639	0.663	0.561	9.33748e-11
Kras	2.42719e-12	0.418724	0.514	0.41	7.23739e-08
Zdbf2	1.24606e-10	0.418835	0.376	0.28	3.71551e-06
Vegfa	2.98121e-09	0.41896	0.639	0.558	8.88936e-05
Mia	3.71012e-17	0.419981	0.546	0.408	1.10628e-12
Dhx58os	6.38156e-10	0.422297	0.253	0.175	1.90285e-05
Ndrg1	1.31976e-11	0.422802	0.286	0.193	3.93526e-07
Emp1	4.19764e-23	0.424934	0.94	0.922	1.25165e-18
Tshz1	1.43641e-10	0.426978	0.356	0.26	4.28307e-06
Hmg20b	2.39545e-11	0.427326	0.331	0.233	7.14274e-07
Luzp1	2.83028e-08	0.427764	0.335	0.254	0.000843934
Fyn	1.28569e-11	0.429314	0.367	0.264	3.83366e-07
Smoc2	5.0967e-31	0.432301	0.926	0.859	1.51973e-26
Hk2	1.40589e-10	0.432395	0.545	0.441	4.19209e-06
Sash1	3.42907e-10	0.433404	0.376	0.283	1.02248e-05
Ilk	5.42961e-10	0.4337	0.344	0.252	1.619e-05
Gpcpd1	1.76805e-12	0.437359	0.364	0.26	5.27198e-08
Smarca4	1.43127e-12	0.437465	0.43	0.322	4.26775e-08
Appl2	5.95704e-12	0.440287	0.318	0.218	1.77627e-07
Sh3rf1	8.36631e-10	0.441258	0.282	0.199	2.49466e-05
Cdkn1a	7.29058e-21	0.441973	0.576	0.442	2.1739e-16
Igfbp4	4.30445e-07	0.442478	0.311	0.24	0.012835
Top1	1.59245e-29	0.442939	0.867	0.769	4.74836e-25
Eln	4.58237e-13	0.443018	0.369	0.263	1.36637e-08
Btaf1	3.66379e-14	0.443481	0.439	0.322	1.09247e-09
Aldh2	1.16746e-16	0.444977	0.526	0.391	3.48114e-12
P4ha3	1.87106e-19	0.445675	0.603	0.471	5.57914e-15
Lcorl	2.60215e-07	0.445751	0.259	0.191	0.00775908
Map3k1	6.73164e-11	0.448025	0.271	0.184	2.00724e-06
Kmt2e	5.75311e-25	0.449102	0.797	0.7	1.71546e-20
Wdr13	1.10643e-08	0.449603	0.27	0.193	0.000329914
Pcolce2	1.25447e-29	0.449881	0.863	0.765	3.74058e-25
Tuba1a	6.92615e-08	0.450607	0.53	0.454	0.00206524
Ncam1	1.45344e-22	0.452319	0.716	0.574	4.33387e-18
Id1	5.33794e-10	0.452882	0.462	0.377	1.59167e-05
Zfp948	1.91677e-09	0.453521	0.32	0.237	5.71543e-05
Resf1	1.61692e-05	0.458025	0.426	0.36	0.482134
Heph	1.85176e-13	0.458632	0.423	0.309	5.52159e-09
Fam20c	3.702e-10	0.459247	0.269	0.186	1.10386e-05
Csrnp1	7.44572e-25	0.4604	0.809	0.713	2.22017e-20
Baz2b	4.20141e-09	0.460681	0.373	0.288	0.000125278
Nav2	6.87599e-12	0.460913	0.275	0.183	2.05028e-07
Rela	2.76636e-11	0.463807	0.388	0.29	8.24872e-07
Igsf10	6.10354e-12	0.46422	0.589	0.497	1.81995e-07
Klf10	4.57453e-28	0.466999	0.805	0.688	1.36403e-23
Arid4a	3.56738e-10	0.467307	0.288	0.204	1.06372e-05
Ahnak	1.19867e-20	0.469407	0.813	0.719	3.5742e-16
Flna	1.02456e-11	0.470147	0.377	0.275	3.05503e-07
Pkdcc	1.02488e-13	0.471643	0.507	0.397	3.056e-09
Rybp	3.68967e-20	0.473853	0.598	0.45	1.10019e-15
Bdp1	3.21227e-12	0.478414	0.413	0.31	9.57834e-08
Pdpn	9.26367e-12	0.478956	0.38	0.283	2.76224e-07
Fis1	2.90165e-08	0.479213	0.261	0.19	0.000865215
Sfrp5	1.51003e-15	0.479543	0.355	0.24	4.5026e-11
Zyx	2.68842e-18	0.48355	0.595	0.466	8.01632e-14
Timp1	2.81633e-13	0.487918	0.639	0.558	8.39774e-09
Midn	2.91394e-15	0.489057	0.691	0.589	8.68877e-11
Mafk	1.59601e-14	0.493143	0.471	0.358	4.759e-10
Csgalnact1	1.21156e-43	0.49326	0.886	0.801	3.61262e-39
Bcl7a	2.81724e-11	0.494211	0.252	0.165	8.40043e-07
Ube2s	1.39222e-10	0.495496	0.257	0.174	4.15133e-06
Ctnna1	9.80301e-27	0.500248	0.712	0.563	2.92306e-22
Ptgfrn	2.31597e-18	0.501425	0.507	0.371	6.90575e-14
Asmt	4.7351e-16	0.507102	0.405	0.282	1.41191e-11
Cdc42bpa	9.77543e-15	0.508746	0.492	0.375	2.91484e-10
Gjc1	8.08148e-12	0.508779	0.317	0.221	2.40973e-07
Zfas1	1.17601e-25	0.511583	0.709	0.584	3.50664e-21
Gli1	2.68662e-15	0.514334	0.404	0.286	8.01095e-11
Vcan	1.3317e-06	0.514407	0.271	0.21	0.0397087
Cltb	4.08373e-11	0.517806	0.253	0.167	1.21769e-06
Arl4c	1.94594e-11	0.52177	0.433	0.334	5.80241e-07
Yipf1	7.51112e-12	0.524836	0.287	0.197	2.23966e-07
Rtn4	1.79921e-23	0.526653	0.778	0.661	5.3649e-19
Pmepa1	2.99754e-17	0.530972	0.761	0.706	8.93805e-13
Slc20a1	4.24936e-11	0.538009	0.368	0.279	1.26707e-06
Vim	5.18508e-29	0.538237	0.903	0.84	1.54609e-24
Sesn3	5.11808e-19	0.538601	0.48	0.343	1.52611e-14
Mark2	2.21514e-14	0.541075	0.363	0.25	6.6051e-10
Cgnl1	7.83662e-12	0.541364	0.288	0.194	2.33672e-07
Lgals3bp	1.74921e-11	0.543233	0.279	0.192	5.2158e-07
Gadd45a	8.2818e-15	0.544966	0.335	0.228	2.46947e-10
Loxl4	1.01104e-10	0.550447	0.288	0.205	3.01472e-06
Sned1	2.17931e-16	0.555097	0.494	0.368	6.49826e-12
Csf2ra	2.2262e-14	0.560527	0.309	0.206	6.63809e-10
S100b	7.40623e-70	0.568155	0.926	0.863	2.20839e-65
Prelp	2.82346e-54	0.568591	0.941	0.854	8.41898e-50
Mideas	3.80564e-14	0.569646	0.413	0.305	1.13477e-09
Cebpb	5.4734e-23	0.571057	0.578	0.426	1.63206e-18
Smad1	1.41647e-19	0.573652	0.531	0.402	4.22364e-15
Abl2	4.25358e-15	0.575954	0.356	0.243	1.26833e-10
Sertad1	8.57394e-17	0.581296	0.278	0.167	2.55658e-12
Ctr9	6.38954e-14	0.581517	0.299	0.197	1.90523e-09
Myo18a	3.51592e-13	0.584832	0.273	0.179	1.04838e-08
Spen	2.81551e-11	0.585911	0.251	0.168	8.39529e-07
Kdm6b	3.54832e-32	0.588935	0.751	0.602	1.05804e-27
Cd151	8.12709e-12	0.590407	0.268	0.18	2.42334e-07
Klf9	1.20814e-29	0.591897	0.721	0.582	3.60244e-25
Mdfi	1.7229e-20	0.593218	0.567	0.438	5.13736e-16
Map9	1.31809e-17	0.597762	0.496	0.377	3.93027e-13
Btg2	2.78054e-20	0.602727	0.839	0.831	8.29101e-16
Cdkn1c	5.71468e-80	0.604268	0.992	0.952	1.704e-75
Pfkfb3	3.41244e-12	0.605307	0.31	0.217	1.01752e-07
Eml4	6.48953e-16	0.607189	0.284	0.178	1.93505e-11
Sbno2	2.94283e-14	0.608298	0.31	0.206	8.77494e-10
Rnh1	1.97103e-16	0.617414	0.361	0.245	5.87721e-12
Pygl	4.96225e-23	0.628602	0.492	0.352	1.47964e-18
Gadd45b	3.67068e-23	0.629182	0.611	0.476	1.09452e-18
Gdf10	1.61124e-09	0.631002	0.326	0.248	4.80441e-05
Tspan7	3.86284e-28	0.633925	0.548	0.382	1.15182e-23
Arhgef9	7.58718e-19	0.634105	0.313	0.193	2.26235e-14
Errfi1	1.52893e-28	0.641811	0.778	0.654	4.55897e-24
Skil	8.12566e-20	0.646705	0.58	0.466	2.42291e-15
Tgfbr3	2.3382e-26	0.647395	0.486	0.326	6.97205e-22
Klf16	6.45015e-13	0.650343	0.274	0.185	1.92331e-08
Ddr1	1.35972e-17	0.650991	0.368	0.246	4.05442e-13
Lsp1	1.46399e-13	0.657544	0.302	0.205	4.36532e-09
Runx2	5.9718e-41	0.660236	0.667	0.478	1.78067e-36
Fabp7	4.04747e-19	0.666112	0.356	0.23	1.20687e-14
Metrn	2.33222e-12	0.673598	0.287	0.196	6.95421e-08
Matn4	9.24443e-27	0.678457	0.548	0.387	2.7565e-22
Maff	6.80956e-17	0.681669	0.681	0.581	2.03048e-12
Bmp7	2.72059e-17	0.687535	0.362	0.243	8.11227e-13
Tpm1	1.70537e-58	0.688341	0.846	0.723	5.08508e-54
Lgals1	4.6985e-11	0.691285	0.311	0.22	1.401e-06
Rflna	4.73592e-24	0.696202	0.455	0.309	1.41216e-19
Tubb6	4.39257e-23	0.707711	0.446	0.307	1.30978e-18
Smoc1	9.5564e-22	0.707948	0.36	0.228	2.84953e-17
Hbegf	6.33998e-18	0.714356	0.45	0.329	1.89045e-13
Ehd4	9.71318e-13	0.716175	0.275	0.186	2.89628e-08
Klf3	2.50005e-22	0.740846	0.632	0.518	7.45465e-18
Cnn2	5.83563e-20	0.752241	0.311	0.192	1.74007e-15
Smad7	4.76702e-27	0.752988	0.565	0.43	1.42143e-22
Ezr	3.07846e-34	0.754325	0.596	0.42	9.17935e-30
Medag	4.92547e-13	0.755	0.275	0.184	1.46868e-08
Sgk1	1.51379e-13	0.757338	0.293	0.199	4.51383e-09
Tspan13	6.39265e-18	0.76825	0.297	0.187	1.90616e-13
Tgfbi	4.17412e-63	0.769647	0.875	0.765	1.24464e-58
Fosl1	3.0664e-28	0.772179	0.441	0.282	9.14338e-24
Dnajb1	3.95247e-12	0.77309	0.396	0.293	1.17855e-07
Ebf1	4.08897e-29	0.776986	0.432	0.273	1.21925e-24
Ctsz	2.05192e-36	0.778834	0.577	0.41	6.11842e-32
Epha2	7.09993e-29	0.785606	0.449	0.288	2.11706e-24
Shisa4	1.36591e-25	0.790572	0.345	0.206	4.07286e-21
Tuba1c	8.99178e-34	0.819423	0.556	0.392	2.68117e-29
Pim1	4.38459e-37	0.822077	0.633	0.469	1.3074e-32
Bach1	6.79527e-30	0.826937	0.469	0.307	2.02621e-25
Per2	1.7463e-27	0.844397	0.407	0.259	5.20712e-23
Ptn	2.53245e-16	0.854331	0.285	0.181	7.55125e-12
Map7d1	3.34392e-29	0.869243	0.459	0.304	9.97091e-25
Gpc1	2.77949e-36	0.869957	0.438	0.263	8.28787e-32
Gadd45g	9.75333e-27	0.8748	0.373	0.233	2.90825e-22
Cadm1	3.17847e-40	0.884553	0.453	0.259	9.47755e-36
Csrp1	1.07391e-24	0.89243	0.332	0.194	3.20218e-20
Tmsb4x	1.82091e-13	0.897978	0.253	0.164	5.42958e-09
Plec	7.8072e-35	0.903436	0.414	0.244	2.32795e-30
Piezo2	1.12952e-32	0.937177	0.337	0.182	3.36799e-28
Nav1	9.30458e-29	0.93832	0.3	0.161	2.77444e-24
Nckap5	1.30179e-27	0.941179	0.302	0.166	3.88168e-23
Il6ra	3.78256e-27	0.950624	0.286	0.153	1.12788e-22
Dusp5	2.26447e-38	1.01442	0.472	0.294	6.75218e-34
Ptprd	2.596e-30	1.01895	0.301	0.159	7.74076e-26
Slc35f1	4.82373e-39	1.02947	0.325	0.159	1.43834e-34
Srxn1	6.85633e-65	1.29006	0.518	0.281	2.04442e-60
Marcksl1	9.2946e-32	1.46168	0.31	0.166	2.77146e-27
Ppm1l	5.1295e-57	1.74583	0.269	0.094	1.52952e-52

## Sheet: 4
Column1	p_val	avg_log2FC	pct.1	pct.2	p_val_adj
Ccn2	6.94949e-75	-1.42972	0.531	0.719	2.0722e-70
Ccn1	3.252e-58	-1.30443	0.63	0.755	9.6968e-54
Cxcl1	6.24193e-17	-1.30313	0.169	0.263	1.86122e-12
Pxylp1	4.61631e-60	-1.29502	0.277	0.495	1.37649e-55
Zfp36	7.1593e-30	-1.1286	0.599	0.687	2.13476e-25
Gem	1.20965e-31	-0.961137	0.321	0.473	3.60694e-27
Fos	1.59884e-54	-0.893964	0.718	0.825	4.76743e-50
Btg2	1.33765e-27	-0.884179	0.39	0.524	3.9886e-23
Jun	2.14327e-55	-0.833104	0.627	0.784	6.39079e-51
Calml3	4.54549e-31	-0.81238	0.503	0.63	1.35537e-26
Ackr3	5.34006e-22	-0.759148	0.321	0.442	1.5923e-17
Dusp1	3.75083e-09	-0.751588	0.239	0.31	0.000111842
Mfge8	1.95298e-96	-0.749173	0.924	0.965	5.8234e-92
Ier3	9.41778e-26	-0.745841	0.325	0.465	2.80819e-21
F3	1.77076e-31	-0.742647	0.529	0.663	5.28007e-27
Serpina3n	1.2232e-18	-0.740159	0.344	0.468	3.64734e-14
Cd24a	1.19038e-34	-0.714401	0.497	0.643	3.54947e-30
Olfml3	1.44877e-16	-0.71352	0.25	0.354	4.31993e-12
Adamts1	4.23538e-11	-0.712945	0.284	0.365	1.2629e-06
Gsn	8.64404e-21	-0.702724	0.341	0.458	2.57748e-16
Ero1a	1.61649e-08	-0.692796	0.261	0.331	0.000482006
Nfkbia	7.21741e-32	-0.682422	0.549	0.674	2.15209e-27
Junb	1.38701e-18	-0.681322	0.35	0.462	4.13578e-14
Nt5e	1.97621e-24	-0.672359	0.456	0.574	5.89267e-20
Phlda1	4.51251e-39	-0.661054	0.68	0.792	1.34554e-34
Dusp6	9.7881e-15	-0.652753	0.329	0.426	2.91861e-10
Tnn	1.61738e-08	-0.643888	0.361	0.426	0.000482269
Klf2	7.77396e-17	-0.627433	0.47	0.572	2.31804e-12
Tnfaip6	2.47832e-05	-0.625677	0.352	0.397	0.738986
Serpine1	3.25121e-26	-0.597539	0.584	0.708	9.69446e-22
Errfi1	1.82757e-22	-0.579244	0.502	0.618	5.44945e-18
Fn1	9.02528e-64	-0.561995	0.975	0.987	2.69116e-59
Ank	4.81715e-12	-0.559194	0.279	0.371	1.43638e-07
Sparcl1	2.74115e-11	-0.552657	0.309	0.396	8.17356e-07
Bhlhe40	3.86913e-22	-0.551667	0.577	0.671	1.1537e-17
Chsy3	6.24868e-09	-0.549113	0.184	0.254	0.000186323
Slc2a1	4.06689e-18	-0.54478	0.567	0.658	1.21267e-13
Mt1	5.526e-12	-0.53825	0.239	0.322	1.64774e-07
Gas1	3.0765e-05	-0.525214	0.668	0.689	0.917349
Twist1	1.21229e-06	-0.524901	0.21	0.271	0.036148
Klf6	3.69761e-33	-0.513079	0.774	0.844	1.10255e-28
Socs3	2.49505e-07	-0.509281	0.209	0.27	0.00743975
Dusp8	8.32862e-11	-0.504983	0.187	0.271	2.48343e-06
Vgll4	1.45946e-09	-0.499074	0.27	0.351	4.35182e-05
Nfasc	3.33133e-06	-0.491432	0.217	0.27	0.0993336
Zbtb10	1.67309e-10	-0.489299	0.296	0.384	4.98881e-06
Zfp36l1	2.18944e-18	-0.486269	0.686	0.764	6.52846e-14
Trpv4	7.00692e-28	-0.485294	0.631	0.732	2.08932e-23
Thbs3	4.58159e-31	-0.482106	0.8	0.856	1.36614e-26
Slc26a2	1.54473e-23	-0.481446	0.625	0.72	4.60609e-19
Maff	7.84098e-19	-0.478462	0.488	0.616	2.33802e-14
Fxyd5	2.69636e-08	-0.472259	0.209	0.28	0.000804002
Trib1	5.6461e-15	-0.467688	0.577	0.656	1.68355e-10
Egr1	3.97433e-15	-0.461569	0.773	0.796	1.18507e-10
Csrnp1	1.2345e-17	-0.459892	0.416	0.534	3.68103e-13
Sdc3	5.65795e-44	-0.45422	0.87	0.927	1.68709e-39
Pcsk6	6.05809e-09	-0.450758	0.361	0.437	0.00018064
Id2	3.50398e-08	-0.446932	0.372	0.439	0.00104482
Anxa11	1.93725e-09	-0.446374	0.288	0.371	5.77649e-05
Tenm3	5.72339e-13	-0.445415	0.352	0.452	1.7066e-08
Mt2	4.517e-12	-0.445211	0.261	0.352	1.34688e-07
Nr4a1	1.60076e-21	-0.44076	0.651	0.728	4.77315e-17
Emb	1.58297e-13	-0.438452	0.39	0.492	4.7201e-09
Itgbl1	4.04649e-11	-0.431489	0.31	0.404	1.20658e-06
Dok1	1.12095e-07	-0.430496	0.256	0.327	0.00334246
Hbegf	0.000489113	-0.430458	0.3	0.339	1
Tent5a	3.33404e-14	-0.429901	0.562	0.648	9.94145e-10
Htra3	2.64103e-18	-0.42782	0.552	0.648	7.87501e-14
Foxc1	1.21491e-12	-0.420273	0.439	0.526	3.62262e-08
Anxa8	3.71261e-07	-0.411376	0.266	0.332	0.0110703
Slc39a14	1.24826e-17	-0.409064	0.589	0.682	3.72207e-13
Retreg1	0.0003415	-0.407526	0.307	0.347	1
Rpa3	1.33546e-05	-0.402575	0.2	0.253	0.398208
Plekha3	1.08316e-05	-0.399682	0.227	0.281	0.322978
Sox9	3.87279e-26	-0.395766	0.972	0.973	1.15479e-21
Marveld1	7.88545e-11	-0.39563	0.525	0.599	2.35128e-06
Rhob	8.92417e-11	-0.39296	0.505	0.582	2.66101e-06
Meltf	5.01797e-34	-0.389767	0.896	0.932	1.49626e-29
P4ha2	3.19072e-20	-0.38741	0.732	0.802	9.51408e-16
Srpx2	2.06792e-29	-0.38143	0.852	0.894	6.16613e-25
Ptgis	1.02636e-05	-0.38038	0.256	0.315	0.30604
Lbh	0.00905	-0.374717	0.223	0.255	1
Thbs1	5.04151e-24	-0.374218	0.94	0.965	1.50328e-19
Sqstm1	5.68774e-12	-0.373696	0.836	0.856	1.69597e-07
Atf3	3.43423e-08	-0.365918	0.529	0.577	0.00102402
Ppic	3.16431e-30	-0.359347	0.945	0.961	9.43533e-26
Hacd2	0.000203197	-0.358675	0.212	0.258	1
Slc38a1	2.30883e-06	-0.357672	0.229	0.292	0.0688448
Ier2	0.112717	-0.356284	0.302	0.316	1
Pcolce	9.98575e-17	-0.356161	0.749	0.784	2.97755e-12
Slc16a3	5.17088e-05	-0.355661	0.214	0.265	1
Rgcc	2.59543e-05	-0.354469	0.357	0.408	0.773905
Gpr153	1.02809e-05	-0.354026	0.241	0.298	0.306555
Tlr2	5.37191e-05	-0.353245	0.268	0.321	1
Cpm	4.63826e-07	-0.351885	0.306	0.377	0.0138304
Pxdc1	3.9066e-06	-0.351299	0.332	0.393	0.116487
Emilin1	6.83932e-15	-0.34922	0.641	0.713	2.03935e-10
Sf3b5	0.000288143	-0.34792	0.33	0.374	1
Col1a2	1.57683e-36	-0.344733	1	1	4.7018e-32
Loxl2	7.87052e-11	-0.337735	0.834	0.858	2.34683e-06
Btg1	4.81012e-17	-0.335794	0.823	0.873	1.43428e-12
Col1a1	5.36984e-07	-0.329471	0.993	0.989	0.0160118
Slc35d1	0.000922763	-0.327891	0.312	0.351	1
Tgfb2	0.00158641	-0.326673	0.5	0.539	1
Hspg2	9.88213e-21	-0.324289	0.861	0.888	2.94665e-16
Fosb	2.83812e-21	-0.321746	0.947	0.962	8.46271e-17
Atp6v0b	0.0023417	-0.317958	0.223	0.258	1
Csgalnact2	3.40099e-09	-0.317642	0.559	0.629	0.000101411
Ccnd1	0.0213271	-0.315311	0.227	0.254	1
Rnf19b	7.23751e-05	-0.312135	0.364	0.411	1
Dstn	2.53093e-05	-0.311806	0.901	0.885	0.754672
Sdc4	2.18754e-28	-0.311304	0.999	0.999	6.52281e-24
Matn1	1.22212e-11	-0.309841	0.669	0.752	3.64411e-07
Lgalsl	1.53032e-06	-0.30932	0.554	0.592	0.0456309
Chst11	8.73604e-19	-0.307011	0.852	0.888	2.60491e-14
Chsy1	1.06115e-09	-0.305391	0.63	0.693	3.16415e-05
Eps8l2	1.08986e-06	-0.300372	0.377	0.439	0.0324975
Ier5	4.71848e-10	-0.29905	0.607	0.68	1.40696e-05
Adam12	5.48394e-05	-0.296547	0.284	0.337	1
P4ha1	7.63743e-29	-0.295677	0.975	0.983	2.27733e-24
Bmp2	3.66318e-07	-0.294794	0.538	0.597	0.0109229
Col6a3	5.52539e-10	-0.294265	0.931	0.918	1.64756e-05
Xylt1	8.22827e-21	-0.293271	0.919	0.935	2.45351e-16
Cd109	3.94892e-08	-0.291488	0.64	0.677	0.00117749
Gltp	6.4554e-05	-0.288289	0.295	0.35	1
Col6a2	2.271e-19	-0.28722	0.993	0.992	6.77168e-15
S100a6	4.74221e-11	-0.285903	0.618	0.689	1.41403e-06
Slc2a13	0.000528624	-0.285279	0.23	0.272	1
Ets1	0.0514505	-0.285222	0.25	0.269	1
Itgav	8.55457e-08	-0.285078	0.495	0.551	0.0025508
Itpr2	0.000135593	-0.28292	0.337	0.386	1
Itpkb	0.00209356	-0.280569	0.303	0.342	1
Rcan1	3.86021e-14	-0.279898	0.939	0.956	1.15104e-09
Slc29a1	1.19707e-13	-0.274357	0.867	0.888	3.56943e-09
Kdelr1	1.0007e-17	-0.269728	0.88	0.911	2.98388e-13
ENSMUSG00000121322	0.00047701	-0.269077	0.264	0.312	1
Scd1	0.00240611	-0.266842	0.279	0.319	1
Penk	0.0117754	-0.263177	0.757	0.768	1
Chmp5	0.000189974	-0.262425	0.293	0.345	1
Irf2bp2	0.00107656	-0.259892	0.45	0.481	1
Ucma	6.83915e-29	-0.258098	0.999	1	2.0393e-24
Cst3	2.93104e-09	-0.258023	0.894	0.896	8.73978e-05
Fibin	4.08142e-16	-0.254678	0.855	0.898	1.217e-11
Slc6a6	0.000140344	-0.253746	0.322	0.374	1
Mgp	2.85521e-08	-0.25273	0.954	0.95	0.000851367
Dock8	0.00443436	-0.252705	0.335	0.372	1
Chad	2.95847e-17	-0.252533	0.972	0.977	8.82157e-13
Pgam1	1.98739e-10	-0.251699	0.747	0.791	5.926e-06
Garre1	0.0712219	-0.251602	0.229	0.25	1
Senp6	2.41638e-10	0.250022	0.771	0.697	7.20517e-06
Fkbp3	4.99576e-05	0.25009	0.439	0.387	1
Appl1	0.00189591	0.25043	0.365	0.327	1
Zfp280d	3.08762e-05	0.251022	0.39	0.334	0.920667
Mesd	0.000160807	0.251127	0.37	0.317	1
Zmym5	0.00040645	0.251138	0.315	0.268	1
Sdk2	4.88269e-15	0.251208	0.9	0.856	1.45592e-10
Tpr	7.20439e-12	0.251295	0.841	0.802	2.14821e-07
Resf1	0.00806927	0.251313	0.295	0.262	1
Nbeal1	6.26937e-05	0.25149	0.387	0.328	1
Smim27	0.00105344	0.252079	0.26	0.221	1
Nup153	0.0025426	0.252134	0.32	0.279	1
Nfatc1	9.42715e-11	0.252481	0.8	0.733	2.81099e-06
Slc7a1	0.000923435	0.252523	0.396	0.353	1
Wapl	4.47566e-05	0.252683	0.489	0.432	1
Taf1	0.00576414	0.252772	0.34	0.308	1
Ints6l	0.00186219	0.253172	0.329	0.29	1
Ski	8.47288e-12	0.253232	0.83	0.778	2.52644e-07
Sgcd	0.000108129	0.253376	0.475	0.427	1
Ralbp1	0.000727172	0.253509	0.327	0.287	1
Rpl10	1.14323e-12	0.253682	0.875	0.813	3.40889e-08
Zfas1	0.00033094	0.253806	0.426	0.387	1
Scpep1	1.14167e-10	0.25397	0.759	0.695	3.40423e-06
Chmp2a	1.82563e-06	0.254306	0.387	0.319	0.0544366
Atf2	0.00319105	0.254315	0.289	0.253	1
Rps27rt	0.00457935	0.25444	0.279	0.245	1
Rps6	5.45472e-30	0.254831	0.996	0.986	1.62649e-25
Ube2k	1.16065e-05	0.255153	0.43	0.367	0.346081
Utp3	6.67447e-06	0.255214	0.409	0.347	0.199019
Mllt10	0.000766514	0.25537	0.314	0.269	1
AI837181	0.000720259	0.255516	0.333	0.288	1
Rdx	8.39699e-10	0.255583	0.788	0.726	2.50381e-05
Lpp	3.47641e-06	0.255665	0.69	0.639	0.103659
Arf2	0.000404239	0.255816	0.462	0.415	1
Lias	0.0036123	0.256021	0.26	0.226	1
Airn	3.66276e-10	0.256102	0.823	0.79	1.09216e-05
Rbis	0.00240582	0.256435	0.299	0.263	1
Pds5a	0.00169475	0.256706	0.291	0.253	1
Ankrd28	1.02605e-05	0.256832	0.476	0.419	0.305948
Nab2	0.000141406	0.256915	0.466	0.417	1
Aldh2	0.000308178	0.257837	0.383	0.336	1
Supt16	0.00162394	0.257885	0.328	0.29	1
Gabbr1	5.06145e-05	0.257993	0.302	0.246	1
Bicc1	2.20602e-05	0.258012	0.488	0.441	0.657791
Rpl37	5.95248e-35	0.258513	0.997	0.992	1.77491e-30
Npm3	0.00014796	0.258679	0.338	0.288	1
Idh3g	0.00149071	0.258729	0.263	0.226	1
Ccnt1	0.000269727	0.25879	0.445	0.399	1
Mapre1	1.16074e-10	0.258903	0.788	0.721	3.4611e-06
Carnmt1	0.000275273	0.259228	0.338	0.29	1
Pard3	0.00231272	0.259478	0.289	0.252	1
Adhfe1	0.0392908	0.259914	0.282	0.26	1
Arid2	0.000644598	0.260132	0.308	0.262	1
Ddx47	0.00127039	0.260137	0.28	0.238	1
Myh9	0.000344816	0.260147	0.318	0.271	1
Msmo1	5.98353e-11	0.260151	0.844	0.803	1.78417e-06
Msl3	0.00499884	0.260219	0.37	0.338	1
Smc5	0.000432607	0.260365	0.396	0.353	1
Arih1	5.75669e-05	0.260401	0.45	0.394	1
Rdh11	8.27095e-05	0.260997	0.461	0.409	1
Ctbp2	0.000537345	0.261114	0.267	0.222	1
Crebbp	1.17744e-05	0.261264	0.533	0.477	0.351089
Trip12	1.51706e-06	0.261352	0.546	0.484	0.0452357
Cspg4	8.81585e-13	0.26151	0.903	0.871	2.62871e-08
Baz2b	0.0251181	0.261714	0.251	0.223	1
Pitx1	0.000478186	0.261814	0.308	0.261	1
Adgrl1	2.3064e-05	0.262735	0.36	0.304	0.687722
Tmod3	0.00511839	0.263183	0.28	0.248	1
Thoc7	9.68582e-05	0.263312	0.413	0.358	1
Ctsz	0.00345003	0.263987	0.257	0.223	1
Tcf12	6.9712e-08	0.264195	0.591	0.524	0.00207867
Fto	7.53364e-05	0.264303	0.448	0.4	1
Khsrp	8.3014e-07	0.266418	0.536	0.468	0.0247531
Xbp1	6.62911e-08	0.266518	0.771	0.732	0.00197667
Psmd1	0.000141002	0.267186	0.322	0.269	1
BC004004	4.6408e-05	0.26721	0.382	0.332	1
Pros1	1.59623e-05	0.267489	0.44	0.384	0.475965
Osbp	0.000189987	0.26774	0.423	0.374	1
Kdm5b	0.000179629	0.267758	0.444	0.393	1
Cibar1	0.00295051	0.268822	0.352	0.32	1
Ubp1	4.69652e-05	0.269032	0.48	0.43	1
Smg6	0.00111712	0.269043	0.26	0.219	1
Fbn1	1.54254e-08	0.269313	0.635	0.574	0.000459954
Tox4	0.000679165	0.269738	0.312	0.271	1
Ppp4r3a	8.63304e-05	0.269975	0.384	0.329	1
Slc7a2	1.23006e-06	0.270606	0.423	0.356	0.0366778
Hspa9	1.13158e-06	0.270805	0.524	0.454	0.0337414
Hnrnpa3	5.61094e-21	0.270847	0.918	0.869	1.67307e-16
Cox7b	9.80778e-06	0.271011	0.467	0.408	0.292448
Sf3b2	2.77295e-10	0.271045	0.673	0.584	8.26837e-06
Uhrf2	1.96904e-05	0.271357	0.349	0.291	0.587129
Irak1	1.82123e-06	0.271482	0.505	0.437	0.0543054
Gapvd1	0.00117187	0.272153	0.26	0.22	1
Rel	4.35862e-06	0.272217	0.435	0.374	0.129965
Rala	0.000907319	0.272266	0.311	0.271	1
Dnm1	9.77603e-10	0.272312	0.709	0.632	2.91502e-05
Nsrp1	1.73445e-05	0.272551	0.381	0.323	0.517178
Elovl5	0.000236876	0.272842	0.339	0.288	1
Cpxm2	0.000266457	0.273181	0.442	0.393	1
Faf2	8.37667e-06	0.273458	0.414	0.356	0.249775
Tbx15	8.99261e-09	0.273559	0.637	0.562	0.000268142
Chd9	6.9284e-05	0.27361	0.5	0.453	1
Kansl1	7.41683e-07	0.27371	0.405	0.336	0.0221155
N4bp2l2	6.34112e-06	0.274242	0.499	0.438	0.18908
Eif5b	3.63525e-08	0.274577	0.707	0.639	0.00108396
Rps19	1.81479e-20	0.275615	0.956	0.924	5.41135e-16
Clstn1	4.24898e-05	0.276041	0.413	0.358	1
mt-Nd2	9.4723e-36	0.27611	0.999	0.993	2.82445e-31
Dcakd	0.00350579	0.276245	0.262	0.226	1
Rad23a	4.58902e-05	0.276366	0.363	0.311	1
Igf2bp2	1.649e-05	0.276497	0.524	0.475	0.491698
Sec23b	0.00066976	0.277141	0.36	0.32	1
Dusp7	0.000193482	0.277177	0.356	0.308	1
Emp2	2.68237e-07	0.277311	0.591	0.526	0.00799828
Ythdf3	1.19952e-05	0.277409	0.38	0.323	0.357672
Sltm	0.00188337	0.277548	0.32	0.279	1
Zfp260	2.88712e-07	0.277911	0.51	0.439	0.00860881
Trim47	2.66961e-15	0.278113	0.85	0.788	7.96024e-11
Gspt1	1.96071e-07	0.278311	0.585	0.523	0.00584645
Riok3	0.000267311	0.278325	0.302	0.253	1
Sec16b	1.15673e-05	0.27844	0.442	0.385	0.344914
Map9	3.1245e-08	0.278547	0.371	0.292	0.000931665
Manf	1.89109e-06	0.278691	0.71	0.665	0.0563886
Fam193a	0.000866969	0.278797	0.299	0.256	1
Zfp652	0.00636432	0.278916	0.295	0.262	1
Gpx7	8.11966e-06	0.278993	0.502	0.445	0.242112
Atf6b	0.000920345	0.279474	0.287	0.249	1
Zzz3	0.000372754	0.279676	0.286	0.241	1
Bcl3	0.000122417	0.279685	0.405	0.355	1
Rpl22l1	1.15314e-18	0.279818	0.874	0.817	3.43842e-14
S1pr2	0.000108718	0.280027	0.281	0.232	1
Fchsd2	3.20933e-06	0.280042	0.499	0.436	0.0956959
Ubqln2	0.000202722	0.280191	0.357	0.309	1
Hint1	1.14582e-06	0.280372	0.522	0.452	0.0341661
Topors	0.000185957	0.280544	0.27	0.223	1
Chpf	8.05689e-05	0.280624	0.34	0.289	1
Ecpas	0.000306433	0.281059	0.328	0.281	1
Raph1	4.94593e-07	0.281138	0.653	0.595	0.0147478
ENSMUSG00000120849	1.00661e-10	0.281199	0.517	0.413	3.0015e-06
Cul3	6.70231e-09	0.281465	0.67	0.599	0.00019985
Gabarapl1	0.00234264	0.28199	0.278	0.24	1
Rpl29	1.50954e-18	0.282284	0.889	0.821	4.50116e-14
Myh10	0.0173962	0.282459	0.299	0.275	1
Usp29	6.76653e-06	0.282977	0.398	0.339	0.201765
Stat3	1.7163e-10	0.283198	0.728	0.671	5.11767e-06
Sfrp1	1.55122e-14	0.283457	0.828	0.755	4.62542e-10
Ubn1	0.000381004	0.284337	0.385	0.342	1
Ctdsp1	1.48562e-05	0.284412	0.474	0.418	0.442982
Mir22hg	1.40008e-06	0.284671	0.516	0.445	0.0417476
Nfx1	0.000785758	0.285044	0.352	0.31	1
Zfp516	6.96874e-07	0.285172	0.437	0.368	0.0207794
Bap1	0.000694793	0.285474	0.26	0.22	1
Tmpo	0.000384149	0.285562	0.306	0.264	1
Ythdc1	9.90554e-07	0.285803	0.471	0.411	0.0295363
1500011B03Rik	5.82802e-05	0.286124	0.446	0.397	1
P3h3	1.03669e-12	0.286577	0.757	0.682	3.09121e-08
Itga5	6.91109e-07	0.286906	0.496	0.426	0.0206075
Emd	6.93094e-05	0.287157	0.38	0.329	1
Setd5	1.83529e-08	0.28722	0.533	0.46	0.000547246
Tax1bp1	4.20652e-08	0.287656	0.692	0.638	0.0012543
Sc5d	3.87383e-07	0.288063	0.492	0.43	0.011551
Midn	4.07188e-08	0.288328	0.605	0.532	0.00121415
Yap1	1.18302e-07	0.288354	0.576	0.51	0.00352754
Stard4	4.78298e-11	0.288622	0.748	0.672	1.42619e-06
Prorsd1	1.51318e-05	0.288805	0.476	0.424	0.451201
Ogn	1.592e-14	0.289047	0.826	0.753	4.74701e-10
Akr1a1	1.25157e-15	0.28947	0.843	0.775	3.73193e-11
Appbp2	2.2994e-06	0.28987	0.52	0.468	0.0685634
Dctn4	1.6265e-06	0.289963	0.461	0.392	0.0484991
Pck2	5.57908e-05	0.28997	0.327	0.276	1
Usp9x	1.18424e-07	0.290206	0.601	0.537	0.00353117
Wif1	5.92485e-06	0.290215	0.778	0.75	0.176667
Tpm3	3.01799e-12	0.290265	0.816	0.757	8.99906e-08
Clcn5	8.1747e-05	0.290277	0.365	0.316	1
Ncor2	6.07093e-05	0.290391	0.356	0.305	1
Ddx39b	3.13529e-07	0.290646	0.562	0.498	0.0093488
Twf1	0.00061577	0.291006	0.298	0.255	1
Glrx3	4.24849e-06	0.291045	0.46	0.405	0.126682
Cct5	0.000152009	0.291456	0.34	0.292	1
Get4	0.000308517	0.291747	0.291	0.248	1
Calr	3.35856e-32	0.291822	0.988	0.979	1.00145e-27
Taf7	5.13833e-06	0.292131	0.477	0.416	0.153215
Srm	1.95924e-06	0.292623	0.427	0.363	0.0584206
Lrch3	0.012726	0.293357	0.255	0.229	1
Braf	1.31893e-06	0.293424	0.428	0.356	0.0393279
Dnajc8	4.48037e-07	0.294618	0.541	0.476	0.0133596
Clic1	1.12707e-05	0.295126	0.448	0.392	0.336069
Tead1	0.00113407	0.295652	0.302	0.259	1
Usp8	2.44772e-05	0.29569	0.389	0.33	0.729862
St3gal6	1.62133e-09	0.296197	0.653	0.596	4.83449e-05
Fstl1	4.33051e-40	0.296272	0.991	0.98	1.29127e-35
Plxnb1	0.00019897	0.296611	0.298	0.249	1
Rpl13	1.34133e-36	0.296704	0.993	0.978	3.99957e-32
Prpf8	1.4003e-07	0.296752	0.537	0.477	0.00417543
Oxr1	0.00155504	0.297212	0.258	0.221	1
Kpnb1	9.68547e-09	0.297397	0.565	0.49	0.000288801
Rprd1b	1.55e-05	0.297448	0.33	0.272	0.462178
Marcks	0.000629537	0.297484	0.268	0.225	1
Mef2c	9.5306e-07	0.29771	0.47	0.4	0.0284184
Rnf187	2.0452e-06	0.297815	0.491	0.431	0.0609838
Snai2	1.49108e-06	0.297872	0.528	0.466	0.0444609
Arid1a	4.92372e-07	0.297899	0.385	0.313	0.0146816
Nap1l4	0.000122534	0.298457	0.282	0.234	1
Klf9	8.71232e-08	0.299245	0.55	0.476	0.00259784
Dhx40	0.000572751	0.29941	0.262	0.217	1
Lpin2	3.61287e-07	0.299493	0.455	0.389	0.0107728
Vezf1	2.57516e-08	0.299515	0.579	0.511	0.000767862
Mthfd2	1.72209e-07	0.300326	0.534	0.47	0.00513491
Rhoj	3.39381e-09	0.300393	0.635	0.567	0.000101197
Cntln	0.000207278	0.30044	0.394	0.35	1
Rock1	1.00681e-08	0.300518	0.608	0.534	0.000300212
Ube3a	2.40448e-08	0.300604	0.583	0.508	0.000716969
Gpc3	4.09355e-13	0.30064	0.805	0.718	1.22062e-08
Ap3d1	8.627e-07	0.301152	0.463	0.4	0.025724
Brix1	2.32609e-06	0.30133	0.493	0.435	0.0693595
Psmb6	0.00122407	0.301581	0.29	0.252	1
Mcm6	0.000165042	0.301687	0.251	0.205	1
Usp22	9.42035e-08	0.30186	0.509	0.432	0.00280896
Trnt1	0.00080705	0.302316	0.288	0.247	1
Ergic3	0.000290523	0.302362	0.397	0.358	1
Bag3	8.26877e-11	0.302368	0.604	0.513	2.46558e-06
Npr2	1.60464e-05	0.302392	0.351	0.294	0.478473
Trp53i13	5.73003e-05	0.30288	0.252	0.197	1
Trrap	0.000205633	0.303217	0.306	0.261	1
Rabl6	3.10162e-05	0.303425	0.353	0.297	0.92484
Srrm2	4.15808e-17	0.303724	0.818	0.753	1.23985e-12
Usp5	0.000501674	0.303998	0.254	0.213	1
Cyfip1	0.00114715	0.304092	0.278	0.237	1
Bcl9l	1.09182e-05	0.304132	0.38	0.322	0.325558
Zbtb7a	0.00083603	0.304347	0.254	0.212	1
Gtf2i	9.37432e-07	0.304697	0.445	0.374	0.0279523
Eci2	0.000200411	0.304919	0.25	0.204	1
Heca	0.00209982	0.30542	0.287	0.248	1
Sqle	2.96588e-09	0.305638	0.683	0.627	8.84368e-05
Chd6	0.0016483	0.305702	0.287	0.25	1
Ccar1	1.00213e-06	0.306433	0.479	0.42	0.0298815
Mdfi	2.20939e-05	0.306441	0.34	0.288	0.658795
Smim19	4.61127e-06	0.306798	0.389	0.325	0.137499
Prmt5	0.000276184	0.30721	0.265	0.221	1
Cops2	5.60302e-07	0.307336	0.48	0.413	0.0167071
Herc1	0.000476914	0.307876	0.293	0.248	1
Camsap2	2.7168e-07	0.308198	0.509	0.448	0.00810095
Spsb4	1.00642e-05	0.308928	0.297	0.237	0.300093
Spacdr	1.49677e-06	0.309574	0.46	0.398	0.0446306
Uba5	8.53893e-06	0.309757	0.433	0.378	0.254614
Chd8	0.00106227	0.310197	0.272	0.233	1
Trim44	0.000443727	0.310199	0.313	0.27	1
Enah	8.0567e-13	0.310265	0.714	0.621	2.40235e-08
C4b	5.12096e-09	0.310289	0.493	0.408	0.000152697
Nudc	3.59222e-05	0.310419	0.29	0.237	1
Gnl2	0.000160526	0.310624	0.352	0.305	1
Rock2	2.34437e-07	0.310891	0.68	0.632	0.00699045
Rabgap1	0.000101865	0.310964	0.274	0.225	1
Zfp106	5.46272e-08	0.311138	0.561	0.493	0.00162887
Smc6	2.60151e-09	0.311495	0.575	0.499	7.75719e-05
Zfp638	0.000142511	0.31167	0.361	0.317	1
Mapkap1	0.00013603	0.311706	0.321	0.272	1
Nasp	0.000101462	0.311947	0.333	0.284	1
Pias2	8.14467e-05	0.311951	0.253	0.204	1
Eif2s2	1.46709e-25	0.312057	0.938	0.884	4.37457e-21
Nup98	4.92709e-08	0.312106	0.433	0.359	0.00146916
Chtop	0.000124354	0.312223	0.302	0.255	1
Arhgap5	3.81303e-12	0.312427	0.743	0.668	1.13697e-07
Atxn7	0.0100083	0.312453	0.293	0.264	1
Rtf1	6.77006e-05	0.313208	0.379	0.326	1
Srrm1	1.71437e-23	0.31324	0.909	0.853	5.11191e-19
Tshz1	1.81304e-05	0.314187	0.275	0.22	0.540612
Ide	0.000133549	0.31476	0.298	0.252	1
Ssrp1	5.68938e-08	0.314985	0.569	0.5	0.00169646
Rbm39	6.79217e-30	0.315101	0.965	0.927	2.02529e-25
Bex3	1.33316e-08	0.315997	0.606	0.536	0.000397521
Smc3	7.02871e-09	0.316053	0.589	0.516	0.000209582
Upf1	1.27034e-05	0.316536	0.274	0.22	0.378791
Synpo	3.01738e-05	0.316799	0.38	0.326	0.899723
Snhg1	1.40719e-05	0.317564	0.333	0.277	0.419595
Tnrc6c	0.00014643	0.317615	0.31	0.261	1
Ndufa5	0.00159899	0.317642	0.282	0.25	1
Atrx	1.00565e-15	0.318093	0.797	0.727	2.99865e-11
Pals1	6.78299e-05	0.318288	0.359	0.305	1
Arfgap1	2.27674e-07	0.318299	0.454	0.387	0.00678877
Gpr27	0.000685423	0.318449	0.275	0.231	1
Larp4	3.10207e-07	0.318517	0.486	0.42	0.00924977
Mob4	0.000195071	0.318764	0.291	0.245	1
Ptbp3	1.32302e-07	0.319027	0.499	0.436	0.00394499
Zfp354c	3.42799e-05	0.319201	0.415	0.366	1
Ephb4	6.72917e-06	0.319255	0.372	0.314	0.20065
Csnk2a2	0.000170629	0.319408	0.327	0.281	1
Sec16a	1.81012e-06	0.319494	0.357	0.295	0.0539742
Suco	9.63622e-06	0.319537	0.405	0.345	0.287333
Ndufa10	0.000145121	0.319607	0.34	0.293	1
Eprs	4.19157e-23	0.319896	0.902	0.839	1.24984e-18
Klf7	0.000204276	0.32012	0.357	0.31	1
Atp5j2	8.7043e-06	0.320179	0.299	0.243	0.259545
Adam15	0.000881847	0.320323	0.291	0.252	1
Dnm3os	0.000645825	0.320654	0.302	0.26	1
Brd4	1.3804e-12	0.320768	0.709	0.632	4.11609e-08
Man1a2	0.000118256	0.320871	0.343	0.295	1
Ip6k2	1.65606e-06	0.321027	0.341	0.274	0.0493803
Usp24	0.0012668	0.321169	0.25	0.211	1
Ppid	0.000111895	0.321199	0.283	0.235	1
Rps15	6.52816e-33	0.321409	0.966	0.93	1.94657e-28
Calm1	6.43169e-28	0.321644	0.937	0.882	1.9178e-23
Usp37	4.27558e-06	0.321905	0.317	0.257	0.127489
Mettl1	6.13309e-08	0.322317	0.515	0.444	0.00182877
Chd4	1.05404e-09	0.322486	0.651	0.583	3.14295e-05
Mphosph8	8.62568e-05	0.322583	0.276	0.226	1
Tagln2	1.96406e-08	0.322713	0.55	0.478	0.000585643
Dyrk1a	8.58058e-06	0.322882	0.37	0.311	0.255856
Ube2e3	0.00111714	0.323505	0.283	0.243	1
Csnk1d	0.000108359	0.323979	0.285	0.239	1
Litaf	2.16949e-07	0.324169	0.422	0.355	0.00646898
Arpc1a	2.6364e-05	0.324175	0.292	0.239	0.786123
Reck	2.01762e-08	0.324981	0.511	0.435	0.000601613
Gria3	2.48823e-05	0.32509	0.3	0.247	0.741941
Supt5	0.000220095	0.325449	0.265	0.222	1
Prdm2	9.63758e-05	0.32567	0.291	0.246	1
Nrd1	9.15259e-06	0.325741	0.336	0.279	0.272912
Rps5	9.63293e-34	0.326112	0.983	0.956	2.87235e-29
Arid1b	0.000269596	0.32626	0.277	0.232	1
Vapb	3.61179e-06	0.326469	0.343	0.282	0.107696
Ddx1	3.07293e-08	0.32704	0.519	0.443	0.000916287
Wdr43	2.36885e-06	0.327177	0.357	0.293	0.0706344
Zc3h7a	3.20797e-06	0.327505	0.347	0.286	0.0956552
Sash1	2.7849e-05	0.327863	0.274	0.218	0.830403
Ppp1r9a	5.23201e-05	0.327882	0.262	0.215	1
Btbd7	7.19701e-05	0.327917	0.291	0.24	1
Ehmt1	3.36471e-05	0.328073	0.281	0.229	1
Ptpn11	7.14847e-07	0.328585	0.413	0.346	0.0213153
Trpm7	7.84317e-14	0.328936	0.722	0.643	2.33868e-09
Tnrc6a	1.19993e-11	0.329229	0.604	0.515	3.57796e-07
Setd2	2.38996e-09	0.329918	0.51	0.429	7.12637e-05
Ankhd1	0.00238946	0.330742	0.321	0.286	1
Zfp131	3.98451e-06	0.331305	0.442	0.386	0.11881
Stk40	1.25961e-05	0.33139	0.321	0.266	0.375591
Phf14	5.07762e-07	0.331617	0.433	0.366	0.0151404
Mcmbp	0.000184068	0.331777	0.274	0.229	1
Sema3c	2.30249e-08	0.331977	0.427	0.35	0.000686557
Polr2a	1.49138e-07	0.332054	0.399	0.325	0.00444701
Chd1	4.2995e-08	0.332835	0.494	0.421	0.00128203
Ext1	9.48462e-07	0.333364	0.524	0.459	0.0282813
Mkln1	1.66576e-05	0.334161	0.3	0.244	0.496696
Atp2b4	6.14704e-08	0.334774	0.405	0.331	0.00183292
Gdf10	0.00110039	0.335173	0.287	0.249	1
Cebpb	1.66712e-05	0.335907	0.365	0.305	0.4971
Jak1	7.41083e-07	0.335923	0.407	0.344	0.0220976
Wwp2	4.90725e-20	0.336203	0.89	0.825	1.46324e-15
Ilk	3.8617e-05	0.33676	0.266	0.213	1
Ctsf	1.81888e-08	0.337291	0.372	0.291	0.000542353
Fuca1	2.54667e-08	0.337685	0.463	0.392	0.000759366
Selenow	3.33084e-17	0.337906	0.777	0.694	9.93189e-13
Faf1	6.16027e-06	0.338118	0.307	0.251	0.183687
Ctcf	0.000325475	0.338245	0.338	0.297	1
Clpx	3.88494e-05	0.338653	0.251	0.201	1
Mrps33	3.18565e-05	0.339313	0.36	0.31	0.949896
Secisbp2l	6.17337e-05	0.339623	0.302	0.252	1
Ccser2	9.895e-09	0.340398	0.573	0.5	0.000295049
Sugt1	1.96479e-06	0.340767	0.406	0.348	0.0585862
Cebpz	0.000147782	0.340822	0.274	0.229	1
Nipbl	7.24344e-13	0.341088	0.684	0.608	2.15985e-08
Rprd2	7.3908e-05	0.341394	0.251	0.2	1
4932438A13Rik	2.94178e-06	0.341438	0.396	0.342	0.087718
Uba3	1.9299e-05	0.341541	0.271	0.221	0.575457
Nfia	1.84921e-15	0.342091	0.771	0.688	5.51396e-11
Hjurp	1.41068e-05	0.342181	0.299	0.244	0.420637
Col3a1	2.40643e-53	0.342349	1	0.998	7.17549e-49
Ppig	1.4906e-14	0.343694	0.783	0.719	4.44468e-10
Nop56	2.76182e-08	0.343714	0.429	0.351	0.000823519
Nars	7.45308e-09	0.343787	0.58	0.513	0.000222236
Nr2c2	0.000794167	0.343893	0.279	0.24	1
Sh3d19	0.00393511	0.344415	0.263	0.232	1
Wls	1.50084e-11	0.344802	0.674	0.594	4.47521e-07
Nenf	2.19765e-08	0.344941	0.322	0.248	0.000655296
Trim28	1.46921e-07	0.345433	0.346	0.276	0.0043809
Hnrnpd	1.89962e-17	0.345777	0.786	0.714	5.66427e-13
Bcl9	3.42384e-06	0.346834	0.327	0.267	0.102092
Akap11	8.29181e-05	0.347311	0.298	0.247	1
Arid5b	6.66899e-09	0.347486	0.572	0.497	0.000198856
Prpf4b	5.89065e-08	0.348483	0.428	0.356	0.00175647
Fndc3a	3.76892e-05	0.349306	0.303	0.25	1
Malsu1	1.62441e-05	0.349374	0.262	0.208	0.484368
Tpd52l2	1.21126e-05	0.350176	0.346	0.29	0.361174
Ppp4r2	1.72072e-09	0.351489	0.479	0.398	5.13083e-05
Marchf7	5.10442e-11	0.351773	0.547	0.463	1.52203e-06
Tshz2	1.94571e-06	0.351787	0.395	0.331	0.0580173
Chil1	3.89382e-10	0.352532	0.325	0.242	1.16106e-05
Gcc2	0.000847298	0.353151	0.263	0.225	1
Ufl1	3.5369e-10	0.353535	0.497	0.411	1.05463e-05
Pcm1	2.71935e-08	0.353755	0.485	0.416	0.000810857
Srrt	0.000155651	0.354329	0.306	0.262	1
Rilpl2	0.000215221	0.355294	0.284	0.239	1
Eif3j1	9.68069e-12	0.355763	0.557	0.47	2.88659e-07
Ep300	5.77223e-06	0.356091	0.287	0.231	0.172116
Spred2	7.69636e-08	0.356575	0.271	0.201	0.0022949
Mark3	2.24003e-05	0.357869	0.328	0.278	0.667933
Clk4	1.18386e-06	0.357985	0.294	0.231	0.0353002
Nfic	6.78254e-46	0.358285	0.99	0.956	2.02242e-41
Jmy	4.50103e-09	0.359494	0.434	0.352	0.000134212
Palld	1.05937e-05	0.360461	0.387	0.33	0.315883
Sun2	5.00209e-06	0.360488	0.252	0.196	0.149152
Naa15	4.83197e-08	0.360778	0.481	0.421	0.0014408
Cdr2	9.90185e-06	0.360832	0.25	0.195	0.295253
Ilf2	3.22691e-09	0.361525	0.464	0.389	9.622e-05
Usp16	1.8423e-11	0.361868	0.581	0.502	5.49336e-07
Zfp644	3.10709e-05	0.362448	0.338	0.29	0.926473
Prrc2c	1.11689e-20	0.362707	0.843	0.768	3.33033e-16
Limch1	2.42603e-08	0.363381	0.478	0.409	0.000723392
Peli1	2.08839e-08	0.364092	0.494	0.425	0.000622717
U2surp	2.44665e-09	0.36434	0.49	0.408	7.29543e-05
Sfswap	8.24799e-07	0.364507	0.287	0.222	0.0245938
Dync1i2	2.52539e-05	0.365018	0.373	0.325	0.75302
Aebp1	6.66015e-16	0.365867	0.727	0.638	1.98592e-11
Nolc1	2.55343e-07	0.36604	0.451	0.383	0.00761383
Tet2	4.30283e-06	0.366244	0.358	0.297	0.128302
Specc1l	0.000268569	0.366713	0.278	0.234	1
Lpin1	3.0517e-05	0.367105	0.38	0.326	0.909956
Rhbdf1	4.01021e-05	0.367425	0.298	0.247	1
Hs2st1	0.000295119	0.370174	0.257	0.216	1
Ktn1	2.81592e-09	0.371347	0.504	0.43	8.39651e-05
Osmr	0.000176573	0.371404	0.315	0.27	1
Klhl24	1.85161e-05	0.373086	0.289	0.234	0.552113
Cdc42bpa	5.10014e-06	0.373549	0.333	0.275	0.152076
Ghr	1.00482e-09	0.373859	0.452	0.372	2.99618e-05
Slc38a2	2.59794e-18	0.375275	0.758	0.673	7.74652e-14
Gnl3	2.16851e-11	0.375799	0.599	0.526	6.46606e-07
Cacna2d1	1.58686e-08	0.375894	0.431	0.351	0.000473171
Niban2	1.22316e-07	0.376164	0.46	0.391	0.00364723
Creb5	1.61281e-06	0.376256	0.446	0.387	0.0480907
Pds5b	2.18608e-06	0.376724	0.348	0.287	0.0651846
Mga	2.72556e-08	0.376789	0.45	0.376	0.000812706
Cirbp	5.71441e-08	0.377127	0.377	0.3	0.00170392
Iars	1.85822e-05	0.377506	0.305	0.254	0.554083
Ccnd2	1.02881e-19	0.37829	0.826	0.75	3.06771e-15
Per2	1.85133e-06	0.378401	0.297	0.235	0.055203
Psmb7	2.484e-05	0.378415	0.277	0.227	0.740679
Mras	2.42921e-09	0.380977	0.485	0.418	7.24341e-05
Larp4b	5.26892e-10	0.381249	0.423	0.337	1.57109e-05
Oga	7.84057e-08	0.381617	0.384	0.312	0.0023379
Ppp4r1l-ps	1.78306e-06	0.381977	0.307	0.245	0.0531673
Top1	9.42017e-18	0.383636	0.811	0.748	2.80891e-13
Prpf39	1.3614e-06	0.383875	0.3	0.237	0.0405943
Chd2	1.51835e-06	0.384173	0.346	0.285	0.0452742
Sox11	6.98138e-06	0.384254	0.252	0.195	0.208171
Rab9	1.12361e-05	0.384356	0.26	0.208	0.335039
Rybp	3.41127e-10	0.384729	0.424	0.337	1.01717e-05
Abce1	5.37336e-09	0.385631	0.427	0.348	0.000160223
Osbpl8	5.83441e-06	0.386222	0.29	0.235	0.17397
Togaram1	3.48451e-05	0.386654	0.27	0.221	1
Far1	1.82461e-07	0.388802	0.381	0.317	0.00544062
Tfe3	5.21408e-06	0.389569	0.301	0.244	0.155473
Gtpbp4	4.53961e-07	0.390219	0.366	0.303	0.0135362
Suz12	1.21774e-06	0.391176	0.259	0.2	0.0363104
Hoxc8	1.83417e-06	0.392047	0.29	0.234	0.0546914
Rnf144b	1.76854e-05	0.392305	0.356	0.3	0.527344
Fbxo11	4.82715e-05	0.392428	0.29	0.243	1
Socs2	1.64913e-07	0.3925	0.438	0.368	0.00491738
Setbp1	2.87803e-09	0.392712	0.484	0.399	8.5817e-05
Tjap1	4.80555e-05	0.393101	0.256	0.21	1
Cd2ap	1.03608e-12	0.394549	0.518	0.413	3.08939e-08
Fam76a	6.90558e-12	0.397644	0.536	0.444	2.0591e-07
Tubb5	1.12789e-07	0.397898	0.474	0.414	0.00336315
Snhg5	4.39668e-11	0.398141	0.49	0.4	1.311e-06
Ggnbp2	6.14565e-10	0.398189	0.536	0.458	1.83251e-05
Nfatc2	1.13701e-20	0.398209	0.824	0.753	3.39033e-16
Rbm5	7.93584e-10	0.398625	0.405	0.319	2.36631e-05
Erc1	9.29614e-07	0.399258	0.342	0.276	0.0277192
Hspa5	5.32973e-23	0.399744	0.998	0.992	1.58922e-18
Tut4	2.93613e-11	0.400116	0.514	0.429	8.75494e-07
Igsf10	1.13124e-11	0.400179	0.626	0.542	3.37314e-07
Ubl5	6.63691e-07	0.400334	0.299	0.235	0.0197899
Mmut	1.05584e-06	0.402356	0.265	0.204	0.0314831
Impact	3.60102e-05	0.402967	0.285	0.237	1
Slc3a2	2.14302e-14	0.404299	0.615	0.526	6.39005e-10
Smarca4	1.06397e-06	0.405065	0.257	0.199	0.0317256
Nfib	6.70716e-30	0.405175	0.924	0.865	1.99994e-25
Nfkb1	0.000721535	0.405233	0.38	0.344	1
Creld2	2.40992e-06	0.405856	0.352	0.287	0.0718591
Dek	1.73424e-26	0.405963	0.859	0.789	5.17117e-22
Hbp1	3.34906e-09	0.40623	0.435	0.362	9.98623e-05
Eif3c	1.19211e-22	0.406923	0.777	0.678	3.55462e-18
Nktr	6.58338e-20	0.407214	0.76	0.677	1.96303e-15
Ncam1	5.67023e-11	0.407253	0.438	0.343	1.69075e-06
Atf4	3.92593e-39	0.408665	0.95	0.909	1.17063e-34
Pnpla8	3.27633e-12	0.409002	0.529	0.434	9.76937e-08
Zc3h13	3.16337e-06	0.409517	0.26	0.204	0.0943254
Arhgef17	1.06409e-07	0.409733	0.294	0.226	0.00317291
Rsrc1	2.00196e-08	0.410554	0.416	0.347	0.000596943
Ifngr2	5.54661e-08	0.411524	0.39	0.316	0.00165389
Rsrc2	1.03572e-15	0.413422	0.624	0.523	3.08832e-11
Ankrd11	7.54296e-11	0.4146	0.529	0.45	2.24916e-06
Arid4b	6.55464e-11	0.41489	0.535	0.451	1.95446e-06
Kif1b	5.93757e-06	0.415028	0.283	0.227	0.177046
Wasl	1.91877e-10	0.415625	0.419	0.332	5.72139e-06
Sned1	8.41466e-07	0.416057	0.355	0.292	0.0250908
Ddit3	6.63913e-11	0.416288	0.438	0.345	1.97966e-06
Rlf	3.86201e-10	0.416507	0.391	0.303	1.15157e-05
Usp36	8.59535e-05	0.417399	0.252	0.205	1
Zfp869	1.17722e-07	0.417685	0.278	0.212	0.00351024
Cxxc5	9.47443e-12	0.418721	0.5	0.409	2.82508e-07
Tcta	1.7483e-07	0.420197	0.286	0.224	0.00521308
Rbm25	5.02069e-23	0.421637	0.765	0.667	1.49707e-18
Foxp1	6.20542e-13	0.423075	0.566	0.466	1.85033e-08
Cdh11	3.92668e-06	0.424159	0.306	0.251	0.117086
Abi3bp	5.31711e-10	0.424467	0.501	0.417	1.58546e-05
Bcor	2.99275e-07	0.426634	0.257	0.193	0.00892379
Flna	2.76204e-06	0.426785	0.255	0.2	0.0823585
Nop58	5.01155e-19	0.42758	0.693	0.579	1.49434e-14
Zfp24	2.94666e-06	0.427664	0.253	0.197	0.0878636
Cyp51	8.18117e-22	0.427959	0.771	0.682	2.43946e-17
Pcf11	7.19013e-07	0.428304	0.307	0.246	0.0214395
Mllt3	3.68896e-09	0.42867	0.416	0.342	0.000109998
Brd1	4.06247e-08	0.430871	0.333	0.262	0.00121135
Firre	1.42215e-07	0.431178	0.293	0.227	0.00424056
Smpdl3a	9.30122e-07	0.432856	0.29	0.231	0.0277344
Cebpg	2.34187e-07	0.434069	0.375	0.312	0.00698298
Fnip1	2.51718e-12	0.434709	0.449	0.351	7.50574e-08
Rrp1	3.2534e-08	0.436785	0.325	0.258	0.000970099
Slc4a7	1.14947e-06	0.438487	0.383	0.322	0.0342748
Matr3	3.87694e-18	0.438854	0.641	0.537	1.15603e-13
Ppp4r3b	1.68864e-10	0.439203	0.414	0.327	5.03518e-06
Dhrs3	1.40624e-06	0.440304	0.259	0.203	0.0419311
9930021J03Rik	1.73203e-07	0.44071	0.349	0.285	0.00516456
Hspa14	2.35425e-09	0.44144	0.314	0.237	7.01989e-05
Igfbp4	7.87124e-08	0.44145	0.308	0.236	0.00234705
Rps6ka3	1.76346e-08	0.44174	0.343	0.267	0.000525829
Zfp326	4.72633e-13	0.445372	0.493	0.396	1.4093e-08
Dot1l	4.96039e-09	0.445544	0.341	0.261	0.000147909
Bclaf1	1.06634e-15	0.446006	0.62	0.53	3.17961e-11
Ddx21	2.72187e-07	0.446883	0.308	0.245	0.00811608
Mia	1.94625e-10	0.446907	0.395	0.313	5.80333e-06
Stub1	5.26487e-10	0.448274	0.364	0.285	1.56988e-05
Appl2	1.02191e-08	0.448418	0.294	0.22	0.000304713
Tanc2	1.7968e-05	0.449726	0.255	0.205	0.535769
Pitpnc1	2.40472e-10	0.451111	0.421	0.336	7.1704e-06
Ranbp2	2.24753e-12	0.45167	0.448	0.357	6.70168e-08
Dnttip2	1.99399e-07	0.452833	0.296	0.233	0.00594568
Chd3	1.06342e-07	0.454437	0.258	0.194	0.00317092
Asmt	3.5345e-09	0.457246	0.319	0.246	0.000105392
Luc7l3	4.47039e-12	0.459836	0.474	0.385	1.33298e-07
Slc22a17	1.23891e-06	0.460201	0.257	0.201	0.0369418
Golgb1	1.52814e-14	0.464333	0.586	0.497	4.55661e-10
Trim24	3.24965e-08	0.464648	0.331	0.263	0.000968979
Hsd17b7	6.90542e-12	0.467098	0.5	0.409	2.05906e-07
Tuba1b	1.69642e-09	0.467453	0.364	0.287	5.05838e-05
Ppp1r3c	4.61426e-10	0.468235	0.424	0.341	1.37588e-05
Adgrl2	1.76434e-08	0.468641	0.308	0.236	0.000526092
Gjc1	1.02119e-06	0.468973	0.251	0.193	0.03045
Ppp1r12a	1.05202e-12	0.470473	0.427	0.329	3.13692e-08
Tasor2	8.05618e-08	0.470947	0.29	0.224	0.00240219
Cry1	2.20043e-07	0.473654	0.3	0.238	0.00656123
Hdgfl3	1.46643e-09	0.474739	0.336	0.26	4.3726e-05
Nup62	1.39737e-07	0.475598	0.25	0.187	0.00416667
Tubb6	1.05197e-08	0.477244	0.272	0.2	0.000313676
Kat6a	1.0436e-11	0.47873	0.344	0.255	3.1118e-07
Erbin	4.46343e-11	0.479181	0.394	0.304	1.33091e-06
Rtn4	2.77452e-20	0.479863	0.721	0.626	8.27306e-16
Ccdc186	1.75126e-10	0.480698	0.432	0.354	5.22189e-06
Cops5	1.27598e-07	0.483891	0.26	0.195	0.00380472
Ptpn1	1.32324e-07	0.484962	0.302	0.234	0.00394563
Eea1	5.98447e-08	0.485022	0.323	0.257	0.00178445
Scube3	2.51057e-28	0.485829	0.736	0.624	7.48601e-24
Kmt2e	3.04201e-33	0.486737	0.806	0.674	9.07066e-29
Thoc2l	4.09234e-08	0.487085	0.301	0.232	0.00122025
Btaf1	3.13609e-13	0.490433	0.348	0.25	9.35119e-09
Gtf2h1	2.67146e-09	0.490623	0.295	0.221	7.96576e-05
Smc1a	1.73915e-13	0.496518	0.5	0.413	5.1858e-09
Arhgap23	1.69695e-07	0.496827	0.282	0.219	0.00505996
Fdft1	3.36862e-20	0.496975	0.615	0.499	1.00446e-15
Gpcpd1	2.47743e-08	0.497456	0.268	0.198	0.00073872
Ccdc80	6.5778e-09	0.499447	0.279	0.206	0.000196137
A4galt	3.64778e-10	0.502204	0.254	0.177	1.0877e-05
Supt6	4.37908e-12	0.502553	0.382	0.289	1.30575e-07
Rab11fip4	1.99915e-11	0.5049	0.383	0.295	5.96106e-07
Pcolce2	1.43552e-28	0.515687	0.755	0.639	4.28043e-24
Klf10	1.31229e-21	0.516471	0.651	0.532	3.91299e-17
Rbm6	7.05416e-10	0.516654	0.302	0.224	2.10341e-05
Pdlim4	9.73226e-12	0.518984	0.366	0.276	2.90197e-07
Proser2	8.88871e-09	0.521572	0.343	0.274	0.000265043
Nop14	1.81071e-09	0.525544	0.29	0.213	5.39918e-05
Heph	5.50079e-13	0.52972	0.349	0.256	1.64023e-08
Npat	1.35922e-08	0.532862	0.258	0.19	0.000405292
Il1r1	1.44186e-10	0.533443	0.314	0.233	4.29935e-06
Kdm6a	7.93981e-09	0.533808	0.288	0.217	0.000236749
Tasor	8.5848e-08	0.535624	0.252	0.188	0.00255982
Crebrf	6.48561e-09	0.535822	0.252	0.182	0.000193388
Bdp1	7.8181e-10	0.537993	0.33	0.252	2.3312e-05
Anxa6	1.93142e-20	0.541647	0.603	0.493	5.7591e-16
Tnks1bp1	6.022e-12	0.542629	0.38	0.293	1.79564e-07
Angptl1	1.9671e-26	0.542883	0.644	0.516	5.86551e-22
Lima1	3.61151e-11	0.542959	0.309	0.225	1.07688e-06
Ndrg1	6.48473e-11	0.543112	0.346	0.26	1.93362e-06
Il6st	8.90799e-15	0.543661	0.37	0.269	2.65619e-10
Dhcr24	2.04533e-12	0.543736	0.35	0.26	6.09875e-08
Pprc1	1.13851e-12	0.55051	0.39	0.297	3.39481e-08
Arl4a	3.86605e-13	0.554055	0.444	0.353	1.15278e-08
Zfp948	2.82458e-13	0.556421	0.301	0.207	8.42232e-09
ENSMUSG00000120012	3.48013e-11	0.558573	0.303	0.221	1.0377e-06
Kras	7.73675e-16	0.560055	0.475	0.37	2.30694e-11
Fndc1	1.09433e-13	0.561057	0.371	0.268	3.26307e-09
Xist	4.96751e-26	0.56725	0.551	0.396	1.48121e-21
Pdpn	1.26911e-12	0.568222	0.326	0.235	3.78423e-08
Cttnbp2nl	3.35014e-09	0.56895	0.259	0.189	9.98945e-05
Nab1	3.55986e-12	0.571624	0.296	0.208	1.06148e-07
Klhl7	2.79338e-08	0.572277	0.256	0.192	0.00083293
Asns	9.19228e-13	0.57317	0.332	0.238	2.74095e-08
Slk	1.44257e-26	0.576103	0.622	0.497	4.30145e-22
Rev3l	4.75166e-12	0.577207	0.283	0.197	1.41685e-07
Smad1	9.38775e-19	0.5922	0.392	0.271	2.79924e-14
Ccnk	9.79293e-13	0.596108	0.332	0.242	2.92006e-08
Epyc	3.56863e-11	0.600339	0.53	0.463	1.06409e-06
Xpo1	1.41651e-16	0.600518	0.397	0.289	4.22376e-12
Cgnl1	1.09156e-09	0.600608	0.297	0.225	3.25481e-05
Ahnak	2.29924e-40	0.600992	0.84	0.754	6.85587e-36
Col14a1	7.63865e-32	0.60888	0.711	0.57	2.27769e-27
Mat2a	6.82179e-14	0.610921	0.359	0.263	2.03412e-09
Relb	1.75469e-19	0.619628	0.423	0.297	5.23213e-15
Zfp445	8.86007e-18	0.623033	0.432	0.328	2.64189e-13
Ezh2	5.20506e-12	0.625168	0.338	0.253	1.55204e-07
Birc2	2.2449e-17	0.626425	0.362	0.247	6.69384e-13
Upf2	1.81923e-10	0.626953	0.27	0.192	5.42458e-06
Klf3	2.84701e-19	0.630338	0.548	0.435	8.4892e-15
Fap	1.98928e-17	0.636041	0.635	0.563	5.93164e-13
Aacs	1.39546e-09	0.645933	0.251	0.181	4.16097e-05
Hmgb2	2.37463e-42	0.64727	0.733	0.584	7.08067e-38
Ezr	3.06263e-11	0.659776	0.272	0.192	9.13216e-07
Hivep1	1.19816e-13	0.660598	0.334	0.242	3.57269e-09
Slc1a3	3.67944e-15	0.661496	0.292	0.193	1.09713e-10
Plec	3.70828e-20	0.670407	0.39	0.267	1.10574e-15
Cpxm1	3.72904e-14	0.679655	0.254	0.163	1.11192e-09
Stx6	9.15012e-13	0.690606	0.268	0.182	2.72838e-08
Atf7ip	8.6535e-19	0.702263	0.325	0.215	2.5803e-14
Csrp1	1.78666e-18	0.70544	0.304	0.188	5.32746e-14
Arrdc4	1.23164e-13	0.745204	0.288	0.198	3.67249e-09
Ptn	1.85046e-12	0.757228	0.261	0.176	5.5177e-08
A2m	3.72319e-22	0.771704	0.415	0.284	1.11018e-17
Arl13b	3.34077e-35	0.771709	0.552	0.384	9.9615e-31
Vcan	1.51721e-28	0.873489	0.42	0.274	4.52401e-24
Sfrp2	1.20228e-35	0.875355	0.462	0.292	3.58497e-31
Cytl1	2.02829e-19	0.903212	0.361	0.248	6.04795e-15
Matn4	7.18123e-23	0.969355	0.28	0.161	2.1413e-18
Eln	1.99445e-25	1.03635	0.425	0.287	5.94705e-21

## Sheet: 5
Column1	p_val	avg_log2FC	pct.1	pct.2	p_val_adj
Cd200	1.81928e-56	-2.04382	0.081	0.279	5.42473e-52
Car9	3.4008e-57	-1.84531	0.15	0.357	1.01405e-52
Penk	2.08757e-39	-1.19086	0.268	0.444	6.22472e-35
Thy1	4.13893e-29	-1.18068	0.182	0.329	1.23415e-24
Eln	7.34378e-50	-1.17784	0.671	0.77	2.18977e-45
Pcolce2	1.68285e-46	-1.05654	0.306	0.509	5.01791e-42
Matn4	1.58726e-16	-0.88682	0.208	0.314	4.73291e-12
F3	1.62213e-16	-0.864824	0.209	0.32	4.83687e-12
Chrdl1	3.2761e-13	-0.818104	0.18	0.27	9.76867e-09
Zfhx3	6.38211e-29	-0.753856	0.389	0.538	1.90302e-24
Birc3	1.58064e-12	-0.73831	0.241	0.332	4.71317e-08
Cilp2	6.71455e-26	-0.737154	0.334	0.488	2.00214e-21
Plscr1	7.37694e-17	-0.730048	0.155	0.263	2.19966e-12
Lpl	4.15255e-15	-0.706745	0.208	0.315	1.23821e-10
Rnf19b	4.6194e-12	-0.702045	0.35	0.438	1.37741e-07
Rcan1	1.09147e-17	-0.701579	0.555	0.64	3.25453e-13
Slc16a1	1.51256e-19	-0.690791	0.336	0.454	4.51014e-15
Igfbp3	2.07061e-19	-0.673415	0.239	0.36	6.17414e-15
Col11a2	4.30412e-51	-0.647372	0.772	0.864	1.2834e-46
Ppm1l	1.66718e-15	-0.644924	0.272	0.384	4.9712e-11
Nfatc2	4.29135e-14	-0.603433	0.404	0.503	1.2796e-09
Noct	1.15232e-08	-0.597407	0.236	0.31	0.000343598
Sfrp2	3.49455e-09	-0.580898	0.475	0.532	0.0001042
Ucma	1.38925e-14	-0.574419	0.162	0.26	4.14246e-10
Cpz	1.163e-11	-0.56643	0.247	0.338	3.46783e-07
Glul	0.0003809	-0.555973	0.254	0.296	1
Dnm3os	3.4398e-09	-0.553426	0.177	0.252	0.000102568
Tnfaip8	7.8857e-10	-0.546365	0.178	0.257	2.35136e-05
Itm2c	4.09389e-36	-0.545702	0.799	0.854	1.22072e-31
Nfatc1	3.22355e-13	-0.540316	0.47	0.562	9.61199e-09
Csf1	3.65152e-08	-0.538156	0.322	0.395	0.00108881
Kank1	4.5926e-07	-0.51686	0.193	0.257	0.0136942
Sdc4	1.43344e-15	-0.495911	0.682	0.737	4.27422e-11
Tenm3	2.97254e-13	-0.480589	0.375	0.479	8.86353e-09
Rell1	6.89981e-07	-0.480027	0.339	0.399	0.0205739
Retreg1	4.33726e-12	-0.474219	0.384	0.475	1.29329e-07
Col2a1	1.78847e-80	-0.473799	0.988	0.997	5.33286e-76
Sod2	1.78046e-06	-0.470956	0.319	0.375	0.0530897
Pde4b	1.73016e-13	-0.468924	0.381	0.49	5.15899e-09
Tnfaip3	7.56273e-10	-0.467676	0.249	0.337	2.25505e-05
Ifi30	1.18974e-06	-0.465054	0.239	0.302	0.0354755
Tspan7	3.23867e-12	-0.461016	0.242	0.344	9.65707e-08
Ndrg1	0.00538442	-0.459079	0.271	0.302	1
Sat1	3.03849e-05	-0.456119	0.474	0.518	0.906018
Itgbl1	8.67525e-26	-0.454648	0.748	0.811	2.58679e-21
Tgif1	5.81735e-11	-0.448393	0.365	0.454	1.73462e-06
Mir22hg	2.08899e-06	-0.448012	0.253	0.314	0.0622895
Epha3	4.05341e-10	-0.447492	0.25	0.339	1.20865e-05
Gas1	3.3128e-19	-0.443457	0.937	0.94	9.87811e-15
Sema3b	1.11407e-13	-0.439097	0.471	0.571	3.32194e-09
Lox	1.28358e-28	-0.436961	0.934	0.959	3.82738e-24
Ralb	1.233e-06	-0.435695	0.249	0.314	0.0367656
Sdc3	1.98807e-18	-0.433297	0.565	0.68	5.92802e-14
Litaf	1.57337e-09	-0.428156	0.363	0.449	4.69148e-05
Timp1	0.000359383	-0.42373	0.366	0.403	1
Adamts1	1.44544e-06	-0.423338	0.511	0.557	0.0431
Palmd	1.11019e-10	-0.413022	0.357	0.449	3.31038e-06
Ntng1	1.42689e-06	-0.410278	0.204	0.268	0.0425469
Fam171b	4.11686e-05	-0.410091	0.215	0.265	1
Fkbp9	1.10728e-52	-0.407336	0.954	0.972	3.30168e-48
Mcl1	1.00193e-15	-0.402061	0.635	0.723	2.98755e-11
Ifrd1	3.0431e-16	-0.399821	0.751	0.804	9.07391e-12
Cryab	3.79659e-09	-0.388606	0.5	0.578	0.000113207
Slc41a1	0.000820403	-0.386798	0.219	0.258	1
Gaa	5.22102e-05	-0.385515	0.225	0.277	1
Eif1a	5.43554e-09	-0.382874	0.369	0.449	0.000162077
Man1c1	0.000938497	-0.382793	0.225	0.267	1
Gas2	1.32753e-09	-0.382363	0.385	0.469	3.95843e-05
Tpst1	6.51621e-15	-0.379272	0.555	0.652	1.943e-10
Serinc5	3.61803e-05	-0.377455	0.315	0.365	1
Slc38a1	1.24031e-05	-0.375369	0.288	0.345	0.369836
Gna13	0.00010011	-0.367615	0.38	0.427	1
Ak2	1.99549e-05	-0.359403	0.272	0.329	0.595014
4930523C07Rik	0.0152125	-0.358416	0.28	0.306	1
Enpp2	2.79426e-13	-0.356905	0.561	0.652	8.33193e-09
Calm3	2.87102e-05	-0.355765	0.305	0.36	0.856082
Slc7a1	7.96772e-05	-0.353174	0.247	0.3	1
Enc1	0.027885	-0.346705	0.23	0.256	1
P4ha1	1.16786e-19	-0.345908	0.843	0.879	3.48232e-15
Uck2	6.87489e-05	-0.34393	0.307	0.357	1
Prnp	1.25067e-14	-0.34309	0.572	0.673	3.72924e-10
Marcks	9.19349e-26	-0.341229	0.943	0.954	2.74131e-21
Psap	1.06047e-32	-0.333677	0.938	0.955	3.16209e-28
Gja1	3.80475e-15	-0.333642	0.751	0.814	1.1345e-10
Nfe2l1	0.000136578	-0.33338	0.382	0.426	1
Lrba	1.27004e-05	-0.332692	0.355	0.417	0.378701
Man2b2	0.000336042	-0.331494	0.265	0.312	1
Erg28	0.00203276	-0.330364	0.228	0.265	1
Efhd2	0.000474389	-0.328542	0.232	0.275	1
Mfge8	0.793442	-0.327431	0.501	0.484	1
Pabpc1	1.77369e-29	-0.32698	0.982	0.985	5.2888e-25
Mef2c	3.25039e-08	-0.324933	0.25	0.332	0.000969202
Klf5	2.05314e-06	-0.323212	0.24	0.304	0.0612206
Stk38l	0.00190276	-0.32244	0.336	0.372	1
Cyp26b1	0.000535174	-0.320207	0.213	0.258	1
Pals1	2.05307e-05	-0.316878	0.262	0.323	0.612184
Furin	0.000219309	-0.312067	0.293	0.341	1
Tpm1	4.56345e-08	-0.311391	0.822	0.85	0.00136073
Asph	3.48444e-05	-0.309242	0.34	0.398	1
Gfpt2	0.0337726	-0.306335	0.26	0.289	1
Irf1	0.0180345	-0.30497	0.398	0.423	1
Insig1	0.000265128	-0.300265	0.382	0.429	1
Nectin3	0.00109759	-0.298367	0.238	0.282	1
Fxyd6	2.55159e-10	-0.298163	0.626	0.693	7.60832e-06
Ankrd50	0.00147954	-0.297069	0.245	0.283	1
Adam9	0.000939261	-0.296269	0.317	0.358	1
Pdpn	1.69277e-05	-0.294859	0.396	0.452	0.504749
Adamtsl1	9.83883e-09	-0.291896	0.292	0.379	0.000293374
Gfpt1	0.00172119	-0.291736	0.281	0.323	1
Midn	0.000375427	-0.291084	0.349	0.394	1
Hmgn2	3.82106e-05	-0.290504	0.414	0.476	1
Smarca1	0.00038212	-0.289833	0.216	0.263	1
Trim47	7.10595e-05	-0.289096	0.43	0.482	1
Chrd	0.00707597	-0.283842	0.243	0.275	1
Inhba	1.94018e-05	-0.283301	0.331	0.39	0.578523
Map2k3	0.000787858	-0.281856	0.379	0.421	1
Nek7	1.2521e-06	-0.279489	0.413	0.486	0.037335
Adgrl2	0.000102927	-0.276459	0.444	0.492	1
Hspa1b	0.123012	-0.276397	0.315	0.28	1
Vegfa	0.0012504	-0.275666	0.392	0.433	1
Hif1a	7.2227e-07	-0.274396	0.553	0.602	0.0215366
Epha5	8.16692e-05	-0.27273	0.214	0.269	1
Camta1	0.00420602	-0.272651	0.245	0.282	1
Pnp	0.0321967	-0.271741	0.263	0.286	1
Emp1	6.68931e-08	-0.271342	0.932	0.942	0.00199462
Fzd7	0.0208498	-0.269696	0.246	0.277	1
Nab2	0.0132906	-0.26946	0.241	0.272	1
Tmem45a	1.21456e-07	-0.268924	0.51	0.577	0.00362158
Mkx	4.85933e-05	-0.267566	0.544	0.59	1
Odc1	0.000459867	-0.266103	0.473	0.508	1
Rcn1	9.14084e-08	-0.265436	0.576	0.64	0.00272562
Cybrd1	3.8123e-05	-0.265042	0.326	0.387	1
Camkk2	0.00136917	-0.264551	0.229	0.27	1
Creb3l1	1.99092e-19	-0.262815	0.909	0.94	5.93651e-15
Arl6ip1	6.1537e-05	-0.260733	0.209	0.264	1
Jdp2	0.000370941	-0.260035	0.464	0.504	1
Sppl2a	9.08433e-05	-0.258802	0.425	0.474	1
Akt2	0.000103479	-0.258429	0.511	0.553	1
Laptm4a	1.98346e-25	-0.257602	0.966	0.978	5.91427e-21
Galnt5	0.000999593	-0.257482	0.283	0.329	1
Crim1	1.78972e-06	-0.256369	0.282	0.352	0.0533658
Gltp	0.000471473	-0.255934	0.368	0.418	1
Pdgfrl	5.27034e-15	-0.254495	0.817	0.862	1.57151e-10
Scoc	0.00406106	-0.254303	0.32	0.355	1
Rab18	6.36108e-05	-0.251783	0.57	0.609	1
Sypl	0.021493	-0.251349	0.281	0.308	1
Tead1	0.00278492	-0.25084	0.382	0.422	1
Nus1	0.00155386	-0.25081	0.371	0.411	1
Rpl31	8.98935e-26	0.250684	0.98	0.964	2.68044e-21
Lrrc41	0.00482184	0.250739	0.275	0.239	1
Atp5j2	0.000804956	0.250792	0.269	0.224	1
Abcf1	0.00792352	0.250947	0.339	0.305	1
Wnk1	3.80677e-06	0.251403	0.523	0.456	0.11351
Snrpd1	0.0338594	0.251507	0.284	0.259	1
Gm11808	4.13324e-06	0.251887	0.527	0.461	0.123245
Tns1	0.000124859	0.252143	0.511	0.462	1
mt-Nd2	2.49306e-37	0.252173	0.999	0.998	7.43379e-33
Pbxip1	0.0427049	0.252222	0.265	0.24	1
Ndufc1	0.000365211	0.252985	0.366	0.316	1
Ugp2	0.000434071	0.253019	0.346	0.293	1
Ntn1	0.000816942	0.253361	0.311	0.267	1
Rnf24	0.00299614	0.253434	0.265	0.225	1
Rps24	9.95709e-35	0.253748	0.997	0.997	2.96901e-30
Itga5	0.00115719	0.253794	0.32	0.273	1
Pmepa1	9.22005e-09	0.254065	0.73	0.664	0.000274924
Zeb1	3.97179e-06	0.254208	0.475	0.402	0.118431
Cope	6.09055e-06	0.254258	0.504	0.44	0.181608
Cox6c	9.24102e-13	0.254442	0.853	0.812	2.75549e-08
Igfbp5	1.94341e-07	0.255328	0.722	0.659	0.00579485
Rplp0	2.98433e-20	0.255547	0.985	0.959	8.89866e-16
Robo1	0.237589	0.256274	0.254	0.241	1
Tecr	0.000829283	0.256481	0.307	0.263	1
Slc1a4	0.000208192	0.256488	0.349	0.298	1
Utp3	0.00257943	0.257553	0.267	0.229	1
Nisch	5.15704e-06	0.257605	0.528	0.462	0.153773
Gulp1	0.000618682	0.258027	0.273	0.227	1
Pnn	8.30554e-05	0.258083	0.436	0.38	1
Rps26	2.95546e-29	0.258158	0.993	0.994	8.81258e-25
Psmd12	0.000225041	0.261036	0.368	0.316	1
Zc3h13	0.000383621	0.263382	0.267	0.22	1
Fhl1	3.76802e-10	0.263392	0.815	0.749	1.12355e-05
Sdc2	1.6361e-10	0.265128	0.705	0.645	4.87853e-06
Trappc2l	0.00514118	0.265689	0.26	0.225	1
Gem	0.060214	0.266104	0.506	0.495	1
D8Ertd738e	0.000767881	0.266119	0.272	0.228	1
Tcaf1	0.00124019	0.266377	0.403	0.36	1
Chd3	0.000417728	0.266526	0.39	0.343	1
0610012G03Rik	7.72629e-05	0.268118	0.336	0.278	1
Ilf2	0.0040706	0.268661	0.288	0.249	1
Cdc5l	0.000202396	0.268757	0.33	0.278	1
Akr1a1	6.24009e-11	0.268949	0.764	0.706	1.86067e-06
Ptprm	0.169511	0.269581	0.251	0.236	1
Uqcrq	0.000443649	0.269995	0.337	0.288	1
Chd9	0.00136036	0.270321	0.446	0.403	1
Ggh	0.000393782	0.270528	0.286	0.236	1
Glrx3	2.35302e-05	0.271001	0.394	0.33	0.701622
Abce1	0.00303501	0.271397	0.252	0.216	1
Yme1l1	1.00742e-05	0.271427	0.427	0.364	0.300393
Zfp260	0.000117847	0.271549	0.363	0.307	1
Faf2	0.000178827	0.272442	0.252	0.204	1
Chmp2a	0.0058628	0.273875	0.298	0.264	1
Fos	7.54821e-14	0.274771	0.921	0.879	2.25072e-09
Dvl3	0.000975984	0.276082	0.296	0.256	1
Prdm2	0.000108315	0.276309	0.325	0.272	1
Rps6	1.47691e-24	0.277155	0.979	0.946	4.40386e-20
Ier2	1.17833e-05	0.27816	0.486	0.426	0.351354
Tmem234	1.14216e-06	0.278889	0.533	0.461	0.0340568
Tmf1	4.43493e-07	0.279876	0.497	0.424	0.0132241
Rpl17	2.24688e-32	0.280193	0.994	0.991	6.69974e-28
Syne1	1.42021e-06	0.280335	0.515	0.446	0.042348
Prpf8	9.7046e-05	0.280653	0.333	0.275	1
Tagln2	1.37309e-13	0.280784	0.784	0.68	4.09429e-09
Dbn1	0.00296992	0.28109	0.276	0.24	1
Nars	9.89912e-05	0.281185	0.409	0.353	1
Agap1	0.00195608	0.281256	0.252	0.213	1
Atox1	0.00137091	0.2814	0.262	0.219	1
Tnrc6c	0.00210421	0.281792	0.347	0.309	1
Nemf	0.0117782	0.281872	0.258	0.231	1
Tpm4	2.18756e-12	0.281977	0.793	0.727	6.52288e-08
Coro2b	0.000866398	0.282137	0.279	0.237	1
Parp8	0.00500769	0.282288	0.257	0.222	1
Igfbp7	2.3291e-26	0.282535	0.991	0.987	6.94491e-22
Gpx1	1.02431e-07	0.283031	0.591	0.511	0.00305428
Nolc1	0.00090718	0.283333	0.317	0.269	1
Polr2j	6.01555e-05	0.283913	0.277	0.223	1
Lama4	0.000108777	0.284128	0.333	0.275	1
Rpl8	6.9201e-16	0.285314	0.867	0.793	2.06344e-11
Epb41l2	0.00144073	0.28541	0.315	0.274	1
Id3	1.37956e-12	0.286315	0.603	0.49	4.11359e-08
Fau	1.49489e-17	0.286537	0.91	0.861	4.45747e-13
Srm	0.00347672	0.286985	0.262	0.228	1
Tuba1b	0.00124355	0.287191	0.357	0.316	1
Tmod3	0.000162081	0.287262	0.263	0.21	1
Cdh13	1.14452e-06	0.287527	0.504	0.433	0.0341273
Sash1	0.00145524	0.287661	0.342	0.297	1
Ifitm3	0.000332997	0.287685	0.541	0.503	1
Rps27	3.82034e-35	0.289246	0.996	0.987	1.13915e-30
Paip1	0.0085282	0.290933	0.281	0.254	1
Ddx1	0.00178998	0.291293	0.336	0.297	1
Cpm	2.16215e-11	0.291381	0.832	0.793	6.4471e-07
Sgk1	3.25777e-05	0.291548	0.373	0.314	0.971403
Ehd2	0.00116333	0.295112	0.35	0.309	1
Brd7	0.00180955	0.295695	0.291	0.25	1
Cnn2	1.06317e-05	0.295925	0.433	0.371	0.317015
Csad	4.48977e-05	0.295986	0.35	0.29	1
Ankrd11	1.65901e-06	0.296016	0.491	0.419	0.0494685
Mrgprf	0.000204917	0.296803	0.305	0.255	1
Tnfaip1	0.00127497	0.297496	0.289	0.248	1
Marchf7	0.00296747	0.299599	0.302	0.266	1
Rpl35	1.52189e-31	0.299604	0.982	0.961	4.53796e-27
Tomm22	0.000260778	0.299945	0.275	0.227	1
Pitpna	5.02516e-06	0.300043	0.4	0.334	0.14984
Pard3b	0.0234981	0.301697	0.296	0.269	1
Rybp	0.00212713	0.301837	0.255	0.213	1
Kirrel	6.61433e-06	0.302045	0.4	0.332	0.197226
Rps19	3.59747e-19	0.303857	0.887	0.829	1.07269e-14
Slc44a2	0.000308991	0.304112	0.261	0.217	1
Foxp1	1.84526e-11	0.304959	0.746	0.676	5.50219e-07
Ddah2	0.000290325	0.304972	0.291	0.243	1
Eml1	8.79356e-05	0.30602	0.405	0.35	1
Rarg	6.50808e-05	0.30612	0.382	0.327	1
Itm2a	1.12255e-23	0.306995	0.993	0.99	3.34722e-19
Nup98	0.00152608	0.307542	0.302	0.258	1
Stub1	0.000109852	0.308456	0.26	0.21	1
Egr1	3.33251e-21	0.309326	0.852	0.737	9.93687e-17
Gadd45g	0.00596561	0.309545	0.341	0.307	1
Rpl26	9.22937e-21	0.309848	0.909	0.854	2.75201e-16
Bag1	1.99501e-05	0.310062	0.355	0.296	0.594874
Fibin	9.39596e-06	0.312817	0.547	0.484	0.280169
Rexo2	2.20884e-06	0.312822	0.476	0.41	0.0658631
Ctsz	5.44756e-06	0.313654	0.323	0.257	0.162435
Eif4e2	3.46863e-07	0.313719	0.425	0.347	0.0103428
Dock1	2.67426e-05	0.316037	0.318	0.26	0.797411
Pycr1	7.29537e-06	0.316431	0.461	0.397	0.217533
Uba5	2.85744e-06	0.318498	0.357	0.292	0.0852031
Itga11	5.47824e-05	0.31937	0.275	0.222	1
Selenos	1.47986e-11	0.320536	0.705	0.653	4.41263e-07
Hes1	1.18628e-12	0.320586	0.395	0.281	3.53725e-08
Spry1	4.36708e-06	0.320652	0.369	0.301	0.130218
Rpl19	4.81706e-17	0.321138	0.866	0.811	1.43635e-12
Eif5b	1.13286e-06	0.321413	0.6	0.551	0.0337796
Impdh1	0.000317415	0.321773	0.266	0.218	1
Sptan1	2.66774e-07	0.32227	0.525	0.453	0.00795466
Zfc3h1	0.000316926	0.322631	0.273	0.227	1
Boc	4.84018e-05	0.323478	0.254	0.2	1
Rpl35a	1.33188e-29	0.32386	0.971	0.952	3.97139e-25
Rpl37a	5.10074e-40	0.32429	0.991	0.985	1.52094e-35
Uqcc2	0.00115996	0.324321	0.267	0.227	1
Cox7c	3.27256e-17	0.324773	0.826	0.742	9.75811e-13
Atf3	2.60151e-05	0.324809	0.626	0.592	0.775717
Creld2	2.59795e-05	0.32515	0.3	0.243	0.774658
Rad23a	2.32722e-05	0.325277	0.326	0.267	0.69393
Dlgap4	0.000154189	0.326149	0.257	0.209	1
Morc4	0.000222327	0.326707	0.273	0.226	1
Gpx4	3.49423e-06	0.32751	0.38	0.311	0.104191
Nenf	4.03827e-05	0.32764	0.315	0.258	1
Arhgdia	7.34068e-09	0.327787	0.562	0.491	0.000218884
Yipf3	9.05377e-05	0.328092	0.277	0.224	1
Srpx2	1.7408e-08	0.328343	0.547	0.455	0.00051907
Airn	0.0143961	0.328364	0.388	0.359	1
Snhg5	5.86212e-06	0.329212	0.421	0.362	0.174797
Pkd1	2.97578e-07	0.33011	0.427	0.352	0.00887319
Ndufv2	7.03011e-05	0.331827	0.331	0.278	1
Col15a1	7.80424e-18	0.332864	0.822	0.757	2.32707e-13
Mrpl48	0.000159985	0.332931	0.269	0.222	1
Maea	0.000150718	0.333363	0.254	0.207	1
Svbp	0.000635888	0.336705	0.273	0.23	1
Col27a1	2.97588e-10	0.337679	0.496	0.403	8.87347e-06
Col8a2	3.99425e-14	0.338137	0.759	0.686	1.19101e-09
B3gnt9	3.91308e-06	0.33836	0.297	0.232	0.11668
Enpp1	1.9399e-10	0.33845	0.544	0.451	5.78439e-06
Atpif1	1.46892e-10	0.339206	0.56	0.467	4.38003e-06
Luc7l3	7.01704e-05	0.339218	0.384	0.33	1
Fmnl2	1.11234e-05	0.342536	0.341	0.275	0.331678
Rpl22l1	6.64662e-13	0.343324	0.733	0.668	1.98189e-08
Sobp	7.18101e-05	0.344167	0.417	0.365	1
Ppp2r3a	8.66486e-06	0.346514	0.302	0.238	0.258369
Spats2l	1.19712e-10	0.350526	0.615	0.537	3.56957e-06
Ank2	5.94642e-07	0.35078	0.448	0.382	0.017731
Anxa5	9.37475e-22	0.350846	0.892	0.841	2.79536e-17
Rpl10a	6.30917e-14	0.350983	0.717	0.629	1.88127e-09
Rbm5	0.00099862	0.352297	0.294	0.252	1
Atp5mpl	2.19835e-06	0.352308	0.396	0.331	0.0655505
Rpl18a	2.53159e-25	0.353696	0.878	0.813	7.54868e-21
Lmo4	8.28502e-09	0.353848	0.586	0.522	0.000247043
Cct5	6.71319e-05	0.353882	0.317	0.267	1
Gnas	2.49849e-68	0.355934	1	1	7.45e-64
Spty2d1	2.01272e-05	0.356167	0.284	0.228	0.600154
Arl4a	0.000117638	0.357357	0.327	0.276	1
Vat1l	0.00042093	0.35932	0.25	0.204	1
Dync1i2	6.67215e-08	0.361263	0.443	0.363	0.0019895
Psmb7	8.99658e-05	0.362905	0.257	0.208	1
Col5a2	5.3142e-52	0.36853	0.998	0.996	1.58459e-47
Gusb	6.29473e-06	0.370509	0.297	0.238	0.187696
Tubb2a	6.48505e-08	0.37305	0.567	0.508	0.00193371
C1qtnf2	6.62531e-15	0.377965	0.528	0.408	1.97554e-10
Ndn	4.37475e-08	0.379078	0.466	0.389	0.00130446
Camk1d	1.41638e-05	0.379368	0.359	0.304	0.422337
Rpl13	6.96966e-41	0.379633	0.969	0.931	2.07821e-36
Trim28	2.98415e-06	0.381653	0.322	0.259	0.0889813
Ndufa10	1.24551e-08	0.382183	0.403	0.32	0.000371385
Rgs2	0.0541964	0.382741	0.337	0.316	1
Prrx1	1.50159e-16	0.388343	0.772	0.694	4.47743e-12
Rtl8a	2.00702e-05	0.390162	0.317	0.262	0.598453
Selenow	4.5989e-18	0.39039	0.749	0.643	1.3713e-13
Meox1	2.29607e-10	0.391188	0.466	0.37	6.84643e-06
Olfml3	1.40149e-11	0.394571	0.582	0.488	4.17895e-07
Chd8	1.93255e-05	0.394732	0.252	0.2	0.576248
Ier3	2.56945e-09	0.397682	0.583	0.517	7.66159e-05
Phactr2	0.00014021	0.398222	0.308	0.26	1
Trib2	2.73229e-06	0.398616	0.324	0.259	0.0814714
Trib1	4.82518e-06	0.401171	0.361	0.3	0.143877
Rbis	7.00221e-07	0.403779	0.268	0.202	0.0208792
Rpl37	1.84982e-47	0.405935	0.974	0.948	5.51578e-43
Igf1	7.82419e-20	0.407478	0.917	0.893	2.33302e-15
Rps15	2.19319e-29	0.407553	0.899	0.825	6.53964e-25
Olfm1	5.02869e-06	0.408764	0.257	0.2	0.149946
Acin1	5.47054e-07	0.409402	0.385	0.317	0.0163121
Rps5	1.43353e-39	0.41249	0.941	0.889	4.27449e-35
Ackr3	3.58428e-06	0.412742	0.278	0.215	0.106876
Lsp1	1.90154e-07	0.412845	0.317	0.248	0.00567
Nbl1	2.7785e-11	0.413673	0.429	0.33	8.28492e-07
Postn	5.7454e-44	0.415876	0.997	0.995	1.71316e-39
Cxcl12	0.00150842	0.417167	0.342	0.309	1
Eif4a3	1.64127e-08	0.418395	0.347	0.268	0.000489393
Ralbp1	1.10066e-06	0.420253	0.258	0.196	0.0328193
Rtl8b	5.95376e-07	0.422224	0.256	0.191	0.0177529
Lum	5.63235e-08	0.424447	0.488	0.418	0.00167945
Flna	1.64791e-10	0.430804	0.498	0.412	4.91375e-06
Angptl1	2.73221e-36	0.431223	0.94	0.905	8.1469e-32
Sulf2	4.27316e-24	0.434495	0.761	0.647	1.27417e-19
Tgfbi	8.77097e-50	0.435686	0.971	0.929	2.61533e-45
Dpysl3	2.25213e-27	0.437143	0.767	0.622	6.71541e-23
S100a6	4.8096e-23	0.437216	0.794	0.667	1.43413e-18
Aimp1	4.93611e-08	0.439052	0.321	0.25	0.00147185
Pamr1	5.40371e-16	0.450566	0.679	0.583	1.61128e-11
Sertad4	1.90361e-09	0.450763	0.303	0.221	5.6762e-05
Gps1	4.39669e-06	0.453332	0.254	0.197	0.131101
Tshz2	1.20964e-08	0.453441	0.344	0.264	0.000360691
Cxcl14	2.04441e-08	0.455185	0.52	0.448	0.000609602
Sod3	4.03666e-07	0.458528	0.258	0.193	0.0120365
Crip1	1.33529e-27	0.460264	0.847	0.751	3.98156e-23
Man1a	0.000783412	0.462761	0.252	0.213	1
Lamb1	4.32833e-08	0.46367	0.254	0.184	0.00129062
Cd109	2.97246e-17	0.465553	0.547	0.414	8.86327e-13
Trabd2b	7.06691e-12	0.469074	0.416	0.32	2.10721e-07
Maged2	2.19037e-09	0.472111	0.37	0.285	6.53124e-05
Nop56	1.75136e-12	0.477561	0.433	0.33	5.22222e-08
Itih5	1.25514e-20	0.479832	0.573	0.428	3.74258e-16
Basp1	5.71571e-09	0.483798	0.371	0.292	0.000170431
Dlk1	2.91509e-13	0.488503	0.525	0.416	8.69221e-09
Tspan2	1.31549e-16	0.490483	0.435	0.308	3.92253e-12
Foxc1	1.20922e-12	0.499761	0.341	0.24	3.60565e-08
Zyx	9.59268e-10	0.50259	0.3	0.219	2.86034e-05
Aqp1	7.48188e-33	0.503424	0.849	0.712	2.23095e-28
Myo1b	9.67118e-09	0.50566	0.305	0.229	0.000288375
Runx1	1.55492e-10	0.516804	0.323	0.235	4.63647e-06
Col8a1	2.43421e-08	0.519845	0.283	0.21	0.000725831
Loxl1	2.23737e-11	0.522149	0.376	0.289	6.67139e-07
Nr1d1	1.49218e-07	0.539603	0.313	0.247	0.00444937
Col3a1	1.71319e-75	0.540168	1	0.999	5.10838e-71
Vcan	6.99782e-17	0.540819	0.677	0.581	2.08661e-12
Asmt	4.80645e-18	0.542877	0.542	0.422	1.43319e-13
Fap	2.07313e-16	0.548384	0.468	0.351	6.18167e-12
Tnc	6.94533e-44	0.558596	0.889	0.791	2.07096e-39
Pitx1	8.49293e-13	0.566927	0.345	0.247	2.53242e-08
Tmem119	1.71931e-11	0.578882	0.285	0.199	5.12664e-07
Rgs4	4.87047e-15	0.580083	0.292	0.188	1.45228e-10
Anxa1	7.68558e-25	0.598151	0.515	0.357	2.29169e-20
Mt1	5.79001e-06	0.599211	0.272	0.213	0.172647
Col5a1	1.37327e-72	0.61717	0.958	0.772	4.09483e-68
Cxcl1	0.000937411	0.622724	0.287	0.247	1
Prg4	6.8612e-10	0.642627	0.51	0.423	2.04587e-05
Aspn	4.41521e-30	0.647985	0.841	0.765	1.31653e-25
Cdkn1c	1.17987e-29	0.649313	0.8	0.709	3.51813e-25
Map1b	1.18088e-13	0.681722	0.381	0.288	3.52116e-09
P4ha2	1.66641e-15	0.691932	0.313	0.209	4.96891e-11
Tnn	1.18342e-09	0.697015	0.261	0.186	3.52872e-05
Islr	4.72453e-26	0.714637	0.458	0.309	1.40876e-21
Igfbp6	1.42181e-19	0.727428	0.385	0.261	4.23956e-15
Shox2	1.13368e-18	0.770832	0.298	0.183	3.38041e-14
H19	6.21649e-25	0.832035	0.755	0.638	1.85363e-20
Prelp	1.95027e-36	0.835229	0.501	0.318	5.81532e-32
Csrp1	4.46443e-46	0.840695	0.533	0.312	1.3312e-41
Spon2	3.85192e-43	0.980406	0.526	0.335	1.14857e-38

## Sheet: 6
Column1	p_val	avg_log2FC	pct.1	pct.2	p_val_adj
Ucma	8.67975e-42	-1.14591	0.395	0.573	2.58813e-37
Ero1a	2.95933e-09	-0.932492	0.215	0.285	8.82414e-05
Slc2a1	9.16751e-19	-0.909481	0.321	0.437	2.73357e-14
Serpine1	1.31402e-10	-0.854823	0.242	0.326	3.91814e-06
Col2a1	2.265e-56	-0.764091	0.992	0.999	6.75378e-52
Chad	7.2898e-18	-0.758929	0.294	0.413	2.17367e-13
Col9a2	1.55634e-39	-0.715348	0.79	0.843	4.6407e-35
Col9a3	6.14784e-29	-0.7106	0.74	0.809	1.83316e-24
Pxylp1	2.94234e-08	-0.698338	0.208	0.276	0.000877348
Trib1	2.89219e-14	-0.661096	0.307	0.413	8.62394e-10
Itgbl1	4.25662e-16	-0.656428	0.314	0.426	1.26924e-11
Snorc	1.05609e-07	-0.651036	0.208	0.275	0.00314905
Fosb	7.77922e-14	-0.644422	0.593	0.671	2.31961e-09
Ddx3y	9.65151e-22	-0.637168	0.262	0.416	2.87789e-17
Cilp2	1.80349e-20	-0.636017	0.39	0.527	5.37763e-16
Tgif1	1.74327e-07	-0.594081	0.224	0.289	0.00519809
Rcan1	1.01966e-22	-0.588321	0.689	0.752	3.04043e-18
Moxd1	1.25639e-11	-0.563963	0.389	0.478	3.74631e-07
Col8a1	2.13014e-13	-0.558828	0.228	0.333	6.35164e-09
Trpv4	4.45886e-10	-0.551495	0.331	0.411	1.32954e-05
Mfge8	7.18329e-31	-0.54614	0.897	0.916	2.14191e-26
Sdc3	1.51387e-18	-0.522636	0.538	0.639	4.51405e-14
Loxl3	2.8123e-15	-0.510538	0.53	0.61	8.38572e-11
Prss35	1.42339e-09	-0.487656	0.364	0.448	4.24427e-05
Thbs1	1.4652e-12	-0.471872	0.81	0.84	4.36893e-08
Cthrc1	8.35549e-14	-0.467147	0.861	0.888	2.49144e-09
Vegfa	5.59436e-08	-0.465276	0.468	0.527	0.00166813
Scrg1	2.72832e-18	-0.464522	0.626	0.711	8.13532e-14
Egr1	3.04453e-10	-0.462565	0.611	0.674	9.07817e-06
Penk	6.4357e-06	-0.457688	0.219	0.28	0.1919
Hes1	0.000741668	-0.457573	0.248	0.294	1
Pgam1	5.86724e-14	-0.439841	0.549	0.636	1.74949e-09
Tiparp	1.48852e-07	-0.433563	0.383	0.454	0.00443848
Srpx2	6.09828e-10	-0.428233	0.504	0.58	1.81838e-05
Eps8l2	4.22496e-10	-0.426482	0.315	0.408	1.2598e-05
Btg2	0.00542337	-0.42179	0.241	0.278	1
Irf2bp2	1.52623e-09	-0.419661	0.502	0.563	4.55092e-05
Inhba	0.0507297	-0.415671	0.303	0.325	1
Ndufa4l2	1.15351e-13	-0.412676	0.522	0.623	3.43952e-09
Armh4	8.22302e-09	-0.404936	0.401	0.476	0.000245194
Col9a1	6.41996e-23	-0.403128	0.922	0.937	1.9143e-18
Ccn2	6.25647e-07	-0.402351	0.558	0.619	0.0186555
Col11a2	5.14856e-20	-0.398826	0.849	0.886	1.5352e-15
P4ha1	3.30862e-20	-0.395414	0.829	0.864	9.86563e-16
Hk2	4.75709e-05	-0.381697	0.241	0.297	1
Comp	2.16247e-14	-0.373453	0.836	0.859	6.44805e-10
Nfatc2	0.000800456	-0.367012	0.397	0.434	1
Phlda1	1.14905e-07	-0.366899	0.69	0.734	0.00342623
Zfp703	0.000223893	-0.359792	0.318	0.363	1
Marveld1	6.96441e-08	-0.356821	0.584	0.629	0.00207665
Fos	0.00745873	-0.353101	0.621	0.629	1
Ier5	0.000563378	-0.349371	0.252	0.295	1
Col11a1	2.06224e-40	-0.346466	0.997	0.995	6.14918e-36
Tubb6	0.000728215	-0.343795	0.251	0.291	1
Efhd2	6.14324e-05	-0.337139	0.525	0.563	1
Nt5e	2.16976e-12	-0.335901	0.844	0.866	6.46981e-08
Tmem45a	3.01513e-06	-0.331482	0.536	0.585	0.089905
Col12a1	5.63757e-37	-0.326235	0.992	0.995	1.68101e-32
Bnip3	1.05659e-09	-0.325168	0.555	0.622	3.15055e-05
Colec12	5.6732e-11	-0.321664	0.678	0.738	1.69163e-06
Slc39a14	5.05618e-06	-0.32065	0.507	0.556	0.150765
Xylt1	5.68594e-11	-0.316837	0.747	0.795	1.69543e-06
Meltf	4.0678e-11	-0.311471	0.632	0.708	1.21294e-06
Ccn1	0.000896579	-0.308228	0.553	0.584	1
Kcnq5	0.00887083	-0.30483	0.404	0.434	1
Fmod	1.16482e-25	-0.300431	0.983	0.993	3.47325e-21
Phtf2	0.0245888	-0.297812	0.225	0.254	1
Plpp5	0.0110749	-0.295711	0.253	0.285	1
Mcfd2	0.000807713	-0.292267	0.279	0.323	1
Cdca4	0.0135627	-0.290751	0.225	0.256	1
Nrk	1.7298e-14	-0.285559	0.913	0.939	5.15792e-10
Me1	0.000821597	-0.284837	0.405	0.447	1
Gpi1	4.12179e-05	-0.284666	0.385	0.442	1
Egln1	0.00513625	-0.276238	0.314	0.351	1
Fibin	6.45032e-07	-0.273652	0.768	0.8	0.0192336
Kcnma1	2.09211e-07	-0.272476	0.668	0.715	0.00623824
Pmepa1	3.71487e-06	-0.272363	0.626	0.657	0.11077
Net1	0.00284185	-0.272202	0.302	0.34	1
Phf13	0.00609921	-0.270291	0.284	0.319	1
Hexb	0.00222595	-0.267489	0.32	0.36	1
Srpx	0.00253216	-0.263409	0.449	0.487	1
Medag	0.00980726	-0.26173	0.323	0.35	1
Pam	7.2401e-15	-0.261523	0.986	0.985	2.15885e-10
Fxyd6	0.000100333	-0.252535	0.484	0.529	1
Map2k3	0.0449987	-0.250609	0.457	0.472	1
Arhgdia	3.9943e-06	0.250977	0.549	0.484	0.119102
Cux1	0.00370311	0.251023	0.318	0.281	1
Anxa6	8.12612e-08	0.251948	0.547	0.454	0.00242305
Sec16b	0.00897814	0.252486	0.287	0.255	1
Pds5a	0.000459872	0.252917	0.298	0.25	1
Kras	0.000167179	0.253071	0.508	0.454	1
Celf1	0.00267953	0.253359	0.323	0.282	1
Cyfip1	0.0049267	0.253465	0.31	0.269	1
Cops9	0.0108532	0.253482	0.254	0.222	1
Casr	9.65022e-05	0.254745	0.466	0.406	1
Zfhx4	0.00426805	0.255223	0.297	0.257	1
Rab14	6.27179e-06	0.255294	0.53	0.47	0.187012
Psmd4	0.00164166	0.255359	0.298	0.256	1
Csad	0.000339039	0.255428	0.368	0.316	1
Epb41l2	4.90253e-05	0.255895	0.331	0.265	1
Apc	0.000593799	0.256074	0.293	0.241	1
Lrig3	0.000997339	0.256352	0.352	0.305	1
Upf1	0.00121903	0.256398	0.342	0.296	1
Ndufv2	0.000819077	0.256904	0.305	0.257	1
Wwp2	2.33774e-08	0.257781	0.695	0.619	0.000697068
Baz2b	0.000792758	0.258589	0.291	0.243	1
Pakap	0.000530233	0.258723	0.351	0.3	1
Vim	7.98737e-12	0.25909	0.842	0.758	2.38167e-07
Esd	0.000337786	0.259627	0.296	0.246	1
Slc25a5	0.000113326	0.259702	0.393	0.337	1
Bmp1	0.000285262	0.261379	0.399	0.345	1
Tmod3	2.04641e-05	0.262172	0.474	0.411	0.610198
Cox4i1	1.3882e-05	0.262785	0.54	0.482	0.413933
Ggnbp2	0.000262035	0.263286	0.498	0.454	1
Pprc1	0.00859009	0.263705	0.289	0.252	1
Pdgfra	6.20963e-08	0.263845	0.576	0.492	0.00185159
Tgfa	0.0013809	0.26505	0.27	0.226	1
Eif4g3	6.54856e-07	0.26505	0.582	0.502	0.0195265
S100a13	8.41121e-05	0.265863	0.437	0.38	1
S100a1	0.00185903	0.266519	0.334	0.288	1
Sertad4	0.0026266	0.266673	0.359	0.32	1
Maz	0.00150511	0.266719	0.337	0.293	1
Hexim1	0.000792645	0.266987	0.279	0.232	1
Dgkh	0.00653993	0.267015	0.25	0.212	1
C430049B03Rik	0.00162866	0.2678	0.282	0.238	1
Mesd	0.00739661	0.26792	0.345	0.308	1
Lrba	4.97827e-05	0.268473	0.401	0.341	1
Top2b	6.15656e-06	0.268759	0.551	0.498	0.183576
Dnm1	9.84693e-12	0.269113	0.775	0.702	2.93616e-07
Gtf2ird1	0.00101256	0.271337	0.331	0.288	1
Prdm2	0.000289392	0.271897	0.338	0.285	1
Gatad2a	0.00102954	0.272007	0.303	0.257	1
Qser1	8.62598e-05	0.272055	0.473	0.422	1
Sema3d	7.0409e-05	0.274265	0.549	0.489	1
Znhit6	0.00299434	0.274462	0.361	0.319	1
Phf14	0.000123282	0.274849	0.395	0.34	1
Cfl1	2.2284e-21	0.275416	0.94	0.883	6.64465e-17
Fxyd1	0.00569953	0.276107	0.285	0.248	1
Calm1	3.05444e-14	0.277746	0.914	0.876	9.10772e-10
Psma6	0.00326617	0.277815	0.303	0.263	1
Eif3g	0.00184081	0.277818	0.282	0.241	1
Gpc3	0.00315708	0.278467	0.512	0.481	1
Mmp14	7.88936e-15	0.279887	0.849	0.773	2.35245e-10
Prg4	8.83233e-08	0.280512	0.971	0.975	0.00263363
Sbf2	0.00504454	0.280634	0.262	0.222	1
Sptan1	1.17692e-05	0.28263	0.534	0.477	0.350933
Riok3	0.000252638	0.283493	0.332	0.28	1
Ddx3x	1.63463e-12	0.284318	0.858	0.81	4.87413e-08
Sdhd	0.000278425	0.286321	0.288	0.237	1
Virma	0.00158966	0.286425	0.267	0.225	1
Trim33	0.00319209	0.287294	0.276	0.237	1
Myof	0.000312086	0.28763	0.377	0.323	1
Ank2	1.83309e-06	0.287806	0.47	0.396	0.0546589
Dtx3	6.02105e-05	0.288325	0.43	0.379	1
Smad1	0.000434437	0.2896	0.332	0.282	1
S100a6	0.000189281	0.290872	0.629	0.573	1
Syap1	0.000358037	0.290889	0.284	0.233	1
Eif4e2	0.000273028	0.292346	0.315	0.265	1
Cox7c	6.87524e-13	0.293223	0.785	0.712	2.05006e-08
H2-D1	1.82246e-07	0.293344	0.478	0.399	0.0054342
Hmgb2	1.28284e-07	0.29366	0.558	0.475	0.00382518
Atp5b	1.26058e-06	0.294135	0.501	0.432	0.0375881
Tns1	9.4403e-07	0.295178	0.564	0.498	0.0281491
Hspa5	9.90418e-20	0.295572	0.975	0.962	2.95323e-15
Rexo2	0.000347443	0.295637	0.374	0.322	1
B3gnt9	0.00210655	0.295869	0.28	0.242	1
Aftph	0.00587165	0.296262	0.269	0.233	1
Tns2	0.000303647	0.298823	0.286	0.236	1
Hivep1	1.00828e-05	0.300109	0.461	0.395	0.300648
Pdpn	1.90265e-05	0.300401	0.273	0.212	0.567331
Eea1	8.10395e-09	0.301697	0.519	0.429	0.000241644
Rai14	3.13057e-05	0.301787	0.298	0.237	0.933472
Ppp2r2d	0.000515569	0.303254	0.272	0.223	1
Bod1l	9.1529e-05	0.30357	0.352	0.291	1
Ylpm1	0.00369132	0.304216	0.259	0.223	1
Suco	0.000100113	0.30459	0.312	0.255	1
Calr	4.86829e-24	0.304851	0.969	0.926	1.45163e-19
Tagln2	4.79226e-15	0.305534	0.817	0.727	1.42896e-10
Ctcf	0.000968907	0.306164	0.308	0.263	1
Ltv1	0.000406901	0.307529	0.31	0.261	1
Dnttip2	0.00108131	0.30754	0.29	0.249	1
Luc7l3	3.24025e-06	0.308659	0.45	0.381	0.0966179
Man1a	3.62106e-07	0.308899	0.603	0.54	0.0107973
Smc3	2.49579e-07	0.310068	0.544	0.464	0.00744195
Tmsb4x	1.40437e-06	0.310771	0.445	0.364	0.0418755
Gdi1	0.000137251	0.311289	0.366	0.313	1
Odc1	0.000282353	0.314885	0.517	0.466	1
Camk1d	8.52015e-06	0.317898	0.441	0.375	0.254054
Lgals1	2.28209e-07	0.319542	0.6	0.532	0.00680475
Sod2	0.00454586	0.320017	0.266	0.23	1
Asmt	4.04603e-06	0.321213	0.343	0.277	0.120645
Ptpn1	2.60196e-07	0.321268	0.488	0.403	0.00775853
Myo5a	0.00343635	0.321934	0.271	0.234	1
Nr1d2	6.4912e-06	0.322424	0.317	0.249	0.193554
Fxyd5	1.15116e-07	0.322981	0.543	0.458	0.00343252
Ncam1	4.84264e-08	0.323151	0.433	0.347	0.00144398
Angptl1	3.14523e-15	0.323643	0.854	0.799	9.37845e-11
Runx1t1	6.11861e-05	0.324514	0.394	0.332	1
Mrgprf	3.91015e-05	0.325162	0.263	0.209	1
Dync1i2	3.53794e-07	0.325643	0.477	0.399	0.0105494
Ide	1.1469e-05	0.328376	0.348	0.287	0.341984
Ss18l2	0.00104296	0.328595	0.288	0.247	1
Zzz3	0.000151505	0.329153	0.272	0.223	1
Bcl9l	6.05216e-06	0.330918	0.45	0.387	0.180463
Tbx4	3.1062e-05	0.331494	0.288	0.232	0.926208
Manf	2.09616e-07	0.331543	0.511	0.436	0.00625034
Pdlim4	2.1307e-05	0.331561	0.331	0.27	0.635331
Col14a1	5.17298e-09	0.333741	0.737	0.667	0.000154248
Dclk1	0.000354409	0.333841	0.401	0.35	1
Emb	0.0051481	0.334618	0.262	0.227	1
Ano6	1.12796e-05	0.336446	0.358	0.293	0.336335
Ggps1	5.53688e-05	0.337007	0.316	0.262	1
Slc35b1	0.000551372	0.337392	0.267	0.222	1
Nop56	1.68519e-05	0.3409	0.329	0.268	0.50249
Ahdc1	0.000233803	0.341655	0.264	0.214	1
Ephb4	2.24135e-05	0.342021	0.293	0.233	0.668326
Fgf2	6.82361e-05	0.342828	0.326	0.269	1
Xpo1	1.27846e-05	0.344497	0.335	0.273	0.38121
Ptn	2.91252e-10	0.345634	0.373	0.277	8.68456e-06
Cgnl1	4.57304e-11	0.345976	0.641	0.548	1.36359e-06
Ctbp2	0.000100851	0.347158	0.253	0.203	1
Vwa1	1.31533e-07	0.347184	0.402	0.324	0.00392207
Atf7ip	5.91269e-05	0.34802	0.28	0.224	1
Abcd3	0.000165611	0.35339	0.253	0.203	1
Boc	4.96235e-05	0.35549	0.381	0.325	1
Clpx	0.000127537	0.360015	0.296	0.245	1
Ppp2r3a	5.82533e-06	0.36132	0.3	0.238	0.1737
Vapb	3.80425e-06	0.362298	0.324	0.261	0.113435
Pitx1	9.36672e-08	0.370638	0.463	0.39	0.00279297
Arid4a	1.53738e-05	0.372302	0.317	0.255	0.458417
Rif1	9.61516e-06	0.377767	0.251	0.193	0.286705
Snhg5	1.50147e-06	0.384556	0.305	0.238	0.0447709
Tuba1b	6.94941e-07	0.387227	0.358	0.288	0.0207217
Tnfrsf1a	0.000186175	0.389047	0.252	0.205	1
Cyfip2	3.55376e-09	0.390152	0.585	0.515	0.000105966
Rasa1	6.04968e-07	0.391637	0.329	0.257	0.0180389
Mrpl42	3.56201e-06	0.392109	0.297	0.237	0.106212
Aqp1	7.65045e-09	0.397181	0.395	0.305	0.000228121
Uba5	0.000139978	0.399997	0.272	0.225	1
Fndc1	2.37525e-05	0.402266	0.265	0.208	0.708251
Coro1c	2.39223e-06	0.403747	0.274	0.209	0.0713316
Wdr83os	1.62713e-05	0.405206	0.254	0.197	0.485177
Tuba1a	1.48357e-05	0.405446	0.292	0.234	0.442372
Ninj1	1.28175e-08	0.406397	0.36	0.275	0.000382193
Pggt1b	2.34526e-05	0.412793	0.292	0.237	0.699311
Dpysl3	2.42858e-10	0.416414	0.453	0.355	7.24153e-06
Supt20	2.00619e-05	0.421847	0.27	0.214	0.598206
Sobp	1.61021e-09	0.425249	0.465	0.385	4.80132e-05
Mkln1	5.74128e-05	0.428283	0.281	0.23	1
Elf1	1.02584e-05	0.434193	0.303	0.245	0.305886
Crip1	3.14307e-09	0.435192	0.552	0.464	9.37202e-05
Ecm1	0.000272388	0.441235	0.292	0.246	1
ENSMUSG00000120849	2.33901e-20	0.442283	0.609	0.457	6.97447e-16
Fhl1	2.20319e-19	0.442427	0.641	0.517	6.56948e-15
Dlgap4	9.90784e-06	0.445326	0.295	0.239	0.295432
Sema3e	6.33063e-17	0.447296	0.68	0.564	1.88767e-12
Col4a1	5.53837e-06	0.460064	0.262	0.201	0.165143
Dbi	3.03078e-19	0.462713	0.663	0.533	9.03717e-15
Klf7	9.46625e-09	0.465567	0.313	0.235	0.000282265
Retreg1	2.28512e-07	0.468715	0.326	0.252	0.00681379
Palmd	3.62892e-08	0.471946	0.336	0.258	0.00108207
Flna	2.62045e-11	0.496568	0.338	0.245	7.81367e-07
Disp1	2.91152e-08	0.504853	0.303	0.228	0.000868158
Igfbp4	1.11265e-31	0.529228	0.717	0.538	3.31769e-27
Thsd4	2.66197e-15	0.533329	0.582	0.459	7.93746e-11
Matn4	4.96582e-08	0.548884	0.26	0.188	0.00148071
Vcan	9.11922e-19	0.552916	0.615	0.483	2.71917e-14
Cilp	1.32144e-15	0.569798	0.693	0.599	3.94027e-11
Slc8a1	3.68854e-07	0.582277	0.275	0.208	0.0109985
Hoxd8	4.39439e-09	0.584081	0.254	0.179	0.000131032
Cd34	6.09419e-32	0.668165	0.644	0.463	1.81717e-27
Hhip	2.00692e-24	0.676142	0.525	0.371	5.98425e-20
Rnf144b	3.0187e-20	0.679727	0.406	0.273	9.00116e-16
Xist	2.17101e-52	0.865713	0.526	0.268	6.47352e-48
Csrp1	1.52819e-27	0.881449	0.307	0.156	4.55674e-23
Nr1d1	5.91159e-18	0.891574	0.384	0.267	1.76272e-13
Igf1	6.13001e-23	0.960354	0.307	0.171	1.82785e-18
Dcx	1.83008e-17	1.05682	0.265	0.159	5.45693e-13

## Sheet: 7
Column1	p_val	avg_log2FC	pct.1	pct.2	p_val_adj
Zfp36	7.04248e-33	-1.18271	0.683	0.78	2.09993e-28
Serpine1	5.599e-06	-0.755388	0.325	0.38	0.166951
Sparcl1	2.85713e-11	-0.724391	0.316	0.4	8.5194e-07
Pxylp1	1.79568e-06	-0.692856	0.265	0.321	0.0535436
Zfp36l1	1.10595e-22	-0.647925	0.796	0.846	3.29773e-18
Eps8l2	3.654e-10	-0.637713	0.224	0.309	1.08955e-05
Klf2	5.40388e-07	-0.637301	0.461	0.51	0.0161133
Gem	1.37631e-10	-0.625124	0.432	0.514	4.1039e-06
Matn1	7.48428e-36	-0.574666	0.948	0.968	2.23166e-31
Jun	4.31175e-14	-0.574018	0.692	0.742	1.28568e-09
Pcsk6	9.51309e-05	-0.571707	0.217	0.264	1
Smpd3	0.0103049	-0.564999	0.229	0.253	1
mt-Nd6	4.41457e-07	-0.561218	0.269	0.33	0.0131634
Dusp1	0.000172509	-0.556393	0.322	0.373	1
Foxc1	2.69546e-11	-0.531519	0.543	0.597	8.03733e-07
Timp3	4.03582e-08	-0.51631	0.797	0.811	0.0012034
Chsy3	0.000976432	-0.511939	0.232	0.271	1
Calml3	0.000191224	-0.50642	0.38	0.413	1
Trpv4	4.49857e-20	-0.494987	0.653	0.722	1.34138e-15
Homer1	0.0013846	-0.487656	0.335	0.369	1
Bhlhe40	3.23214e-08	-0.475806	0.594	0.624	0.000963759
Ehd3	0.000304003	-0.47081	0.268	0.312	1
Irf1	0.000953966	-0.466139	0.281	0.317	1
Nr4a3	0.00325506	-0.453674	0.278	0.314	1
Rnd1	0.00810625	-0.45352	0.374	0.397	1
Nt5e	6.82838e-07	-0.445669	0.357	0.421	0.0203609
Sox9	4.83982e-17	-0.445419	0.931	0.963	1.44314e-12
Junb	2.65884e-06	-0.444607	0.514	0.554	0.0792813
Phlda1	2.3401e-07	-0.438157	0.694	0.733	0.0069777
Csf1	0.00289275	-0.433451	0.28	0.316	1
Gsn	0.000417441	-0.429508	0.235	0.278	1
Clec3a	0.000602504	-0.417471	0.368	0.397	1
Slc26a2	0.000107769	-0.415094	0.537	0.568	1
Ier3	7.49631e-07	-0.414897	0.403	0.467	0.0223525
Thbs1	3.72923e-10	-0.412562	0.911	0.923	1.11198e-05
Penk	8.46387e-06	-0.405995	0.743	0.753	0.252376
Baalc	0.00107005	-0.395652	0.269	0.304	1
Lpar1	0.0480138	-0.394307	0.299	0.308	1
Nfkbia	0.000163592	-0.391313	0.52	0.549	1
Itpkc	0.0467254	-0.382749	0.276	0.293	1
Neat1	3.02956e-12	-0.380368	0.857	0.874	9.03355e-08
Net1	4.18642e-05	-0.379471	0.471	0.518	1
Cebpd	6.34069e-05	-0.378652	0.77	0.768	1
Kcnq5	0.000292045	-0.377211	0.387	0.424	1
Pim3	0.00275823	-0.372418	0.253	0.289	1
Zfp395	2.12892e-05	-0.372102	0.45	0.484	0.634803
4933421O10Rik	0.00250853	-0.371826	0.294	0.322	1
Pik3r1	0.00355777	-0.371509	0.587	0.606	1
Ddx3y	1.53018e-10	-0.370102	0.435	0.55	4.56269e-06
Ptgs2	5.63901e-06	-0.359971	0.198	0.26	0.168144
Noct	5.6733e-05	-0.359803	0.446	0.486	1
Epm2aip1	0.00188592	-0.355642	0.296	0.329	1
Colgalt2	8.86424e-05	-0.355225	0.471	0.507	1
Klf6	7.82196e-10	-0.354533	0.825	0.853	2.33235e-05
Dok1	0.00279284	-0.347738	0.273	0.309	1
Erg	0.00204052	-0.344951	0.328	0.364	1
Socs3	0.00236657	-0.344589	0.444	0.467	1
Mbnl1	1.29552e-16	-0.344484	0.849	0.882	3.86298e-12
Tm4sf1	0.126515	-0.343995	0.306	0.324	1
Lhfp	0.0318659	-0.343464	0.292	0.305	1
Id2	0.00588713	-0.34258	0.409	0.434	1
Tlr2	0.0174536	-0.334468	0.289	0.313	1
Lnpep	3.69696e-07	-0.330172	0.561	0.594	0.0110236
C430049B03Rik	0.00217829	-0.325447	0.558	0.555	1
Zfp703	2.97297e-07	-0.323042	0.76	0.771	0.0088648
Fam180a	0.000115003	-0.321131	0.625	0.649	1
Fibin	6.47903e-11	-0.320801	0.751	0.781	1.93192e-06
Bmp2	4.39534e-05	-0.31948	0.623	0.663	1
Mfge8	3.87568e-11	-0.318852	0.921	0.907	1.15565e-06
Slc6a6	0.0188842	-0.315074	0.299	0.32	1
Tgfb2	2.24955e-05	-0.314447	0.454	0.506	0.67077
Irf2bp2	0.0891876	-0.314425	0.319	0.325	1
Tpst1	0.000145599	-0.313928	0.496	0.527	1
Slc39a14	3.42392e-06	-0.311908	0.551	0.592	0.102094
Armh4	3.15765e-06	-0.311097	0.618	0.643	0.0941548
Siva1	0.0640811	-0.310907	0.265	0.276	1
Ccn2	0.00997324	-0.30919	0.536	0.555	1
Glis3	0.0849337	-0.30743	0.26	0.275	1
Daam2	0.0335394	-0.304898	0.256	0.273	1
Frzb	5.36123e-11	-0.303403	0.777	0.818	1.59861e-06
Srpx2	2.67679e-11	-0.30304	0.815	0.837	7.98164e-07
Shisa2	0.198106	-0.301916	0.325	0.331	1
Acsl1	0.0487104	-0.299249	0.235	0.253	1
Grem1	0.137697	-0.296075	0.325	0.335	1
Otud7b	0.0128512	-0.295641	0.237	0.266	1
Hspb6	0.620999	-0.294884	0.388	0.383	1
F3	0.00235769	-0.290781	0.433	0.469	1
Btg1	7.09506e-11	-0.290208	0.917	0.93	2.1156e-06
Crispld1	5.53451e-13	-0.289415	0.916	0.926	1.65028e-08
Fos	5.28e-08	-0.287338	0.754	0.783	0.00157439
Fgfrl1	1.89362e-16	-0.286755	0.907	0.917	5.64639e-12
Mef2c	0.0152628	-0.286592	0.385	0.402	1
Pfkfb3	0.0364317	-0.283772	0.26	0.282	1
Fam117b	0.182597	-0.283622	0.274	0.28	1
Ccn1	0.0815366	-0.28169	0.618	0.62	1
Txnip	0.377457	-0.280681	0.384	0.386	1
Cep41	0.0177394	-0.276117	0.317	0.336	1
Spry2	0.000853296	-0.274469	0.569	0.596	1
P4ha2	0.000332456	-0.272463	0.58	0.59	1
Cst3	3.29392e-08	-0.271752	0.904	0.892	0.00098218
Steap4	0.315529	-0.271594	0.289	0.293	1
Foxp2	0.0170904	-0.271201	0.415	0.432	1
Dpy30	0.0943469	-0.270994	0.251	0.263	1
Pde4b	3.61924e-09	-0.270803	0.817	0.849	0.000107919
Thbs3	0.000157148	-0.266327	0.701	0.703	1
Serpine2	0.00469717	-0.265241	0.678	0.683	1
Retreg1	0.0324239	-0.264497	0.325	0.348	1
Zbtb10	0.100363	-0.263267	0.388	0.394	1
P2ry10b	0.0837107	-0.262482	0.239	0.256	1
Irs1	0.193639	-0.26172	0.314	0.319	1
Gls	2.02395e-05	-0.260224	0.643	0.669	0.603503
Fundc1	0.124942	-0.259173	0.266	0.276	1
Tent5a	0.00173633	-0.259122	0.514	0.537	1
Gltp	0.112152	-0.257282	0.273	0.285	1
Mef2d	0.0563742	-0.255453	0.341	0.352	1
Itgb5	0.00364895	-0.253068	0.395	0.423	1
Tox	0.00740937	-0.252421	0.365	0.393	1
Nap1l4	0.000635533	0.250143	0.294	0.235	1
Cpxm1	6.19503e-05	0.2503	0.378	0.304	1
Rexo2	7.00853e-08	0.250439	0.555	0.441	0.0020898
Higd2a	8.75085e-05	0.251186	0.357	0.284	1
Rtf1	1.40183e-05	0.251219	0.385	0.304	0.417997
Ebna1bp2	2.74036e-05	0.251416	0.333	0.257	0.817121
Uba3	0.000120965	0.251471	0.303	0.235	1
Gcn1	6.63911e-05	0.2516	0.335	0.262	1
Erp29	0.000245397	0.251767	0.469	0.4	1
Tpm3	1.92922e-12	0.252143	0.898	0.811	5.75256e-08
Dek	3.26272e-10	0.252185	0.841	0.753	9.72879e-06
Tnfrsf1a	0.000230341	0.252713	0.295	0.233	1
Ndufa5	0.00147436	0.252779	0.274	0.22	1
Mprip	0.000405245	0.253167	0.415	0.344	1
Arfgap1	1.36812e-05	0.253234	0.51	0.427	0.407947
Klhl24	8.25328e-05	0.253749	0.342	0.269	1
Slc25a3	3.43636e-07	0.253818	0.648	0.537	0.0102466
Sptan1	8.95676e-05	0.2541	0.343	0.27	1
Rps15	1.39306e-17	0.254547	0.964	0.928	4.15383e-13
Slc25a30	1.1187e-05	0.254606	0.302	0.229	0.333575
Kdm5a	0.000883838	0.25465	0.388	0.329	1
Ndufs5	2.29986e-06	0.254773	0.51	0.403	0.0685771
Kpnb1	4.38563e-06	0.255587	0.56	0.469	0.130771
Ncmap	1.9948e-06	0.255899	0.673	0.595	0.0594809
Mrpl52	0.00022835	0.256133	0.353	0.287	1
Ndufa2	6.10604e-07	0.256491	0.681	0.58	0.018207
Mtfr1l	2.48637e-05	0.256498	0.431	0.347	0.741386
Ptpn11	0.000104067	0.256526	0.413	0.34	1
Lyar	0.00139768	0.25671	0.259	0.208	1
Nucks1	1.95261e-06	0.256867	0.603	0.521	0.058223
Eif4e2	7.99222e-05	0.257352	0.368	0.298	1
Elob	1.21734e-08	0.257356	0.689	0.573	0.000362986
Mat2a	4.45794e-06	0.257895	0.356	0.272	0.132927
Ppp2ca	9.86837e-10	0.258863	0.781	0.691	2.94255e-05
Smim27	0.000276878	0.258904	0.25	0.194	1
Ankrd11	1.20988e-05	0.258937	0.539	0.454	0.360761
Gspt1	1.87452e-07	0.259156	0.623	0.524	0.00558945
Pds5a	5.63889e-05	0.259674	0.288	0.222	1
Igfbp4	0.000262457	0.259696	0.354	0.291	1
Rflna	9.96816e-05	0.259706	0.278	0.214	1
Celf1	0.00110677	0.2599	0.263	0.214	1
Rpl18a	3.67038e-15	0.261261	0.954	0.888	1.09443e-10
Dnajb9	0.00182737	0.261322	0.302	0.252	1
Hivep1	1.15861e-06	0.261352	0.354	0.266	0.0345474
Macroh2a1	3.34221e-06	0.261599	0.518	0.427	0.099658
Nup98	3.87778e-07	0.261888	0.576	0.482	0.0115628
Copb1	3.52768e-13	0.261978	0.874	0.783	1.05188e-08
Rps6kb1	9.58005e-05	0.26202	0.398	0.321	1
Blmh	1.37813e-05	0.262392	0.363	0.282	0.410931
Rabl6	3.33054e-05	0.262643	0.352	0.28	0.993099
Supt20	5.767e-06	0.263041	0.327	0.246	0.171961
Ssrp1	6.32175e-06	0.263589	0.552	0.469	0.188502
Cox6b1	3.88292e-07	0.264055	0.681	0.582	0.0115781
Cask	0.000114779	0.264655	0.437	0.366	1
Rhoj	6.69758e-11	0.264926	0.775	0.677	1.99708e-06
Itga6	3.9228e-08	0.264954	0.718	0.623	0.0011697
Myo1c	6.84041e-05	0.265081	0.376	0.3	1
Atp5k	7.16813e-09	0.265179	0.682	0.57	0.000213739
Ncbp2	0.00106898	0.265344	0.307	0.251	1
Rps19	4.85043e-19	0.265405	0.964	0.932	1.4463e-14
Nid2	2.74409e-08	0.265504	0.667	0.559	0.000818233
Ccnd2	3.91578e-09	0.265792	0.86	0.795	0.000116761
Rps27rt	0.000135751	0.266562	0.317	0.25	1
Angptl1	1.0113e-05	0.266992	0.447	0.368	0.30155
Pbdc1	0.000224629	0.267349	0.374	0.312	1
Brd1	0.000961754	0.267379	0.289	0.233	1
Map2k3	3.27997e-08	0.267396	0.664	0.561	0.00097802
Pkm	3.65157e-07	0.267595	0.629	0.526	0.0108882
Resf1	0.490654	0.268461	0.363	0.355	1
Eml1	0.00163517	0.268914	0.276	0.223	1
Clstn1	4.03966e-06	0.270008	0.461	0.366	0.120455
Ola1	0.000423215	0.270685	0.286	0.229	1
Mydgf	1.85895e-06	0.270918	0.502	0.406	0.0554302
Kras	1.66953e-05	0.27202	0.449	0.363	0.497821
Rrp1	2.82479e-05	0.272039	0.339	0.266	0.842295
Bcl2l11	0.00242169	0.272263	0.25	0.204	1
Atp5j	2.73345e-07	0.272544	0.599	0.497	0.00815061
Bbip1	0.000240846	0.272647	0.294	0.232	1
Nfkb1	2.15512e-05	0.273003	0.504	0.422	0.642612
Runx1t1	7.41885e-05	0.27341	0.389	0.319	1
Ap3d1	1.17905e-05	0.2738	0.445	0.361	0.351568
Pitpna	7.45258e-06	0.273804	0.481	0.395	0.222221
Ccdc80	0.00102209	0.274716	0.276	0.227	1
Gpatch8	4.15678e-06	0.275394	0.284	0.212	0.123947
Iars	0.000430735	0.276305	0.281	0.224	1
Zdbf2	0.000131022	0.276313	0.265	0.207	1
Tmbim1	8.65477e-06	0.277166	0.495	0.413	0.258068
Mpzl2	0.000176381	0.277481	0.455	0.388	1
Atpif1	8.31784e-07	0.277649	0.523	0.422	0.0248021
Mllt3	3.73816e-06	0.278399	0.496	0.407	0.111465
Prpf40a	7.45455e-07	0.27852	0.654	0.569	0.022228
Proser2	8.35045e-05	0.278819	0.332	0.265	1
Esd	1.65228e-05	0.279188	0.358	0.278	0.492676
Tnfrsf12a	4.50474e-05	0.279359	0.337	0.269	1
Ergic3	8.53845e-05	0.279924	0.403	0.333	1
Slirp	3.94942e-06	0.280604	0.432	0.344	0.117764
Rpl10a	9.1797e-12	0.281024	0.832	0.738	2.7372e-07
mt-Nd2	3.14548e-28	0.281251	0.997	0.993	9.37919e-24
Hmgb2	1.28275e-09	0.281269	0.679	0.582	3.82489e-05
Denr	3.92576e-06	0.281353	0.412	0.326	0.117058
Kmt5a	0.000169162	0.281372	0.285	0.226	1
Ltbr	0.00010916	0.28163	0.282	0.218	1
Anxa4	9.40851e-08	0.282768	0.394	0.295	0.00280543
H2bc4	6.67139e-05	0.283127	0.54	0.473	1
Rnf122	0.000715764	0.283717	0.311	0.254	1
Rbbp6	8.70734e-06	0.285024	0.465	0.383	0.259635
Thsd4	8.16191e-05	0.285065	0.287	0.223	1
Brd7	0.00017645	0.285218	0.26	0.202	1
Calr	8.42998e-29	0.285782	0.995	0.98	2.51365e-24
Abce1	2.30793e-06	0.286813	0.471	0.377	0.068818
Ndrg1	9.873e-06	0.287042	0.444	0.366	0.294393
Csrp1	3.22524e-05	0.288498	0.26	0.193	0.961702
Tmem14c	1.50655e-06	0.288852	0.368	0.282	0.0449223
Arl13b	1.08671e-07	0.289364	0.567	0.464	0.00324035
Tmem234	1.29755e-06	0.289512	0.531	0.426	0.0386904
Npm3	6.33538e-06	0.289838	0.367	0.284	0.188908
Nras	1.00268e-07	0.290326	0.527	0.428	0.00298978
Ube2h	2.57227e-06	0.291092	0.504	0.406	0.0767001
ENSMUSG00000120849	2.18914e-07	0.291779	0.567	0.457	0.00652758
Pdap1	6.60053e-12	0.292098	0.85	0.746	1.96814e-07
Kmt2a	1.39985e-05	0.292664	0.414	0.334	0.417408
Prdx3	6.34501e-05	0.292965	0.268	0.203	1
Ezh2	3.86721e-07	0.293357	0.406	0.312	0.0115312
Praf2	2.90906e-06	0.293757	0.326	0.246	0.0867423
Rhbdf1	1.76303e-05	0.294986	0.307	0.237	0.525701
Serbp1	1.34983e-20	0.29524	0.933	0.872	4.02493e-16
Arhgap23	0.000686498	0.295337	0.268	0.216	1
Nme1	8.78961e-07	0.295443	0.477	0.381	0.0262089
Fnip1	1.54271e-07	0.295607	0.429	0.334	0.00460005
Ide	0.00032814	0.296073	0.288	0.23	1
Col14a1	0.000105269	0.296249	0.541	0.47	1
Gtpbp4	4.03267e-06	0.296965	0.447	0.355	0.120246
Thoc2l	1.30695e-05	0.297352	0.379	0.304	0.389706
Rbm6	7.90386e-06	0.297447	0.324	0.249	0.235677
Napa	2.61711e-09	0.297506	0.622	0.501	7.8037e-05
Snhg12	2.53804e-05	0.297621	0.27	0.203	0.756794
S100a6	0.000143686	0.297708	0.456	0.39	1
Slc44a2	1.09425e-06	0.297768	0.567	0.465	0.0326285
Cct5	9.48969e-07	0.29807	0.373	0.282	0.0282963
Cox4i1	6.27985e-12	0.298235	0.709	0.566	1.87253e-07
Eloc	9.27514e-09	0.29913	0.661	0.549	0.000276566
Klf9	6.7356e-09	0.299456	0.632	0.53	0.000200842
Clcn5	0.000367778	0.299486	0.371	0.312	1
Mtdh	2.03164e-07	0.300446	0.664	0.576	0.00605796
Man1a2	0.000175347	0.300486	0.352	0.291	1
Tars	6.79669e-06	0.300851	0.391	0.307	0.202664
Capn2	1.10839e-06	0.30124	0.435	0.34	0.03305
Eif3j1	2.89058e-10	0.301324	0.618	0.501	8.61913e-06
Cgref1	0.000463944	0.301638	0.315	0.257	1
Mir22hg	6.86425e-07	0.302085	0.507	0.416	0.0204678
Preb	4.5941e-05	0.302395	0.336	0.265	1
Il6st	1.58086e-09	0.302464	0.526	0.406	4.7138e-05
Naxe	0.000191739	0.302741	0.279	0.219	1
Mgat2	7.73248e-05	0.302785	0.31	0.241	1
Tmem147	4.03335e-06	0.303592	0.272	0.198	0.120266
Runx2	3.88826e-07	0.304006	0.322	0.239	0.011594
Zfpm2	0.000106836	0.304532	0.267	0.208	1
Hspa4	1.03068e-09	0.30482	0.502	0.387	3.07329e-05
Nip7	2.16707e-05	0.304998	0.256	0.191	0.646178
Ppp2r2d	1.49439e-06	0.306606	0.374	0.288	0.0445598
Chd3	4.08358e-06	0.307416	0.349	0.265	0.121764
Rela	8.32956e-07	0.308081	0.447	0.354	0.0248371
Psmb6	7.56325e-05	0.308172	0.289	0.226	1
Lrrc8c	1.61377e-05	0.308309	0.303	0.236	0.481194
Ptov1	4.81038e-08	0.30912	0.566	0.457	0.00143436
Hdac2	7.74449e-06	0.309127	0.341	0.263	0.230925
Abcf1	9.91701e-06	0.309659	0.343	0.267	0.295705
Vps35	1.7035e-06	0.310051	0.412	0.325	0.0507949
Nop58	6.62906e-13	0.310139	0.826	0.717	1.97665e-08
Epn1	4.97713e-06	0.310557	0.284	0.209	0.148408
Kif2a	1.50868e-05	0.310779	0.371	0.299	0.449859
Ndufb4	3.87287e-06	0.312204	0.346	0.264	0.115481
Atox1	6.41784e-06	0.312426	0.268	0.195	0.191367
Cox7a2	3.25993e-10	0.312508	0.629	0.51	9.72045e-06
Srm	2.53585e-06	0.313667	0.365	0.28	0.075614
Atf4	2.4778e-21	0.3146	0.968	0.925	7.38829e-17
Sugt1	1.97162e-05	0.315758	0.37	0.296	0.587896
Nasp	2.35252e-05	0.316123	0.313	0.242	0.701475
Rps6ka3	4.08914e-09	0.316588	0.487	0.381	0.00012193
Tmem41b	1.95458e-05	0.317263	0.426	0.346	0.582818
Trim28	2.01918e-06	0.317369	0.308	0.227	0.0602078
Gnl2	3.26832e-05	0.317487	0.393	0.317	0.974547
Tia1	1.45771e-05	0.317525	0.33	0.255	0.43466
Tagln2	7.19724e-07	0.317724	0.596	0.521	0.0214607
Timp1	3.16091e-10	0.317743	0.912	0.861	9.4252e-06
Stub1	8.25119e-06	0.318072	0.346	0.27	0.246034
Pex2	8.61696e-05	0.319361	0.251	0.19	1
Creb3	6.9221e-05	0.320032	0.291	0.228	1
Crip1	0.000593848	0.320306	0.425	0.361	1
Mmp14	1.68252e-10	0.320716	0.79	0.701	5.01692e-06
Syvn1	0.000156371	0.320896	0.325	0.261	1
Slk	3.63002e-10	0.32144	0.659	0.543	1.0824e-05
Vapb	4.88501e-06	0.32211	0.334	0.254	0.145661
Get4	1.0444e-05	0.322866	0.292	0.219	0.311418
Tuba1a	1.07785e-05	0.322884	0.348	0.275	0.321393
Camk2g	2.24683e-05	0.323764	0.381	0.307	0.669959
Arhgdia	9.48039e-09	0.324697	0.501	0.392	0.000282686
Eif5b	1.02748e-13	0.32575	0.704	0.58	3.06373e-09
2310022B05Rik	1.72917e-05	0.325801	0.261	0.196	0.515604
Fuca1	9.24446e-08	0.325946	0.518	0.416	0.00275651
Fkbp4	7.64954e-06	0.325968	0.326	0.251	0.228094
Nolc1	4.40862e-06	0.326303	0.506	0.419	0.131456
Ift88	5.65895e-06	0.326647	0.303	0.229	0.168739
Plod3	4.08587e-10	0.328846	0.594	0.475	1.21832e-05
Slmap	1.77711e-05	0.328963	0.284	0.213	0.529899
Cox6a1	1.16045e-16	0.329177	0.838	0.719	3.46023e-12
Galnt18	1.52882e-06	0.329634	0.29	0.213	0.0455863
Cope	3.43236e-10	0.32975	0.605	0.478	1.02346e-05
Hspa14	2.51806e-06	0.330224	0.336	0.257	0.0750834
Lrrc59	2.28525e-10	0.330357	0.675	0.552	6.81415e-06
mt-Nd3	5.89052e-42	0.330532	0.999	0.989	1.75643e-37
Ccar1	1.45198e-08	0.331744	0.474	0.372	0.00043295
Epyc	1.06116e-13	0.333051	0.882	0.856	3.16416e-09
Lias	0.00012276	0.334827	0.264	0.204	1
Slc39a6	3.80317e-06	0.335331	0.339	0.26	0.113403
Fosl1	1.0316e-05	0.33555	0.345	0.275	0.307603
Otub1	7.06061e-06	0.335652	0.255	0.186	0.210533
Pa2g4	3.25895e-09	0.335862	0.628	0.521	9.71752e-05
Mdk	1.95112e-06	0.33668	0.371	0.284	0.0581784
Smad1	7.20323e-08	0.336758	0.497	0.391	0.00214786
Sdc1	9.33499e-08	0.337272	0.367	0.275	0.00278351
Gm47283	3.42418e-10	0.337383	0.3	0.199	1.02102e-05
Atp2b4	3.53852e-06	0.337835	0.311	0.236	0.105511
Tnc	8.25986e-07	0.338214	0.622	0.542	0.0246293
Snhg1	9.07772e-07	0.339204	0.37	0.286	0.0270679
Zc3h13	2.48494e-05	0.339217	0.26	0.198	0.740958
Osmr	4.15907e-07	0.339761	0.609	0.535	0.0124015
Aebp1	2.06556e-10	0.339967	0.673	0.563	6.1591e-06
Csnk1d	6.7521e-06	0.340225	0.326	0.25	0.201334
Adam15	0.000513961	0.34068	0.26	0.208	1
Herpud1	1.58822e-09	0.341827	0.895	0.827	4.73575e-05
Arfip2	6.4143e-06	0.341902	0.293	0.221	0.191262
Gars	4.57041e-06	0.342911	0.385	0.303	0.13628
Tshz1	8.75936e-07	0.343717	0.308	0.229	0.0261187
Atp5o	4.21955e-10	0.34452	0.656	0.54	1.25819e-05
Mia	2.3906e-08	0.345197	0.486	0.382	0.000712829
Eif2s2	1.00237e-25	0.345374	0.936	0.881	2.98886e-21
Smc1a	1.05474e-10	0.34585	0.607	0.503	3.14502e-06
Dhrs3	1.14162e-05	0.346184	0.318	0.247	0.340408
Gpx4	1.75484e-06	0.346364	0.373	0.29	0.052326
Ndufb10	1.8057e-08	0.347261	0.442	0.338	0.000538422
Cox7b	1.22364e-06	0.347273	0.461	0.364	0.0364865
Col15a1	1.588e-05	0.348415	0.604	0.549	0.47351
Cntrl	3.55538e-06	0.349329	0.357	0.28	0.106014
Ddit3	6.11539e-06	0.35045	0.471	0.395	0.182349
Prelp	9.19629e-22	0.350455	0.887	0.784	2.74215e-17
Clip1	5.28606e-07	0.350647	0.352	0.265	0.015762
Cyth3	5.14864e-06	0.350781	0.327	0.253	0.153522
Hivep3	1.16126e-06	0.35121	0.406	0.325	0.0346265
Emp3	1.53493e-10	0.351685	0.692	0.591	4.57686e-06
N6amt1	1.74183e-05	0.351874	0.278	0.211	0.519379
Psmb7	1.95434e-06	0.352847	0.278	0.204	0.0582744
Akr1a1	1.7758e-17	0.353325	0.845	0.736	5.29507e-13
Foxp1	6.92082e-10	0.355158	0.667	0.562	2.06365e-05
Gnl3	6.64219e-10	0.355488	0.654	0.55	1.98057e-05
Tnks1bp1	2.57395e-08	0.35582	0.409	0.312	0.0007675
Rybp	4.75501e-08	0.358125	0.508	0.409	0.00141785
Zfas1	5.10831e-10	0.359856	0.508	0.391	1.5232e-05
Uqcrb	1.40949e-11	0.360679	0.607	0.492	4.20282e-07
Hint1	9.32433e-11	0.367559	0.535	0.411	2.78033e-06
Bag5	4.58843e-05	0.368161	0.253	0.192	1
Cops5	2.82987e-06	0.369099	0.252	0.184	0.084381
Irs2	6.6853e-06	0.371681	0.262	0.196	0.199342
Manf	9.62424e-11	0.371846	0.708	0.599	2.86975e-06
Edf1	7.5429e-09	0.372978	0.346	0.251	0.000224914
Rad23a	4.0203e-09	0.373136	0.4	0.294	0.000119877
Cycs	4.20424e-06	0.374111	0.288	0.215	0.125362
Psme3	2.28872e-06	0.376564	0.319	0.243	0.068245
Trnt1	0.000140229	0.377518	0.263	0.209	1
ENSMUSG00000120012	2.91694e-07	0.380076	0.329	0.244	0.00869772
Hsp90aa1	9.74304e-17	0.381533	0.865	0.796	2.90518e-12
Psmd1	6.42812e-06	0.384604	0.339	0.262	0.191674
Nudc	3.43817e-07	0.384797	0.287	0.205	0.0102519
Yipf3	4.11772e-07	0.385933	0.319	0.236	0.0122782
Dcakd	8.50375e-07	0.386417	0.262	0.187	0.0253565
Gatad2a	2.15277e-05	0.387134	0.261	0.198	0.641914
Sars	1.11408e-08	0.38787	0.419	0.321	0.000332197
Gapvd1	4.43168e-05	0.388579	0.251	0.19	1
Pgls	6.69976e-08	0.391223	0.379	0.284	0.00199773
Matn4	4.47193e-11	0.392613	0.477	0.359	1.33344e-06
Crip2	5.09874e-06	0.393603	0.31	0.241	0.152034
Cdkn1c	3.48133e-30	0.394268	0.98	0.949	1.03806e-25
Klf10	1.4454e-10	0.394318	0.55	0.433	4.30991e-06
Timm13	6.61619e-07	0.394574	0.284	0.208	0.0197282
0610012G03Rik	4.66783e-08	0.394969	0.346	0.257	0.00139185
Eif3c	5.00317e-18	0.395889	0.759	0.627	1.49185e-13
Nop56	5.7947e-09	0.396885	0.423	0.318	0.000172787
Smarca4	3.16965e-06	0.40159	0.277	0.207	0.0945126
Zfp948	9.44191e-08	0.401943	0.289	0.203	0.00281539
Sdad1	6.20156e-07	0.404301	0.327	0.246	0.0184918
Prkcsh	1.39142e-06	0.4046	0.284	0.211	0.0414894
Dis3	1.95978e-06	0.407579	0.295	0.223	0.0584367
Aars	7.74043e-07	0.407821	0.301	0.22	0.0230804
Tubb6	2.14523e-09	0.408086	0.49	0.389	6.39663e-05
Sntb2	4.08219e-11	0.410102	0.504	0.385	1.21723e-06
Pno1	1.24687e-07	0.413185	0.251	0.174	0.00371791
Snhg5	1.57208e-10	0.413623	0.531	0.418	4.68764e-06
Mthfd2	1.10406e-12	0.414008	0.515	0.391	3.29207e-08
Rab39b	2.71947e-06	0.415258	0.255	0.186	0.0810893
Atp5b	6.6874e-15	0.415875	0.637	0.487	1.99405e-10
Nop14	9.64844e-08	0.420419	0.348	0.262	0.00287697
Arf2	3.36058e-09	0.421344	0.454	0.344	0.000100206
Utp3	1.39519e-09	0.421442	0.4	0.296	4.16016e-05
Pprc1	8.49054e-14	0.429504	0.509	0.376	2.53171e-09
Tgfbi	6.39966e-11	0.431704	0.659	0.555	1.90825e-06
Eea1	3.25421e-07	0.431979	0.332	0.254	0.0097034
Nars	2.99316e-13	0.432715	0.619	0.49	8.92501e-09
Vim	3.59756e-11	0.433001	0.673	0.57	1.07272e-06
Ndufa13	2.36685e-10	0.437759	0.455	0.339	7.05747e-06
Bnc2	1.18362e-06	0.442162	0.261	0.186	0.0352932
Asxl1	1.13143e-06	0.444793	0.281	0.207	0.0337368
Ctsz	7.05359e-09	0.450936	0.307	0.214	0.000210324
Ripk1	1.13527e-08	0.451953	0.306	0.219	0.000338515
Slc3a2	7.651e-16	0.461474	0.635	0.505	2.28137e-11
Calm1	1.15415e-34	0.467688	0.921	0.81	3.44145e-30
Anxa6	2.72074e-15	0.467896	0.607	0.47	8.11269e-11
Ptpn1	4.96891e-12	0.470857	0.457	0.343	1.48163e-07
Arrdc4	4.48966e-08	0.473774	0.327	0.239	0.00133873
Slc22a17	4.6044e-08	0.480142	0.282	0.2	0.00137294
Uqcrq	4.7995e-14	0.481432	0.422	0.285	1.43112e-09
Cytl1	4.17947e-08	0.483537	0.545	0.468	0.00124623
Nupr1	3.41577e-05	0.485708	0.257	0.194	1
Heph	1.08871e-12	0.48678	0.346	0.227	3.24631e-08
Tuba1b	1.17424e-08	0.488484	0.363	0.272	0.000350135
Lef1	7.81091e-11	0.488774	0.324	0.225	2.32906e-06
Arpc1b	2.57512e-19	0.490329	0.537	0.373	7.67848e-15
Ptn	2.41684e-09	0.491188	0.376	0.275	7.20653e-05
Ddx27	9.73256e-11	0.499527	0.273	0.179	2.90205e-06
Casp4	4.91799e-13	0.502337	0.478	0.358	1.46645e-08
Ddx21	2.68828e-08	0.504793	0.352	0.263	0.00080159
Slc25a5	3.86535e-14	0.506872	0.424	0.293	1.15257e-09
Ahnak	1.63638e-25	0.516878	0.876	0.76	4.87935e-21
Cars	2.33399e-12	0.525914	0.27	0.166	6.95949e-08
Hspa5	7.7167e-27	0.529661	0.997	0.993	2.30097e-22
Vcan	4.24356e-13	0.542682	0.515	0.398	1.26535e-08
Piezo2	6.17721e-11	0.545614	0.336	0.234	1.84192e-06
Slc35b1	1.50565e-10	0.550181	0.319	0.224	4.48954e-06
Srxn1	1.46499e-11	0.556857	0.443	0.333	4.36832e-07
B3gnt9	2.71762e-11	0.559332	0.275	0.177	8.10341e-07
Rnh1	1.49171e-15	0.563977	0.406	0.273	4.44799e-11
Asns	4.97771e-12	0.585196	0.341	0.233	1.48425e-07
Plec	6.31624e-15	0.589722	0.394	0.267	1.88338e-10
Postn	1.48676e-06	0.598412	0.253	0.184	0.0443322
Creb5	1.53134e-10	0.607273	0.291	0.197	4.56615e-06
Klf3	1.98759e-09	0.608415	0.599	0.513	5.92661e-05
Sfrp2	5.73445e-11	0.630318	0.368	0.265	1.7099e-06
Flna	4.01965e-13	0.635818	0.298	0.19	1.19858e-08
Nrp2	1.39406e-11	0.646291	0.328	0.228	4.15681e-07
Fndc1	4.2539e-13	0.687855	0.269	0.169	1.26843e-08
Ezr	8.00879e-16	0.737693	0.395	0.266	2.38806e-11
Xist	1.2661e-32	0.759903	0.474	0.278	3.77527e-28
Lgals1	5.31842e-11	0.843413	0.284	0.191	1.58585e-06
Tmsb4x	2.46676e-11	0.970742	0.27	0.175	7.35537e-07
Eln	1.90604e-19	0.979946	0.457	0.311	5.68343e-15

## Sheet: 8
Column1	p_val	avg_log2FC	pct.1	pct.2	p_val_adj
Crispld1	4.56644e-19	-1.24209	0.214	0.328	1.36162e-14
Ccn2	1.08041e-16	-1.23164	0.219	0.326	3.22155e-12
Fmod	6.59094e-30	-1.06085	0.397	0.534	1.96529e-25
Sdc3	4.104e-16	-0.866255	0.301	0.397	1.22373e-11
Thbs4	9.52828e-23	-0.865595	0.358	0.492	2.84114e-18
Comp	2.11456e-15	-0.845846	0.37	0.459	6.3052e-11
Col11a1	1.98463e-42	-0.83504	0.781	0.862	5.91778e-38
Pdgfrl	1.86189e-08	-0.829445	0.185	0.251	0.000555178
Col2a1	4.98566e-36	-0.753397	0.958	0.964	1.48662e-31
Mafb	1.07575e-06	-0.715284	0.268	0.324	0.0320766
Itgbl1	1.23665e-07	-0.700926	0.193	0.26	0.00368745
Ank	4.64614e-13	-0.693584	0.308	0.401	1.38539e-08
Col9a1	0.000238903	-0.649428	0.471	0.482	1
Fat1	2.75731e-06	-0.617857	0.357	0.4	0.0822174
Cpm	2.0055e-07	-0.615433	0.216	0.284	0.00598
Pdlim5	6.77013e-06	-0.605855	0.242	0.295	0.201872
Mgp	2.65171e-13	-0.603052	0.679	0.706	7.90687e-09
Col11a2	0.000238776	-0.583445	0.338	0.373	1
Col8a2	1.03742e-07	-0.57271	0.307	0.372	0.00309338
Col12a1	1.18902e-27	-0.570884	0.86	0.888	3.54541e-23
Hapln1	2.02116e-05	-0.569965	0.45	0.476	0.602669
Ccn4	2.14813e-06	-0.553631	0.278	0.334	0.0640529
Tnc	8.11466e-11	-0.534064	0.531	0.595	2.41963e-06
Enpp1	1.09613e-07	-0.529919	0.32	0.386	0.00326845
Foxp2	0.00571267	-0.529169	0.225	0.255	1
Col9a3	0.625673	-0.525711	0.266	0.259	1
Rflnb	0.000109093	-0.520099	0.25	0.294	1
Acan	4.23639e-09	-0.509287	0.614	0.639	0.000126321
C1qtnf3	0.0177346	-0.488514	0.257	0.283	1
Abi3bp	6.65469e-16	-0.487552	0.781	0.803	1.9843e-11
Fibin	0.00413789	-0.477484	0.249	0.278	1
Limch1	0.00114033	-0.46939	0.302	0.331	1
Slc6a6	0.0213432	-0.464938	0.315	0.327	1
Col9a2	0.781854	-0.464589	0.324	0.297	1
Ccnd1	4.04729e-07	-0.460234	0.326	0.391	0.0120682
Cdk2ap1	0.00256332	-0.450324	0.306	0.328	1
Hspa1b	6.61697e-06	-0.44031	0.378	0.44	0.197305
Sox9	0.0211764	-0.436357	0.454	0.465	1
Rin2	7.17327e-05	-0.432645	0.383	0.413	1
Ldlrad3	0.000183067	-0.431529	0.431	0.453	1
Ecrg4	2.22175e-12	-0.426365	0.658	0.719	6.62481e-08
Vasn	0.00161944	-0.425685	0.267	0.299	1
Myh9	0.000132448	-0.423338	0.453	0.471	1
Mef2c	0.0441869	-0.415322	0.243	0.26	1
Podn	0.0482736	-0.414878	0.336	0.345	1
Clec11a	2.93599e-07	-0.410604	0.409	0.465	0.00875453
Nedd9	0.0322044	-0.410531	0.233	0.253	1
Insig1	0.388275	-0.406377	0.263	0.257	1
Plod2	7.16579e-09	-0.404458	0.581	0.616	0.00021367
Itga9	0.0333841	-0.402859	0.241	0.257	1
Nfatc2	0.371336	-0.399585	0.301	0.299	1
Loxl3	0.0512529	-0.39679	0.3	0.307	1
Col16a1	0.00133713	-0.391591	0.478	0.477	1
Ogn	1.85678e-12	-0.388124	0.906	0.906	5.53654e-08
Hsph1	0.18825	-0.38544	0.315	0.276	1
Coro1c	0.0245577	-0.383917	0.253	0.272	1
Cdh11	2.37635e-07	-0.382558	0.706	0.722	0.0070858
Fxyd6	0.0774285	-0.373536	0.304	0.308	1
Meox2	0.0659737	-0.369237	0.316	0.326	1
Ecm2	3.80318e-07	-0.366357	0.676	0.677	0.0113403
Actn1	9.63555e-06	-0.360405	0.472	0.511	0.287313
Penk	0.137408	-0.35623	0.383	0.38	1
Cxcl14	2.01997e-07	-0.355453	0.238	0.31	0.00602314
Serpine1	0.80586	-0.355332	0.265	0.263	1
Tspan31	0.0147846	-0.352659	0.358	0.368	1
Dusp3	0.277629	-0.350426	0.25	0.249	1
Gatad1	0.11285	-0.347787	0.275	0.281	1
Tpm1	2.13929e-07	-0.346019	0.568	0.6	0.00637894
Mfap4	0.0110631	-0.342704	0.471	0.489	1
Sft2d2	0.169327	-0.340672	0.25	0.255	1
Ptma	2.93316e-46	-0.338051	1	1	8.74611e-42
Ubl3	0.0209846	-0.337497	0.388	0.395	1
Bri3	0.0151984	-0.33729	0.288	0.308	1
App	2.20882e-23	-0.335685	0.978	0.971	6.58625e-19
Msrb3	0.0153849	-0.334046	0.358	0.372	1
Hivep2	0.0275437	-0.326114	0.374	0.382	1
Vasp	0.385235	-0.318168	0.258	0.255	1
Tspan6	0.27913	-0.314973	0.275	0.27	1
Mex3c	0.501293	-0.311917	0.26	0.255	1
Aqp1	8.17504e-14	-0.306963	0.779	0.841	2.43763e-09
Smo	0.00196581	-0.304672	0.57	0.555	1
Htra1	0.00971144	-0.302675	0.369	0.387	1
Irf2bpl	0.0606415	-0.299785	0.416	0.405	1
Tob2	0.0645081	-0.298178	0.427	0.421	1
Mpzl1	0.00649943	-0.297518	0.449	0.455	1
Setd7	0.503054	-0.296182	0.331	0.315	1
Crim1	0.141097	-0.295822	0.281	0.286	1
Ctsk	6.95825e-07	-0.293058	0.717	0.723	0.0207481
Mylk	0.25542	-0.292726	0.298	0.299	1
Chmp5	0.172274	-0.291874	0.362	0.352	1
Neat1	0.386134	-0.291085	0.304	0.3	1
Glt8d2	0.126478	-0.290365	0.264	0.271	1
Tmem45a	0.122065	-0.289957	0.367	0.365	1
Atf6b	0.766215	-0.287929	0.272	0.257	1
Msi2	0.0202744	-0.287026	0.546	0.535	1
Tmed9	4.66919e-13	-0.286819	0.812	0.832	1.39226e-08
Pfn1	2.02475e-12	-0.286431	0.866	0.865	6.03741e-08
Fbn2	0.000236321	-0.285831	0.788	0.77	1
Lgalsl	0.306157	-0.285602	0.285	0.285	1
Fgfr2	0.121472	-0.283871	0.372	0.369	1
Sox5	0.0295215	-0.283791	0.268	0.291	1
Pls3	0.0722172	-0.283016	0.477	0.458	1
Clta	0.00610496	-0.281407	0.49	0.488	1
Hspa1a	0.0321793	-0.280786	0.357	0.376	1
Scarf2	0.38749	-0.280087	0.258	0.255	1
Klhl24	0.106972	-0.279809	0.342	0.347	1
Ptms	2.62956e-19	-0.279726	0.972	0.966	7.84083e-15
Mfge8	0.420286	-0.276543	0.479	0.452	1
Gpc6	0.846087	-0.275768	0.406	0.385	1
Atp6ap1	0.111461	-0.275298	0.391	0.379	1
Srsf1	0.0326109	-0.27456	0.372	0.379	1
Syne1	0.0697067	-0.273049	0.458	0.453	1
Prkg1	0.0519544	-0.27291	0.288	0.307	1
Nek7	0.106238	-0.271535	0.4	0.394	1
Kcnma1	0.0116119	-0.271359	0.44	0.457	1
Csnk1g2	0.172228	-0.270016	0.299	0.301	1
Flrt2	0.323743	-0.269768	0.311	0.307	1
Hmgb2	0.00585325	-0.268831	0.473	0.482	1
Cdv3	0.292751	-0.267552	0.335	0.327	1
Lhfp	0.0477044	-0.266204	0.4	0.404	1
Ddah1	0.768338	-0.265437	0.334	0.315	1
Gmds	0.130834	-0.265095	0.305	0.313	1
Timp2	9.68941e-26	-0.261875	0.999	0.994	2.88919e-21
Nab2	0.460716	-0.261812	0.301	0.295	1
Phf13	0.808189	-0.261084	0.365	0.342	1
Psmb3	0.338871	-0.260393	0.267	0.265	1
Srpx2	0.209042	-0.258535	0.356	0.344	1
Hoxa10	0.256093	-0.258525	0.328	0.324	1
Rsrp1	0.047971	-0.258519	0.44	0.433	1
Frg1	0.985525	-0.258413	0.291	0.272	1
Mrpl24	0.226263	-0.258402	0.37	0.361	1
Taldo1	0.340146	-0.257267	0.299	0.295	1
Crip2	0.084499	-0.256603	0.421	0.425	1
Osbpl9	0.936031	-0.255945	0.305	0.281	1
Igfbp7	1.18332e-11	-0.255918	0.951	0.943	3.52844e-07
Ubn2	0.769051	-0.255798	0.364	0.344	1
Btbd1	0.248489	-0.255401	0.344	0.338	1
Ddost	1.04658e-09	-0.255121	0.825	0.825	3.12068e-05
Septin6	0.0730409	-0.2546	0.47	0.46	1
P4ha1	0.0632158	-0.254062	0.526	0.502	1
Nudt21	0.583479	-0.253704	0.293	0.284	1
Snrpa	0.190776	-0.25364	0.286	0.29	1
Maco1	0.0783696	-0.253485	0.391	0.395	1
Srsf9	0.0167797	-0.25244	0.505	0.499	1
Snrpd2	0.0187204	-0.251986	0.518	0.505	1
Cxxc5	0.110843	-0.250554	0.427	0.42	1
Cpxm1	0.835101	-0.250179	0.321	0.304	1
Med13	9.79376e-07	0.250802	0.485	0.381	0.029203
Ackr3	8.77807e-05	0.252481	0.39	0.32	1
Add3	5.89968e-11	0.252963	0.682	0.539	1.75917e-06
Oga	2.09004e-07	0.253919	0.401	0.297	0.00623209
Arhgef40	1.16278e-05	0.254238	0.263	0.19	0.346718
Csad	4.15163e-06	0.255301	0.419	0.325	0.123793
Arhgap10	3.71669e-05	0.25654	0.279	0.21	1
Txnrd1	0.000124062	0.25697	0.285	0.222	1
Egr1	1.21163e-07	0.257519	0.945	0.909	0.00361285
Efs	1.80631e-05	0.257523	0.26	0.192	0.538605
Loxl1	2.83447e-12	0.258081	0.739	0.596	8.45182e-08
Ssrp1	1.03878e-07	0.258293	0.445	0.338	0.00309743
Phf14	2.38039e-07	0.259217	0.52	0.408	0.00709786
Ibtk	1.09141e-06	0.25932	0.333	0.243	0.0325437
Agtr2	8.45317e-12	0.260349	0.754	0.625	2.52057e-07
Timp1	0.00297446	0.261066	0.326	0.272	1
Gnl3l	0.000100289	0.261247	0.259	0.197	1
Ireb2	4.97675e-07	0.263024	0.352	0.263	0.0148397
Yipf3	1.28704e-05	0.263158	0.265	0.195	0.383769
Phactr2	9.20622e-10	0.263316	0.74	0.608	2.74511e-05
Aldh2	1.58379e-07	0.26409	0.466	0.352	0.00472254
Twist1	4.78645e-08	0.265208	0.607	0.49	0.00142723
Slc16a2	3.83764e-06	0.26599	0.495	0.407	0.114431
Itga5	2.1015e-05	0.266415	0.448	0.362	0.626627
Slc41a1	1.19767e-05	0.266633	0.267	0.194	0.357122
Slmap	3.2005e-05	0.266858	0.29	0.217	0.954325
Arl4a	3.12197e-06	0.268219	0.405	0.311	0.0930908
Htra3	3.12608e-08	0.269031	0.632	0.509	0.000932134
Socs3	2.98666e-12	0.270364	0.693	0.555	8.90562e-08
Usp48	2.87387e-05	0.27042	0.253	0.184	0.856932
Gns	4.04777e-07	0.272204	0.298	0.21	0.0120696
Dapk1	1.68943e-07	0.272236	0.431	0.325	0.00503755
Creb3	0.000295446	0.27311	0.252	0.193	1
Gaa	2.02887e-06	0.273958	0.304	0.223	0.060497
Pds5b	6.79746e-07	0.274385	0.437	0.336	0.0202687
Ccdc80	5.5752e-10	0.274504	0.723	0.594	1.66241e-05
Twf1	2.31981e-05	0.274634	0.314	0.239	0.691722
Klf7	1.17592e-08	0.276369	0.511	0.391	0.000350637
Cdkn1c	6.30259e-09	0.276883	0.849	0.759	0.000187931
Pip5k1c	0.000104009	0.276928	0.256	0.194	1
Kmt5a	8.7432e-07	0.277969	0.293	0.212	0.0260705
Fndc3a	1.69169e-06	0.279005	0.361	0.272	0.0504427
Ddx21	2.07165e-05	0.279014	0.296	0.225	0.617726
Insig2	3.10974e-06	0.279432	0.413	0.323	0.0927261
Tcf25	1.02226e-08	0.279572	0.503	0.379	0.000304817
Evi5	6.22269e-07	0.28165	0.304	0.215	0.0185548
H2-D1	1.05786e-06	0.281904	0.58	0.483	0.0315431
Ncoa1	5.60483e-07	0.281911	0.3	0.218	0.0167125
Axl	7.04721e-10	0.283906	0.617	0.49	2.10134e-05
Gxylt2	3.3735e-06	0.284601	0.361	0.277	0.100591
Rgs2	0.0179097	0.284865	0.252	0.215	1
Lama4	3.43676e-09	0.285997	0.601	0.466	0.000102477
Sod3	1.77286e-15	0.287813	0.818	0.677	5.28631e-11
Nfkbia	2.2378e-12	0.289687	0.804	0.706	6.67266e-08
Nnt	4.85315e-06	0.290707	0.294	0.217	0.144711
Npepl1	2.24725e-07	0.292092	0.314	0.223	0.00670086
Emilin2	6.70454e-10	0.292127	0.431	0.313	1.99916e-05
Zeb2	2.52365e-12	0.292378	0.532	0.384	7.525e-08
Magt1	8.02578e-08	0.293117	0.577	0.467	0.00239313
Nrk	1.09072e-10	0.29432	0.884	0.832	3.25231e-06
Arhgap21	1.18233e-07	0.296171	0.373	0.273	0.00352546
Ppp4r1l-ps	4.36611e-08	0.296403	0.36	0.257	0.00130189
Hipk3	1.01128e-06	0.297	0.356	0.265	0.0301543
Dbi	8.046e-08	0.297015	0.74	0.651	0.00239916
Selenop	1.4663e-12	0.297979	0.743	0.619	4.37221e-08
Etnk1	6.45093e-07	0.298037	0.26	0.181	0.0192354
Pdpn	1.71369e-09	0.298431	0.601	0.465	5.10988e-05
Numbl	4.13694e-08	0.299769	0.286	0.191	0.00123355
Vstm4	5.95883e-07	0.300284	0.25	0.171	0.017768
Ap3d1	8.80616e-07	0.302022	0.377	0.289	0.0262582
Snx2	5.87464e-10	0.30302	0.631	0.504	1.7517e-05
Nid1	1.86749e-25	0.303079	0.955	0.896	5.56848e-21
Galnt16	1.20062e-05	0.303269	0.253	0.186	0.358002
Vegfa	8.45656e-09	0.305777	0.451	0.338	0.000252158
Tlr2	0.000550266	0.30582	0.288	0.231	1
Enpp2	7.80481e-07	0.309246	0.277	0.201	0.0232724
Afap1	7.0845e-06	0.310252	0.277	0.204	0.211246
Nfkbiz	7.94498e-12	0.31154	0.692	0.574	2.36903e-07
Tuba1b	7.73416e-09	0.311749	0.505	0.388	0.000230617
Slc25a36	9.35544e-07	0.3128	0.4	0.307	0.0278961
Vcan	1.00569e-20	0.313463	0.978	0.951	2.99876e-16
Elovl5	1.11854e-08	0.313541	0.362	0.255	0.000333526
Islr	5.30057e-13	0.313722	0.757	0.629	1.58052e-08
Lrrc15	4.21926e-05	0.31406	0.286	0.223	1
Nfe2l2	1.62812e-07	0.314349	0.392	0.292	0.00485473
Pea15a	3.10447e-07	0.317055	0.371	0.278	0.00925689
Rpl22l1	4.2857e-15	0.317654	0.772	0.64	1.27791e-10
Vcam1	8.9008e-05	0.318801	0.307	0.239	1
Gfpt2	8.18747e-07	0.319035	0.445	0.348	0.0244134
Ctsz	4.55416e-07	0.321768	0.35	0.258	0.0135796
Slc44a2	5.86599e-08	0.326431	0.381	0.282	0.00174912
Sod2	2.04668e-06	0.327366	0.367	0.286	0.0610279
Eea1	2.53247e-10	0.327897	0.491	0.366	7.55131e-06
Tgfbr3	8.57217e-15	0.329984	0.761	0.629	2.55605e-10
Lrrc17	9.44991e-10	0.330574	0.357	0.248	2.81777e-05
Cacna1g	4.73283e-09	0.330594	0.328	0.225	0.000141124
Ldb2	1.03365e-11	0.330602	0.441	0.308	3.08212e-07
ENSMUSG00000120849	6.59752e-25	0.330744	0.849	0.654	1.96725e-20
Atp6v0d1	2.52366e-07	0.332824	0.285	0.199	0.00752504
C4b	9.49448e-08	0.332973	0.405	0.312	0.00283107
Ghr	2.66929e-07	0.335696	0.426	0.33	0.00795929
Klf4	1.87652e-13	0.338095	0.844	0.743	5.5954e-09
Cep170	2.96335e-08	0.338126	0.447	0.343	0.000883611
Medag	4.08819e-09	0.338593	0.545	0.429	0.000121902
Pja1	1.72128e-07	0.340626	0.28	0.194	0.00513251
Slc8a1	1.0787e-08	0.342628	0.57	0.458	0.000321646
Smim15	3.29666e-08	0.343807	0.291	0.199	0.000982997
Gpcpd1	2.79308e-06	0.344994	0.269	0.192	0.0832839
Irf1	2.01507e-10	0.345731	0.572	0.45	6.00853e-06
Ugdh	9.11377e-06	0.346362	0.527	0.439	0.271754
Igf1	6.37229e-22	0.346513	0.968	0.933	1.90009e-17
Dnajb4	6.60984e-12	0.346781	0.607	0.482	1.97092e-07
Arl13b	5.34237e-08	0.347842	0.321	0.227	0.00159299
Dlk1	2.32618e-15	0.348103	0.943	0.875	6.93622e-11
Clec3b	4.36361e-22	0.350497	0.826	0.613	1.30114e-17
Vat1l	3.89847e-06	0.354336	0.31	0.232	0.116244
Plpp3	1.15097e-17	0.354851	0.924	0.873	3.43197e-13
Nfil3	9.6807e-11	0.355919	0.446	0.324	2.88659e-06
Kdm5a	5.36962e-08	0.355971	0.335	0.239	0.00160111
Exoc5	3.97174e-08	0.356254	0.292	0.201	0.00118429
Myd88	2.1456e-08	0.357329	0.351	0.249	0.000639776
Ebf1	4.25142e-20	0.358114	0.825	0.659	1.26769e-15
Fbn1	7.00169e-17	0.359916	0.863	0.728	2.08776e-12
Heg1	4.34094e-08	0.361606	0.296	0.204	0.00129438
Klhl13	1.10331e-09	0.362253	0.447	0.33	3.28985e-05
Fam171a1	8.14164e-09	0.366227	0.347	0.243	0.000242767
Rnf144a	1.34856e-11	0.367106	0.495	0.366	4.02113e-07
Trak1	1.16803e-07	0.368056	0.257	0.175	0.00348283
Ets2	1.78324e-07	0.371739	0.277	0.193	0.00531726
Adam33	2.55844e-10	0.372913	0.368	0.255	7.62874e-06
Pnp	8.99316e-09	0.373436	0.393	0.286	0.000268158
Rnf19a	2.54485e-06	0.373546	0.29	0.212	0.0758823
Zim1	8.49918e-14	0.3779	0.816	0.724	2.53428e-09
Maged2	3.14145e-14	0.379026	0.63	0.483	9.36718e-10
Sv2c	6.19669e-07	0.381617	0.278	0.199	0.0184773
Hspa5	1.17385e-12	0.381996	0.982	0.973	3.50018e-08
Sik1	1.7257e-09	0.387727	0.349	0.247	5.14569e-05
Tdp2	3.77242e-06	0.389521	0.254	0.181	0.112486
Gem	1.48383e-12	0.392277	0.654	0.536	4.42449e-08
Abi1	0.00013204	0.397071	0.475	0.398	1
Rarres2	2.68905e-13	0.397285	0.544	0.409	8.01821e-09
Git1	2.25551e-08	0.401348	0.256	0.17	0.000672549
Zfp36l1	7.54303e-23	0.401515	0.979	0.959	2.24918e-18
Chst2	1.23582e-12	0.401803	0.431	0.301	3.68496e-08
Clcn5	7.19587e-10	0.407181	0.36	0.248	2.14566e-05
Atf3	3.89198e-17	0.407556	0.735	0.606	1.16051e-12
Phf20l1	5.57858e-07	0.411944	0.267	0.19	0.0166342
Dnajc13	1.28277e-08	0.414158	0.288	0.196	0.000382497
Sash1	6.67747e-14	0.414192	0.614	0.473	1.99109e-09
AW551984	5.50874e-10	0.414432	0.472	0.352	1.6426e-05
Icam1	4.35395e-09	0.41535	0.411	0.309	0.000129826
Cebpb	1.98032e-11	0.418327	0.432	0.314	5.90492e-07
Ly6c1	4.93915e-09	0.419712	0.343	0.244	0.000147276
Fyn	2.38409e-15	0.421594	0.541	0.378	7.10889e-11
Arrdc3	3.95262e-06	0.422867	0.455	0.381	0.117859
Sh3pxd2b	3.36034e-11	0.426109	0.401	0.282	1.00199e-06
Angptl4	6.79092e-07	0.430023	0.297	0.212	0.0202492
Junb	2.01537e-21	0.430576	0.846	0.717	6.00942e-17
Prpf39	9.90554e-09	0.430695	0.261	0.172	0.000295363
Gsn	2.40084e-23	0.433932	0.844	0.716	7.15883e-19
Camk2n1	8.83311e-09	0.438834	0.281	0.19	0.000263386
Ddit3	3.58727e-05	0.441702	0.278	0.213	1
Rcan1	1.89662e-11	0.444255	0.643	0.542	5.65533e-07
Med10	2.73132e-09	0.444434	0.291	0.194	8.14426e-05
Cep85l	1.47187e-10	0.444948	0.286	0.184	4.38881e-06
Igfbp6	5.1113e-09	0.450006	0.321	0.223	0.000152409
Cebpd	9.29682e-14	0.451357	0.635	0.515	2.77213e-09
Eln	0.00726333	0.451787	0.569	0.509	1
Kif3a	4.5191e-09	0.452081	0.251	0.162	0.000134751
Stk38	9.47038e-10	0.452363	0.303	0.205	2.82388e-05
Lama2	4.03779e-13	0.465532	0.366	0.234	1.20399e-08
Klf2	4.22644e-16	0.466927	0.775	0.665	1.26024e-11
Arhgap20	1.7538e-13	0.468936	0.449	0.316	5.22949e-09
Ltbp1	5.17707e-22	0.469158	0.657	0.481	1.5437e-17
Adamts12	1.6682e-12	0.470435	0.481	0.35	4.97424e-08
Il17d	5.92116e-17	0.470847	0.505	0.351	1.76557e-12
Serping1	2.19279e-19	0.475667	0.548	0.384	6.53846e-15
Sbno2	1.54172e-07	0.476067	0.266	0.184	0.0045971
Nav1	3.6057e-14	0.478726	0.388	0.256	1.07515e-09
Csrp1	4.25941e-17	0.479949	0.377	0.224	1.27007e-12
Cd34	3.76588e-30	0.481298	0.781	0.577	1.12291e-25
H19	1.20594e-34	0.481849	0.979	0.938	3.59587e-30
Sned1	7.72078e-12	0.485319	0.503	0.377	2.30218e-07
C430049B03Rik	8.16556e-11	0.487008	0.398	0.279	2.43481e-06
Nid2	1.63241e-11	0.487584	0.4	0.283	4.86752e-07
Zfp36	1.75452e-25	0.489423	0.924	0.859	5.23161e-21
Phlda1	5.64148e-15	0.492076	0.684	0.575	1.68218e-10
Rhob	4.01059e-18	0.493349	0.867	0.775	1.19588e-13
Prss23	1.10345e-17	0.499006	0.56	0.408	3.29026e-13
Igfbp3	1.29792e-08	0.500232	0.367	0.275	0.000387014
Fbln2	2.24573e-29	0.50586	0.837	0.667	6.69633e-25
Chd3	4.13218e-15	0.508084	0.404	0.265	1.23213e-10
Ugcg	3.3018e-10	0.508598	0.264	0.169	9.84531e-06
Rhou	2.53054e-10	0.508738	0.28	0.181	7.54558e-06
Col5a3	1.65895e-19	0.508991	0.669	0.505	4.94666e-15
C1ra	3.66825e-09	0.512446	0.294	0.203	0.00010938
ENSMUSG00000121092	1.74247e-14	0.512924	0.316	0.191	5.19569e-10
Birc3	4.65078e-12	0.520116	0.381	0.262	1.38677e-07
Ier2	1.14362e-14	0.527091	0.622	0.488	3.41003e-10
Celf2	1.92773e-23	0.53221	0.612	0.423	5.74811e-19
Sorbs3	1.68124e-11	0.533363	0.256	0.154	5.01313e-07
Ebf3	3.21999e-19	0.535795	0.5	0.337	9.60137e-15
Rnf19b	8.85043e-08	0.545322	0.26	0.182	0.00263902
Mgst1	1.63288e-12	0.550995	0.26	0.154	4.86893e-08
Tnxb	7.14233e-43	0.551439	0.847	0.637	2.1297e-38
Filip1l	2.26484e-18	0.554264	0.609	0.454	6.75331e-14
Jun	1.41031e-20	0.556485	0.951	0.919	4.20527e-16
Akap12	1.37542e-16	0.558777	0.424	0.278	4.10122e-12
Glul	5.53004e-11	0.559656	0.5	0.386	1.64895e-06
Cd248	4.76322e-15	0.571258	0.403	0.265	1.4203e-10
Sparcl1	5.72121e-11	0.57544	0.255	0.16	1.70595e-06
Nenf	1.49657e-14	0.580075	0.32	0.192	4.46248e-10
Klf6	2.82631e-26	0.594467	0.885	0.809	8.42748e-22
Adamts1	8.89476e-19	0.59904	0.719	0.574	2.65224e-14
Col6a6	5.59896e-31	0.60743	0.666	0.461	1.6695e-26
Rnf122	2.95577e-13	0.609633	0.349	0.23	8.81353e-09
Lbp	6.71754e-15	0.610124	0.299	0.175	2.00303e-10
Errfi1	5.93665e-14	0.610233	0.486	0.356	1.77019e-09
Irs2	3.88279e-16	0.66647	0.377	0.241	1.15777e-11
Nova1	1.29162e-13	0.673472	0.267	0.154	3.85134e-09
Bcl3	2.18258e-13	0.691112	0.33	0.212	6.50802e-09
Mfap5	7.31328e-27	0.7072	0.528	0.342	2.18067e-22
Has2	9.14239e-13	0.709375	0.302	0.192	2.72608e-08
Nrp1	2.88817e-31	0.741298	0.559	0.365	8.61195e-27
Tmtc2	4.76022e-17	0.754919	0.274	0.149	1.4194e-12
C1s1	3.27688e-13	0.775632	0.271	0.167	9.77099e-09
Mt2	4.52262e-15	0.781147	0.621	0.51	1.34855e-10
Tnfaip3	4.89521e-16	0.79631	0.368	0.237	1.45965e-11
Has1	2.76155e-19	0.828104	0.367	0.226	8.2344e-15
Vstm2b	1.95043e-23	0.837644	0.259	0.116	5.8158e-19
Anpep	3.27105e-32	0.850489	0.46	0.255	9.75361e-28
Aoc3	5.13744e-32	0.893955	0.421	0.22	1.53188e-27
Rgs16	2.69933e-16	0.907692	0.296	0.177	8.04885e-12
Fgf10	2.78066e-22	0.909811	0.291	0.147	8.29137e-18
Mt1	1.38798e-17	0.952456	0.553	0.426	4.13867e-13
Cxcl1	7.80506e-35	0.958235	0.55	0.347	2.32731e-30
Tnfaip2	1.98026e-19	1.0414	0.296	0.165	5.90473e-15
Tnfaip6	2.89895e-30	1.09673	0.686	0.532	8.64409e-26
Dkk2	1.695e-28	1.16868	0.298	0.136	5.05416e-24
Prlr	1.08049e-22	1.20407	0.259	0.124	3.22179e-18

[truncated: 27 more sheets: 9, 10, 11, 12, 13, 14, 15, 16, 17, 18, 19, 20, 21, 22, 23, 24, 25, 26, 27, 28 …]
