# Supplementary material for: Small molecule inhibition rescues the skeletal dysplasia phenotype of Trpv4 mutant mice
Source: JCI Insight. 2026 Jan 23;11(2):e182439. doi: 10.1172/jci.insight.182439 (PMC12892883; doi:10.1172/jci.insight.182439)
Supplement: Supporting data values [file jciinsight-11-182439-s089.xlsx]

## Sheet: Supplemental Figure 1
Mouse phenotype (F)	WT						MUT
Mouse number	939	1386	1509	1510			940	1387	1511
body length(cm)	9	8.5	8.3	8.7			7.2	7.2	7.3
tail length (cm)	7	7.1	6.7	6.7			6.1	6.2	5.9
femur A (cm)	1.36	1.46	1.11	1.21			1.15	1.09	1.01
femur B	1.34	1.46	1.11	1.12			1.14	1.1	1.03
tibia A (cm)	1.57	1.6	1.56	1.61			1.46	1.26	1.34
tibia B	1.58	1.55	1.57	1.59			1.45	1.27	1.38
Mouse phenotype (M)	WT						MUT
Mouse number	1384	1380	1394	1505	1506		1383	1379	1391	1392	1393	1504
body length(cm)	9.2	9.1	8.5	8.1	8.9		8.5	8	7.6	7.4	7.9	8
tail length (cm)	7.5	7.9	7.5	6.9	6.8		7	7.1	6.7	6.6	6.8	6.3
femur A (cm)	1.26	1.3	1.38	1.04	1.16		1.1	1.17	1.09	1.16	1.08	0.85
femur B	1.18	1.25	1.29	0.99	1.13		1.1	1.17	1.11	1.02	1.02	1.03
tibia A (cm)	1.71	1.74	1.62	1.59	1.63		1.48	1.41	1.44	1.27	1.32	1.3
tibia B	1.69	1.73	1.63	1.61	1.64		1.53	1.45	1.44	1.33	1.29	1.3

## Sheet: Supplemental Figure 3
Mouse phenotype (F)	Sham WT				GSK279 treated WT		Sham MUT			GSK279 treated MUT
Mouse number	939	1386	1509	1510	1501	1503	940	1387	1511	1502	1517
body length (cm)	9	8.5	8.3	8.7	8.5	8.3	7.2	7.2	7.3	7.8	7.3
tail length (cm)	7	7.1	6.7	6.7	6.5	6.9	6.1	6.2	5.9	6.4	5.8
femur A (cm)	1.36	1.46	1.11	1.21	1.19	1.21	1.15	1.09	1.01	1.1	1.09
femur B	1.34	1.46	1.11	1.12	1.19	1.25	1.14	1.1	1.03	1.1	1.04
tibia A (cm)	1.57	1.6	1.56	1.61	1.6	1.58	1.46	1.26	1.34	1.29	1.42
tibia B	1.58	1.55	1.57	1.59	1.6	1.58	1.45	1.27	1.38	1.31	1.42
Mouse phenotype (M)	Sham WT					GSK279 treated WT		Sham MUT						GSK279 treated MUT
Mouse number	1384	1380	1394	1505	1506	1513	1515	1383	1379	1391	1392	1393	1504	1512	1514
body length (cm)	9.2	9.1	8.5	8.1	8.9	8.3	9	8.5	8	7.6	7.4	7.9	8	8.5	8.3
tail length (cm)	7.5	7.9	7.5	6.9	6.8	6.6	6.7	7	7.1	6.7	6.6	6.8	6.3	5.2	6.3
femur A (cm)	1.26	1.3	1.38	1.04	1.16	1.15	1.17	1.1	1.17	1.09	1.16	1.08	0.85	1.05	1.09
femur B	1.18	1.25	1.29	0.99	1.13	1.12	1.12	1.1	1.17	1.11	1.02	1.02	1.03	0.97	1.08
tibia A (cm)	1.71	1.74	1.62	1.59	1.63	1.61	1.64	1.48	1.41	1.44	1.27	1.32	1.3	1.38	1.43
tibia B	1.69	1.73	1.63	1.61	1.64	1.61	1.65	1.53	1.45	1.44	1.33	1.29	1.3	1.39	1.51

## Sheet: Table 1
			basal calcium GSK279 IC50						evoked calcium GSK279 IC50
TRPV4 genotype
replicate number	1	2	3	4	5	6		1	2	3	4	5	6
WT	1	3.2	2.5	2	3.3	2.8		3.5	4.2	2.6	2.7	4.8	7.3
R616Q	2	7.3	3.3	4				5.2	3.9	4.8
V620I	1.7	4.3	2.8	2.2				3.6	5.7	1.5	5.4
D333G	2.1	3.7	2.1					8.3	11.5	13.3	3.7
T89I	1.6	3.5	3.9	1.6				3.5	5.7	4.7	1.9
F617L	1.5	5.5	4.7	4.3				3.3	13.2	2.4	4.4
P799L	1.4	3.5	2.5	2.1				3.3	3.4	3.2	3.2

## Sheet: Figure 3E
Mouse ID	Cervical Angle	Genotype
2590	95	WT
2589	103	WT
2588	96	WT
707	116	WT
708	130	WT
709	95	WT
710	103	WT
728	111	WT
729	107	WT
732	110	WT
2676	109	WT
2677	116	WT
2678	90	WT
2679	115	WT
2685	114	WT
2671	76	Mutant
2592	106	Mutant
2591	116	Mutant
2587	92	Mutant
711	109	Mutant
730	82	Mutant
731	95	Mutant
733	84	Mutant
2675	105	Mutant
2681	96	Mutant
2687	86	Mutant

## Sheet: Figure 3F
Mouse ID	Odontoid Cross-section (mm^2)	Genotype	Sex
707	2.687	WT	Male
708	2.565	WT	Male
709	2.554	WT	Male
710	2.662	WT	Female
711	1.991	Mutant	Female
712	2.05	WT	Female
728	2.364	WT	Male
730	1.983	Mutant	Male
731	1.863	Mutant	Male
733	1.515	Mutant	Female
2671	2.025	Mutant	Female
2592	2.246	Mutant	Male
2591	1.942	Mutant	Male
2590	3.183	WT	Male
2589	2.854	WT	Female
2588	2.89	WT	Female
2587	2.161	Mutant	Female
